# Supplementary material for: Quantifying reference alignment bias in functional genomics analyses
Source: Cell Rep Methods. 2026 May 14;6(7):101461. doi: 10.1016/j.crmeth.2026.101461 (PMC13390086; doi:10.1016/j.crmeth.2026.101461)
Supplement: Table S1. Bin fate fractions as an average across all five individuals and replicates and fractions of the genome affected by RAB at the chromosome level, as an average across all samples, related to Figures 3 and 4 — Left to right, columns are chromosome, parent, technology, reference, mean fraction of unequal bins, standard deviation of fraction of unequal bins, mean fraction of equal bins, standard deviation of fraction of equal bins, mean fraction of bins that did not liftover, standard deviation of fraction of bins that did not liftover, mean fraction of bins that did not have reads, standard deviation of fraction of bins that did not have reads, mean total number of bins, standard deviation of total number of bins, mean of total bins across parents, standard deviation of total bins, mean fraction of bins located on chromosome, mean fraction of equal bins, standard deviation of fraction of equal bins, mean fraction of unequal bins, standard deviation of fraction of unequal bins, mean fraction of equal bins with RAB, mean fraction of unequal bins with RAB, and mean total fraction of the genome affected by RAB per chromosome. [file mmc2.xlsx]

## Sheet: SupplementalTable2Merge
Chromosome	Parent	Technology	Reference	Mean_Unequal_Bins	SD_Unequal_Bins	Mean_Equal_Bins	SD_Equal_Bins	Mean_DidNotLiftover	SD_DidNotLiftover	Mean_ReadsBelowThreshold	SD_ReadsBelowThreshold	Mean_TotalBins	SD_TotalBins	Mean.of.Total.Genome.Bins	SD.of.Total.Genome.Bins	Chromosome.Fraction.of.Total.Genome	Mean.Fraction.of.Equal.Bins	SD.Fraction.of.Equal.Bins	Mean.Fraction.of.Unequal.Bins	SD.Fraction.of.Unequal.Bins	Equal.Bins.Outside.RAB.Threshold	Unequal.Bins.Outside.RAB.Threshold	Fraction.of.Genome.Affected.By.RAB
chr1	Maternal	ATAC	hg38	0.0228464	0.00600272	0.0931499	0.0163747	0.0446642	0.00723522	0.83934	0.0212053	500955	10800.7	5.98373e+06	104913	0.0833548	0.0920687	0.0160608	0.0216632	0.00547299	0.192403	0.618737	0.00259385
chr1	Maternal	RNA	hg38	0.0105695	0.0024807	0.0918076	0.0180865	0.0446642	0.00723522	0.852959	0.0209664	500955	10800.7	5.98373e+06	104913	0.0833548	0.0922179	0.0176639	0.0105716	0.00234923	0.0248347	0.128881	0.000304469
chr1	Maternal	WGBS	hg38	0.124325	0.00706494	0.80863	0.0137097	0.0446642	0.00723522	0.02238	0.0024906	500955	10800.7	5.98373e+06	104913	0.0833548	0.810426	0.0135096	0.123128	0.00699275	0.0361853	0.197004	0.00446633
chr1	Paternal	ATAC	hg38	0.0204801	0.00490836	0.0909874	0.0165479	0.0420106	0.00757984	0.846522	0.0205313	496591	10869.6	5.98373e+06	104913	0.0833548	0.0920687	0.0160608	0.0216632	0.00547299	0.192403	0.618737	0.00259385
chr1	Paternal	RNA	hg38	0.0105736	0.00234458	0.0926283	0.0181989	0.0420106	0.00757984	0.854787	0.0214578	496591	10869.6	5.98373e+06	104913	0.0833548	0.0922179	0.0176639	0.0105716	0.00234923	0.0248347	0.128881	0.000304469
chr1	Paternal	WGBS	hg38	0.12193	0.00708026	0.812221	0.0137906	0.0420106	0.00757984	0.0238384	0.00332917	496591	10869.6	5.98373e+06	104913	0.0833548	0.810426	0.0135096	0.123128	0.00699275	0.0361853	0.197004	0.00446633
chr10	Maternal	ATAC	hg38	0.00972159	0.00213996	0.0684125	0.0154948	0.0105196	0.00327802	0.911346	0.0179644	272100	2422.7	5.98373e+06	104913	0.045647	0.0686806	0.0152302	0.00980949	0.00226481	0.0638291	0.228093	0.000302243
chr10	Maternal	RNA	hg38	0.0089634	0.00289716	0.0778505	0.0185391	0.0105196	0.00327802	0.902666	0.0218133	272100	2422.7	5.98373e+06	104913	0.045647	0.0777453	0.0183938	0.00874242	0.00263857	0.0118716	0.0559678	6.44654e-05
chr10	Maternal	WGBS	hg38	0.123623	0.00494549	0.852547	0.00423556	0.0105196	0.00327802	0.0133107	0.00305601	272100	2422.7	5.98373e+06	104913	0.045647	0.852185	0.0077814	0.122502	0.00527644	0.0217018	0.0983881	0.00139437
chr10	Paternal	ATAC	hg38	0.00989739	0.00249641	0.0689486	0.0157937	0.0117446	0.00697954	0.909409	0.0216444	274180	5638.81	5.98373e+06	104913	0.045647	0.0686806	0.0152302	0.00980949	0.00226481	0.0638291	0.228093	0.000302243
chr10	Paternal	RNA	hg38	0.00852144	0.0024891	0.0776401	0.0192493	0.0117446	0.00697954	0.902094	0.0202257	274180	5638.81	5.98373e+06	104913	0.045647	0.0777453	0.0183938	0.00874242	0.00263857	0.0118716	0.0559678	6.44654e-05
chr10	Paternal	WGBS	hg38	0.121382	0.00561495	0.851822	0.0104688	0.0117446	0.00697954	0.0150511	0.00331312	274180	5638.81	5.98373e+06	104913	0.045647	0.852185	0.0077814	0.122502	0.00527644	0.0217018	0.0983881	0.00139437
chr11	Maternal	ATAC	hg38	0.00896475	0.00204522	0.0767993	0.0183471	0.00543486	0.00144499	0.908801	0.0204886	275314	4563.79	5.98373e+06	104913	0.0456679	0.0774562	0.0181122	0.00893975	0.00195174	0.0258822	0.0784779	0.000123591
chr11	Maternal	RNA	hg38	0.00889984	0.00188999	0.0834748	0.0143626	0.00543486	0.00144499	0.902191	0.0167436	275314	4563.79	5.98373e+06	104913	0.0456679	0.0840597	0.0143964	0.00892359	0.00195677	0.00548429	0.062067	4.63469e-05
chr11	Maternal	WGBS	hg38	0.115306	0.00367145	0.856481	0.00617961	0.00543486	0.00144499	0.0227776	0.00544294	275314	4563.79	5.98373e+06	104913	0.0456679	0.860665	0.00671009	0.114594	0.00439961	0.0209564	0.076387	0.00122344
chr11	Paternal	ATAC	hg38	0.00891475	0.00196405	0.0781131	0.0188409	0.00442951	0.00149994	0.908543	0.0218	271215	1361.89	5.98373e+06	104913	0.0456679	0.0774562	0.0181122	0.00893975	0.00195174	0.0258822	0.0784779	0.000123591
chr11	Paternal	RNA	hg38	0.00894735	0.00212367	0.0846445	0.0151822	0.00442951	0.00149994	0.901979	0.0160917	271215	1361.89	5.98373e+06	104913	0.0456679	0.0840597	0.0143964	0.00892359	0.00195677	0.00548429	0.062067	4.63469e-05
chr11	Paternal	WGBS	hg38	0.113881	0.00512404	0.864849	0.00423882	0.00442951	0.00149994	0.0168406	0.00313275	271215	1361.89	5.98373e+06	104913	0.0456679	0.860665	0.00671009	0.114594	0.00439961	0.0209564	0.076387	0.00122344
chr12	Maternal	ATAC	hg38	0.00942153	0.00196061	0.0740015	0.0167843	0.00324599	0.00106003	0.913331	0.0189365	267996	1811.25	5.98373e+06	104913	0.0447886	0.0740948	0.0162617	0.00944603	0.00194002	0.0145425	0.0577394	7.2689e-05
chr12	Maternal	RNA	hg38	0.0108132	0.00268948	0.0935471	0.0194545	0.00324599	0.00106003	0.892394	0.021457	267996	1811.25	5.98373e+06	104913	0.0447886	0.0935593	0.0188729	0.0108055	0.00261228	0.00533432	0.0494916	4.6305e-05
chr12	Maternal	WGBS	hg38	0.117871	0.00609214	0.864569	0.0080774	0.00324599	0.00106003	0.0143137	0.00321609	267996	1811.25	5.98373e+06	104913	0.0447886	0.864114	0.00694314	0.118196	0.00578011	0.0103667	0.0592559	0.000714908
chr12	Paternal	ATAC	hg38	0.00947052	0.0020249	0.0741881	0.0166292	0.00383733	0.0007838	0.912504	0.0181333	268011	628.69	5.98373e+06	104913	0.0447886	0.0740948	0.0162617	0.00944603	0.00194002	0.0145425	0.0577394	7.2689e-05
chr12	Paternal	RNA	hg38	0.0107978	0.0026782	0.0935715	0.0193254	0.00383733	0.0007838	0.891793	0.0218892	268011	628.69	5.98373e+06	104913	0.0447886	0.0935593	0.0188729	0.0108055	0.00261228	0.00533432	0.0494916	4.6305e-05
chr12	Paternal	WGBS	hg38	0.118521	0.00576043	0.863659	0.00600551	0.00383733	0.0007838	0.0139823	0.00220968	268011	628.69	5.98373e+06	104913	0.0447886	0.864114	0.00694314	0.118196	0.00578011	0.0103667	0.0592559	0.000714908
chr13	Maternal	ATAC	hg38	0.0068931	0.00174413	0.0451677	0.00970645	0.0276758	0.00734895	0.920263	0.0129557	206331	3610.15	5.98373e+06	104913	0.0346783	0.044986	0.00956274	0.00683126	0.00161927	0.0324902	0.197463	9.74641e-05
chr13	Maternal	RNA	hg38	0.00677225	0.00185011	0.0517727	0.0136547	0.0276758	0.00734895	0.913779	0.0197071	206331	3610.15	5.98373e+06	104913	0.0346783	0.051368	0.0130037	0.00674629	0.00195172	0.0117813	0.127361	5.07827e-05
chr13	Maternal	WGBS	hg38	0.124728	0.000946989	0.834431	0.00866716	0.0276758	0.00734895	0.0131654	0.00210111	206331	3610.15	5.98373e+06	104913	0.0346783	0.829353	0.01721	0.123451	0.00233975	0.0243732	0.120123	0.00121524
chr13	Paternal	ATAC	hg38	0.00676942	0.00157637	0.0448042	0.00993801	0.0352963	0.0192788	0.91313	0.0135954	208680	6427.62	5.98373e+06	104913	0.0346783	0.044986	0.00956274	0.00683126	0.00161927	0.0324902	0.197463	9.74641e-05
chr13	Paternal	RNA	hg38	0.00672033	0.00214878	0.0509634	0.0130449	0.0352963	0.0192788	0.90702	0.0279585	208680	6427.62	5.98373e+06	104913	0.0346783	0.051368	0.0130037	0.00674629	0.00195172	0.0117813	0.127361	5.07827e-05
chr13	Paternal	WGBS	hg38	0.122175	0.00265317	0.824275	0.0222004	0.0352963	0.0192788	0.0182536	0.00253683	208680	6427.62	5.98373e+06	104913	0.0346783	0.829353	0.01721	0.123451	0.00233975	0.0243732	0.120123	0.00121524
chr14	Maternal	ATAC	hg38	0.0100149	0.00213956	0.0698031	0.0163342	0.0400894	0.0115042	0.880093	0.0207588	195170	5344.33	5.98373e+06	104913	0.0326582	0.069883	0.0154539	0.0101311	0.00235056	0.0770361	0.23873	0.000254802
chr14	Maternal	RNA	hg38	0.00991177	0.00242606	0.0820848	0.0183687	0.0400894	0.0115042	0.867914	0.024841	195170	5344.33	5.98373e+06	104913	0.0326582	0.0824057	0.0181814	0.0100251	0.00254754	0.0166667	0.126552	8.6287e-05
chr14	Maternal	WGBS	hg38	0.118765	0.00831896	0.818752	0.015405	0.0400894	0.0115042	0.0223943	0.00175076	195170	5344.33	5.98373e+06	104913	0.0326582	0.815665	0.0114543	0.118143	0.00771927	0.0398539	0.153159	0.00165257
chr14	Paternal	ATAC	hg38	0.0102473	0.0026564	0.0699628	0.0154066	0.0470356	0.00690555	0.872754	0.0231756	195665	3074.54	5.98373e+06	104913	0.0326582	0.069883	0.0154539	0.0101311	0.00235056	0.0770361	0.23873	0.000254802
chr14	Paternal	RNA	hg38	0.0101384	0.00279047	0.0827267	0.0189794	0.0470356	0.00690555	0.860099	0.0188802	195665	3074.54	5.98373e+06	104913	0.0326582	0.0824057	0.0181814	0.0100251	0.00254754	0.0166667	0.126552	8.6287e-05
chr14	Paternal	WGBS	hg38	0.117521	0.00746533	0.812577	0.00429965	0.0470356	0.00690555	0.0228657	0.00347081	195665	3074.54	5.98373e+06	104913	0.0326582	0.815665	0.0114543	0.118143	0.00771927	0.0398539	0.153159	0.00165257
chr15	Maternal	ATAC	hg38	0.0109775	0.0022232	0.0734513	0.0162786	0.0556346	0.0136555	0.859937	0.0204977	182741	2365.2	5.98373e+06	104913	0.0300534	0.0742569	0.015923	0.0109939	0.00227066	0.0965119	0.245421	0.000296471
chr15	Maternal	RNA	hg38	0.0116054	0.00312521	0.0913785	0.0213044	0.0556346	0.0136555	0.841381	0.0270046	182741	2365.2	5.98373e+06	104913	0.0300534	0.0928673	0.0212401	0.0117574	0.00333091	0.0211706	0.149541	0.000111927
chr15	Maternal	WGBS	hg38	0.119342	0.00512115	0.778482	0.010056	0.0556346	0.0136555	0.046541	0.00933824	182741	2365.2	5.98373e+06	104913	0.0300534	0.788317	0.0133303	0.119593	0.00549896	0.0398743	0.149153	0.00148077
chr15	Paternal	ATAC	hg38	0.0110102	0.00243751	0.0750625	0.0163958	0.0411006	0.00511072	0.872827	0.0185064	176922	2078.46	5.98373e+06	104913	0.0300534	0.0742569	0.015923	0.0109939	0.00227066	0.0965119	0.245421	0.000296471
chr15	Paternal	RNA	hg38	0.0119093	0.00368842	0.0943561	0.0222173	0.0411006	0.00511072	0.852634	0.0257104	176922	2078.46	5.98373e+06	104913	0.0300534	0.0928673	0.0212401	0.0117574	0.00333091	0.0211706	0.149541	0.000111927
chr15	Paternal	WGBS	hg38	0.119843	0.00612141	0.798152	0.00768515	0.0411006	0.00511072	0.0409042	0.0107269	176922	2078.46	5.98373e+06	104913	0.0300534	0.788317	0.0133303	0.119593	0.00549896	0.0398743	0.149153	0.00148077
chr16	Maternal	ATAC	hg38	0.0508388	0.0116223	0.116722	0.0238217	0.025378	0.00713677	0.807061	0.0304449	183140	6369.35	5.98373e+06	104913	0.0309318	0.118441	0.0211475	0.0536947	0.0136672	0.350494	0.817422	0.0026417
chr16	Maternal	RNA	hg38	0.0158874	0.0027499	0.116258	0.0198078	0.025378	0.00713677	0.842477	0.0265378	183140	6369.35	5.98373e+06	104913	0.0309318	0.115397	0.0180578	0.0159528	0.00266965	0.0289251	0.223513	0.000213538
chr16	Maternal	WGBS	hg38	0.153654	0.00952482	0.777756	0.0165882	0.025378	0.00713677	0.0432123	0.0064223	183140	6369.35	5.98373e+06	104913	0.0309318	0.775066	0.0169895	0.155192	0.0125436	0.0866416	0.371803	0.00386196
chr16	Paternal	ATAC	hg38	0.0565506	0.0155287	0.12016	0.0192375	0.0242337	0.00756136	0.799056	0.0318713	187035	8469.9	5.98373e+06	104913	0.0309318	0.118441	0.0211475	0.0536947	0.0136672	0.350494	0.817422	0.0026417
chr16	Paternal	RNA	hg38	0.0160182	0.00273395	0.114537	0.0171582	0.0242337	0.00756136	0.845212	0.0240519	187035	8469.9	5.98373e+06	104913	0.0309318	0.115397	0.0180578	0.0159528	0.00266965	0.0289251	0.223513	0.000213538
chr16	Paternal	WGBS	hg38	0.156731	0.0153683	0.772376	0.0178356	0.0242337	0.00756136	0.0466596	0.00595703	187035	8469.9	5.98373e+06	104913	0.0309318	0.775066	0.0169895	0.155192	0.0125436	0.0866416	0.371803	0.00386196
chr17	Maternal	ATAC	hg38	0.0159316	0.00328385	0.114135	0.0268481	0.0303285	0.00559468	0.839605	0.0331811	164533	889.727	5.98373e+06	104913	0.0274807	0.11417	0.0260172	0.0159637	0.00340741	0.084722	0.161776	0.000336782
chr17	Maternal	RNA	hg38	0.0182704	0.00517014	0.148419	0.0261166	0.0303285	0.00559468	0.802982	0.0313727	164533	889.727	5.98373e+06	104913	0.0274807	0.148074	0.025208	0.0182243	0.00472294	0.0129927	0.115424	0.000110676
chr17	Maternal	WGBS	hg38	0.128589	0.0101105	0.822814	0.0053362	0.0303285	0.00559468	0.0182685	0.00501447	164533	889.727	5.98373e+06	104913	0.0274807	0.821287	0.00779069	0.12921	0.00904454	0.0184136	0.0633205	0.000640423
chr17	Paternal	ATAC	hg38	0.0159958	0.00370472	0.114205	0.0266115	0.033809	0.00590568	0.83599	0.0302587	164342	1339.87	5.98373e+06	104913	0.0274807	0.11417	0.0260172	0.0159637	0.00340741	0.084722	0.161776	0.000336782
chr17	Paternal	RNA	hg38	0.0181781	0.00451174	0.147729	0.0256741	0.033809	0.00590568	0.800284	0.0322374	164342	1339.87	5.98373e+06	104913	0.0274807	0.148074	0.025208	0.0182243	0.00472294	0.0129927	0.115424	0.000110676
chr17	Paternal	WGBS	hg38	0.129831	0.00834368	0.819761	0.00972006	0.033809	0.00590568	0.0165992	0.00325827	164342	1339.87	5.98373e+06	104913	0.0274807	0.821287	0.00779069	0.12921	0.00904454	0.0184136	0.0633205	0.000640423
chr18	Maternal	ATAC	hg38	0.00592376	0.00118267	0.0475897	0.0104775	0.0170771	0.00295804	0.929409	0.0116993	160331	1909.58	5.98373e+06	104913	0.0268286	0.0475672	0.0102143	0.0058816	0.00116411	0.0229287	0.0658397	3.96498e-05
chr18	Maternal	RNA	hg38	0.0064133	0.00207483	0.0523719	0.0146349	0.0170771	0.00295804	0.924138	0.0167351	160331	1909.58	5.98373e+06	104913	0.0268286	0.0523429	0.0141719	0.0064127	0.00202913	0.00621579	0.0445727	1.63972e-05
chr18	Maternal	WGBS	hg38	0.112942	0.00558396	0.838389	0.00649543	0.0170771	0.00295804	0.0315915	0.00614972	160331	1909.58	5.98373e+06	104913	0.0268286	0.837124	0.00798909	0.113387	0.00564767	0.0214204	0.0825565	0.000732216
chr18	Paternal	ATAC	hg38	0.00583945	0.00120756	0.0475446	0.0105108	0.0172982	0.00333403	0.929318	0.010459	160739	1679.1	5.98373e+06	104913	0.0268286	0.0475672	0.0102143	0.0058816	0.00116411	0.0229287	0.0658397	3.96498e-05
chr18	Paternal	RNA	hg38	0.00641209	0.00209458	0.0523139	0.0144852	0.0172982	0.00333403	0.923976	0.0185662	160739	1679.1	5.98373e+06	104913	0.0268286	0.0523429	0.0141719	0.0064127	0.00202913	0.00621579	0.0445727	1.63972e-05
chr18	Paternal	WGBS	hg38	0.113832	0.00597628	0.835859	0.00943378	0.0172982	0.00333403	0.0330105	0.0025607	160739	1679.1	5.98373e+06	104913	0.0268286	0.837124	0.00798909	0.113387	0.00564767	0.0214204	0.0825565	0.000732216
chr19	Maternal	ATAC	hg38	0.0207892	0.00406824	0.129025	0.0292665	0.0559737	0.00407886	0.794212	0.0338861	122757	1174.66	5.98373e+06	104913	0.0204931	0.129451	0.0287182	0.0205386	0.00385338	0.0451389	0.119979	0.000170246
chr19	Maternal	RNA	hg38	0.0228956	0.00603965	0.16891	0.025955	0.0559737	0.00407886	0.75222	0.0298392	122757	1174.66	5.98373e+06	104913	0.0204931	0.169438	0.0250728	0.0225303	0.00541581	0.00682643	0.0747174	5.82015e-05
chr19	Maternal	WGBS	hg38	0.150162	0.0145682	0.763258	0.00999657	0.0559737	0.00407886	0.030606	0.00483026	122757	1174.66	5.98373e+06	104913	0.0204931	0.765053	0.0114107	0.14884	0.0139833	0.0171429	0.0973449	0.000565691
chr19	Paternal	ATAC	hg38	0.0202879	0.00382842	0.129877	0.029735	0.0566005	0.00490703	0.793234	0.0370703	122493	1220.55	5.98373e+06	104913	0.0204931	0.129451	0.0287182	0.0205386	0.00385338	0.0451389	0.119979	0.000170246
chr19	Paternal	RNA	hg38	0.022165	0.00501469	0.169966	0.0255511	0.0566005	0.00490703	0.751269	0.0295392	122493	1220.55	5.98373e+06	104913	0.0204931	0.169438	0.0250728	0.0225303	0.00541581	0.00682643	0.0747174	5.82015e-05
chr19	Paternal	WGBS	hg38	0.147518	0.0140242	0.766847	0.0129534	0.0566005	0.00490703	0.0290348	0.00417109	122493	1220.55	5.98373e+06	104913	0.0204931	0.765053	0.0114107	0.14884	0.0139833	0.0171429	0.0973449	0.000565691
chr2	Maternal	ATAC	hg38	0.00744379	0.00157373	0.064352	0.0145561	0.00465219	0.000552981	0.923552	0.0157019	483791	663.747	5.98373e+06	104913	0.0808742	0.0644116	0.0142154	0.00740194	0.00146073	0.0192586	0.0720696	0.000143466
chr2	Maternal	RNA	hg38	0.00841944	0.00239258	0.076779	0.0182114	0.00465219	0.000552981	0.910149	0.0207533	483791	663.747	5.98373e+06	104913	0.0808742	0.0767845	0.0176883	0.00832908	0.00238504	0.00911653	0.0613476	9.79368e-05
chr2	Maternal	WGBS	hg38	0.108648	0.00445503	0.87335	0.0047406	0.00465219	0.000552981	0.0133494	0.00192957	483791	663.747	5.98373e+06	104913	0.0808742	0.873583	0.00419501	0.108205	0.00524698	0.0142318	0.0554657	0.00149086
chr2	Paternal	ATAC	hg38	0.00736009	0.00142269	0.0644711	0.0146534	0.00515816	0.00188141	0.923011	0.0165942	484069	1885.92	5.98373e+06	104913	0.0808742	0.0644116	0.0142154	0.00740194	0.00146073	0.0192586	0.0720696	0.000143466
chr2	Paternal	RNA	hg38	0.00823873	0.00250326	0.0767899	0.0181345	0.00515816	0.00188141	0.909813	0.0212771	484069	1885.92	5.98373e+06	104913	0.0808742	0.0767845	0.0176883	0.00832908	0.00238504	0.00911653	0.0613476	9.79368e-05
chr2	Paternal	WGBS	hg38	0.107762	0.00615117	0.873816	0.00381542	0.00515816	0.00188141	0.0132634	0.00272882	484069	1885.92	5.98373e+06	104913	0.0808742	0.873583	0.00419501	0.108205	0.00524698	0.0142318	0.0554657	0.00149086
chr20	Maternal	ATAC	hg38	0.0109708	0.0024938	0.075364	0.0167787	0.0258373	0.0059054	0.887828	0.0181942	133172	2660.85	5.98373e+06	104913	0.0224332	0.0747143	0.0161898	0.0107579	0.00214072	0.0265169	0.222145	9.80561e-05
chr20	Maternal	RNA	hg38	0.00938794	0.00249836	0.0850901	0.0161252	0.0258373	0.0059054	0.879685	0.0233891	133172	2660.85	5.98373e+06	104913	0.0224332	0.0845672	0.0165942	0.00932807	0.00255392	0.00654958	0.0756735	2.82607e-05
chr20	Maternal	WGBS	hg38	0.116269	0.00930592	0.825579	0.016632	0.0258373	0.0059054	0.0323149	0.00727698	133172	2660.85	5.98373e+06	104913	0.0224332	0.82245	0.0132616	0.114851	0.0103289	0.0312932	0.123028	0.000894343
chr20	Paternal	ATAC	hg38	0.0105451	0.00183162	0.0740647	0.0164585	0.0300421	0.00370694	0.885348	0.0163308	135297	1309.59	5.98373e+06	104913	0.0224332	0.0747143	0.0161898	0.0107579	0.00214072	0.0265169	0.222145	9.80561e-05
chr20	Paternal	RNA	hg38	0.0092682	0.00274225	0.0840443	0.017908	0.0300421	0.00370694	0.876645	0.0213973	135297	1309.59	5.98373e+06	104913	0.0224332	0.0845672	0.0165942	0.00932807	0.00255392	0.00654958	0.0756735	2.82607e-05
chr20	Paternal	WGBS	hg38	0.113432	0.0115825	0.81932	0.00853781	0.0300421	0.00370694	0.037205	0.0100034	135297	1309.59	5.98373e+06	104913	0.0224332	0.82245	0.0132616	0.114851	0.0103289	0.0312932	0.123028	0.000894343
chr21	Maternal	ATAC	hg38	0.0101866	0.00251364	0.0555798	0.0134318	0.0875244	0.0223606	0.846709	0.0275541	79270.4	4282.65	5.98373e+06	104913	0.0132579	0.0551355	0.0125926	0.0102368	0.00227859	0.13467	0.331881	0.000143484
chr21	Maternal	RNA	hg38	0.00986045	0.00179049	0.0643533	0.0105091	0.0875244	0.0223606	0.838262	0.0253453	79270.4	4282.65	5.98373e+06	104913	0.0132579	0.064048	0.0111494	0.00975709	0.00201428	0.0215616	0.174401	4.08692e-05
chr21	Maternal	WGBS	hg38	0.125945	0.012245	0.76184	0.028674	0.0875244	0.0223606	0.0246909	0.00176459	79270.4	4282.65	5.98373e+06	104913	0.0132579	0.763385	0.0315044	0.128827	0.013382	0.0607498	0.165408	0.000897356
chr21	Paternal	ATAC	hg38	0.010287	0.00215334	0.0546912	0.0124063	0.0822597	0.0431111	0.852762	0.0504186	79393.6	5440.7	5.98373e+06	104913	0.0132579	0.0551355	0.0125926	0.0102368	0.00227859	0.13467	0.331881	0.000143484
chr21	Paternal	RNA	hg38	0.00965373	0.00230994	0.0637427	0.0123199	0.0822597	0.0431111	0.844344	0.0351213	79393.6	5440.7	5.98373e+06	104913	0.0132579	0.064048	0.0111494	0.00975709	0.00201428	0.0215616	0.174401	4.08692e-05
chr21	Paternal	WGBS	hg38	0.131709	0.0144795	0.76493	0.0356067	0.0822597	0.0431111	0.0211018	0.00595212	79393.6	5440.7	5.98373e+06	104913	0.0132579	0.763385	0.0315044	0.128827	0.013382	0.0607498	0.165408	0.000897356
chr22	Maternal	ATAC	hg38	0.0144427	0.00305557	0.0967959	0.0243541	0.113862	0.0268274	0.7749	0.0344758	91984.2	3318.83	5.98373e+06	104913	0.0155773	0.0974082	0.0253393	0.0159132	0.0041383	0.0844144	0.321111	0.000207685
chr22	Maternal	RNA	hg38	0.0144764	0.00382512	0.121474	0.0209697	0.113862	0.0268274	0.750188	0.0275119	91984.2	3318.83	5.98373e+06	104913	0.0155773	0.120957	0.0190987	0.0152396	0.00334292	0.0186065	0.165952	7.44537e-05
chr22	Maternal	WGBS	hg38	0.131252	0.00891148	0.693909	0.0254286	0.113862	0.0268274	0.0609766	0.0110308	91984.2	3318.83	5.98373e+06	104913	0.0155773	0.687283	0.027554	0.130244	0.00764327	0.0845427	0.277092	0.00146729
chr22	Paternal	ATAC	hg38	0.0173836	0.00469174	0.0980206	0.0275961	0.11878	0.0358776	0.765815	0.0188353	94436.8	4305.63	5.98373e+06	104913	0.0155773	0.0974082	0.0253393	0.0159132	0.0041383	0.0844144	0.321111	0.000207685
chr22	Paternal	RNA	hg38	0.0160028	0.00276876	0.120439	0.0181582	0.11878	0.0358776	0.744778	0.0457898	94436.8	4305.63	5.98373e+06	104913	0.0155773	0.120957	0.0190987	0.0152396	0.00334292	0.0186065	0.165952	7.44537e-05
chr22	Paternal	WGBS	hg38	0.129235	0.00645409	0.680656	0.0293021	0.11878	0.0358776	0.0713282	0.0112022	94436.8	4305.63	5.98373e+06	104913	0.0155773	0.687283	0.027554	0.130244	0.00764327	0.0845427	0.277092	0.00146729
chr3	Maternal	ATAC	hg38	0.00847078	0.00222709	0.0650137	0.0161988	0.0135951	0.00567882	0.91292	0.0205688	401186	3136.29	5.98373e+06	104913	0.0671176	0.065018	0.0159076	0.00839002	0.00190636	0.0117979	0.187649	0.000157153
chr3	Maternal	RNA	hg38	0.00804207	0.00213681	0.0759629	0.0165361	0.0135951	0.00567882	0.9024	0.0207813	401186	3136.29	5.98373e+06	104913	0.0671176	0.0757889	0.0160079	0.00811524	0.00219788	0.00684294	0.0555581	6.50696e-05
chr3	Maternal	WGBS	hg38	0.107656	0.0063031	0.868873	0.00399646	0.0135951	0.00567882	0.00987593	0.00264474	401186	3136.29	5.98373e+06	104913	0.0671176	0.867737	0.00585837	0.1079	0.00660663	0.00662102	0.0473392	0.000728442
chr3	Paternal	ATAC	hg38	0.00830927	0.00164251	0.0650223	0.016487	0.0139405	0.0043029	0.912728	0.0189972	402042	2112.28	5.98373e+06	104913	0.0671176	0.065018	0.0159076	0.00839002	0.00190636	0.0117979	0.187649	0.000157153
chr3	Paternal	RNA	hg38	0.00818842	0.0023707	0.0756148	0.0163545	0.0139405	0.0043029	0.902256	0.0204838	402042	2112.28	5.98373e+06	104913	0.0671176	0.0757889	0.0160079	0.00811524	0.00219788	0.00684294	0.0555581	6.50696e-05
chr3	Paternal	WGBS	hg38	0.108145	0.00723068	0.866601	0.00732209	0.0139405	0.0043029	0.0113137	0.00147514	402042	2112.28	5.98373e+06	104913	0.0671176	0.867737	0.00585837	0.1079	0.00660663	0.00662102	0.0473392	0.000728442
chr4	Maternal	ATAC	hg38	0.00582626	0.00105517	0.0460684	0.00993997	0.00920352	0.00234999	0.938902	0.0125856	383632	2028.1	5.98373e+06	104913	0.0641135	0.0461463	0.00971814	0.00582204	0.00104691	0.0175709	0.0958116	8.7749e-05
chr4	Maternal	RNA	hg38	0.00577404	0.00188068	0.0525596	0.0139609	0.00920352	0.00234999	0.932463	0.0152217	383632	2028.1	5.98373e+06	104913	0.0641135	0.052542	0.0134732	0.00578761	0.00183152	0.00795615	0.057139	4.80037e-05
chr4	Maternal	WGBS	hg38	0.111271	0.00477275	0.86653	0.00313186	0.00920352	0.00234999	0.0129959	0.00376666	383632	2028.1	5.98373e+06	104913	0.0641135	0.866412	0.00515144	0.111076	0.00467795	0.00807189	0.0434563	0.000757856
chr4	Paternal	ATAC	hg38	0.00581782	0.00109563	0.0462243	0.010028	0.0103915	0.00136251	0.937566	0.0117105	383645	1863.88	5.98373e+06	104913	0.0641135	0.0461463	0.00971814	0.00582204	0.00104691	0.0175709	0.0958116	8.7749e-05
chr4	Paternal	RNA	hg38	0.00580118	0.00188262	0.0525244	0.013723	0.0103915	0.00136251	0.931283	0.0152439	383645	1863.88	5.98373e+06	104913	0.0641135	0.052542	0.0134732	0.00578761	0.00183152	0.00795615	0.057139	4.80037e-05
chr4	Paternal	WGBS	hg38	0.110881	0.00483057	0.866293	0.00679586	0.0103915	0.00136251	0.0124338	0.00234618	383645	1863.88	5.98373e+06	104913	0.0641135	0.866412	0.00515144	0.111076	0.00467795	0.00807189	0.0434563	0.000757856
chr5	Maternal	ATAC	hg38	0.00679122	0.00137308	0.0575745	0.0128474	0.0213077	0.00240141	0.914327	0.0128796	365131	1238.41	5.98373e+06	104913	0.0612423	0.05768	0.0127984	0.00668232	0.00130327	0.0331945	0.122793	0.00016751
chr5	Maternal	RNA	hg38	0.00904151	0.00209824	0.0719277	0.0156904	0.0213077	0.00240141	0.897723	0.0185918	365131	1238.41	5.98373e+06	104913	0.0612423	0.0721164	0.0155432	0.00874976	0.00221644	0.0140537	0.179943	0.000158493
chr5	Maternal	WGBS	hg38	0.104056	0.00639514	0.86051	0.00633286	0.0213077	0.00240141	0.0141264	0.0021615	365131	1238.41	5.98373e+06	104913	0.0612423	0.859464	0.0117402	0.103046	0.00678395	0.0099624	0.0511261	0.00084702
chr5	Paternal	ATAC	hg38	0.00657341	0.00129386	0.0577855	0.0134431	0.0244707	0.0090296	0.91117	0.00889377	367784	4306.17	5.98373e+06	104913	0.0612423	0.05768	0.0127984	0.00668232	0.00130327	0.0331945	0.122793	0.00016751
chr5	Paternal	RNA	hg38	0.00845801	0.00240402	0.0723051	0.0162406	0.0244707	0.0090296	0.894766	0.0236099	367784	4306.17	5.98373e+06	104913	0.0612423	0.0721164	0.0155432	0.00874976	0.00221644	0.0140537	0.179943	0.000158493
chr5	Paternal	WGBS	hg38	0.102036	0.00734802	0.858417	0.0157619	0.0244707	0.0090296	0.0150766	0.00183947	367784	4306.17	5.98373e+06	104913	0.0612423	0.859464	0.0117402	0.103046	0.00678395	0.0099624	0.0511261	0.00084702
chr6	Maternal	ATAC	hg38	0.00807609	0.00167601	0.0656014	0.0144894	0.00323036	0.000208916	0.923092	0.0161053	344388	2297.6	5.98373e+06	104913	0.0577102	0.065545	0.0139905	0.00794223	0.00155416	0.0938935	0.176925	0.000436256
chr6	Maternal	RNA	hg38	0.00830862	0.00277574	0.0735539	0.0210102	0.00323036	0.000208916	0.914907	0.0236869	344388	2297.6	5.98373e+06	104913	0.0577102	0.0734544	0.0202834	0.00808887	0.00262592	0.00605798	0.0614866	5.43828e-05
chr6	Maternal	WGBS	hg38	0.113056	0.00576305	0.868883	0.005174	0.00323036	0.000208916	0.0148305	0.00527549	344388	2297.6	5.98373e+06	104913	0.0577102	0.867717	0.0052367	0.112584	0.00584959	0.0132987	0.0465688	0.000968518
chr6	Paternal	ATAC	hg38	0.00780837	0.00150014	0.0654887	0.0142571	0.00311074	0.000283643	0.923592	0.0158854	346257	1258.87	5.98373e+06	104913	0.0577102	0.065545	0.0139905	0.00794223	0.00155416	0.0938935	0.176925	0.000436256
chr6	Paternal	RNA	hg38	0.00786912	0.00259711	0.073355	0.0206662	0.00311074	0.000283643	0.915665	0.0232368	346257	1258.87	5.98373e+06	104913	0.0577102	0.0734544	0.0202834	0.00808887	0.00262592	0.00605798	0.0614866	5.43828e-05
chr6	Paternal	WGBS	hg38	0.112113	0.0062073	0.86655	0.0053009	0.00311074	0.000283643	0.0182259	0.00349174	346257	1258.87	5.98373e+06	104913	0.0577102	0.867717	0.0052367	0.112584	0.00584959	0.0132987	0.0465688	0.000968518
chr7	Maternal	ATAC	hg38	0.00863399	0.00175479	0.0636796	0.0145226	0.00651544	0.000663862	0.921171	0.01586	323065	1165.26	5.98373e+06	104913	0.0539701	0.0637288	0.0142036	0.00858604	0.00164442	0.036407	0.140388	0.000190274
chr7	Maternal	RNA	hg38	0.0103195	0.00321829	0.0831263	0.0180197	0.00651544	0.000663862	0.900039	0.0211877	323065	1165.26	5.98373e+06	104913	0.0539701	0.0830798	0.0173765	0.0104186	0.0030277	0.0171838	0.163877	0.000169196
chr7	Maternal	WGBS	hg38	0.117347	0.00704169	0.846468	0.00478671	0.00651544	0.000663862	0.0296697	0.00408779	323065	1165.26	5.98373e+06	104913	0.0539701	0.846857	0.00598527	0.117076	0.00733138	0.019383	0.0780647	0.00137916
chr7	Paternal	ATAC	hg38	0.00853809	0.00161996	0.063778	0.0146625	0.00654353	0.00110405	0.92114	0.0153283	322821	2617.36	5.98373e+06	104913	0.0539701	0.0637288	0.0142036	0.00858604	0.00164442	0.036407	0.140388	0.000190274
chr7	Paternal	RNA	hg38	0.0105177	0.00299555	0.0830334	0.0176839	0.00654353	0.00110405	0.899905	0.0211408	322821	2617.36	5.98373e+06	104913	0.0539701	0.0830798	0.0173765	0.0104186	0.0030277	0.0171838	0.163877	0.000169196
chr7	Paternal	WGBS	hg38	0.116805	0.0079826	0.847247	0.00723726	0.00654353	0.00110405	0.0294048	0.0066631	322821	2617.36	5.98373e+06	104913	0.0539701	0.846857	0.00598527	0.117076	0.00733138	0.019383	0.0780647	0.00137916
chr8	Maternal	ATAC	hg38	0.00676967	0.00128052	0.0587447	0.0130641	0.00807705	0.00200408	0.926409	0.0158187	292354	1079.99	5.98373e+06	104913	0.0489266	0.0586124	0.012432	0.00669788	0.00117925	0.0482673	0.110845	0.00017474
chr8	Maternal	RNA	hg38	0.00632947	0.00209407	0.0637843	0.0156462	0.00807705	0.00200408	0.921809	0.0169467	292354	1079.99	5.98373e+06	104913	0.0489266	0.0636658	0.0152763	0.00635388	0.00202629	0.00772921	0.0616149	4.32306e-05
chr8	Maternal	WGBS	hg38	0.106339	0.00842262	0.868478	0.00724089	0.00807705	0.00200408	0.0171061	0.00225497	292354	1079.99	5.98373e+06	104913	0.0489266	0.868131	0.00701937	0.106179	0.00823839	0.0134474	0.0623919	0.000895299
chr8	Paternal	ATAC	hg38	0.00662608	0.0011334	0.0584802	0.0124728	0.00718622	0.00205633	0.927708	0.0153312	293173	3607.06	5.98373e+06	104913	0.0489266	0.0586124	0.012432	0.00669788	0.00117925	0.0482673	0.110845	0.00017474
chr8	Paternal	RNA	hg38	0.00637829	0.00206916	0.0635474	0.0157424	0.00718622	0.00205633	0.922888	0.0165462	293173	3607.06	5.98373e+06	104913	0.0489266	0.0636658	0.0152763	0.00635388	0.00202629	0.00772921	0.0616149	4.32306e-05
chr8	Paternal	WGBS	hg38	0.106019	0.00850212	0.867785	0.00716383	0.00718622	0.00205633	0.0190102	0.00659803	293173	3607.06	5.98373e+06	104913	0.0489266	0.868131	0.00701937	0.106179	0.00823839	0.0134474	0.0623919	0.000895299
chr9	Maternal	ATAC	hg38	0.00797475	0.00152611	0.060495	0.013053	0.128018	0.0388545	0.803512	0.047036	285330	13903.4	5.98373e+06	104913	0.0473431	0.0611699	0.0135379	0.008044	0.00158011	0.0502603	0.165818	0.0002087
chr9	Maternal	RNA	hg38	0.00977537	0.00344352	0.077548	0.01972	0.128018	0.0388545	0.784659	0.0239404	285330	13903.4	5.98373e+06	104913	0.0473431	0.0776629	0.0177839	0.00975852	0.00302968	0.0372493	0.164825	0.000213107
chr9	Maternal	WGBS	hg38	0.104643	0.0112226	0.729402	0.030648	0.128018	0.0388545	0.0379365	0.00644322	285330	13903.4	5.98373e+06	104913	0.0473431	0.734338	0.025026	0.104398	0.00867936	0.0560698	0.158704	0.00273371
chr9	Paternal	ATAC	hg38	0.00811326	0.00171209	0.0618449	0.0146806	0.120202	0.012503	0.80984	0.0162411	281247	6794.87	5.98373e+06	104913	0.0473431	0.0611699	0.0135379	0.008044	0.00158011	0.0502603	0.165818	0.0002087
chr9	Paternal	RNA	hg38	0.00974166	0.00274214	0.0777777	0.0166964	0.120202	0.012503	0.792279	0.024687	281247	6794.87	5.98373e+06	104913	0.0473431	0.0776629	0.0177839	0.00975852	0.00302968	0.0372493	0.164825	0.000213107
chr9	Paternal	WGBS	hg38	0.104153	0.00574037	0.739273	0.0181317	0.120202	0.012503	0.0363723	0.00718977	281247	6794.87	5.98373e+06	104913	0.0473431	0.734338	0.025026	0.104398	0.00867936	0.0560698	0.158704	0.00273371
chrM	Maternal	ATAC	hg38	0.147059	0.140028	0.852941	0.140028	0	0	0	0	34	0	NA	NA	NA	NA	NA	NA	NA	NA	NA	NA
chrM	Maternal	RNA	hg38	0.147059	0.140028	0.852941	0.140028	0	0	0	0	34	0	NA	NA	NA	NA	NA	NA	NA	NA	NA	NA
chrM	Maternal	WGBS	hg38	0.147059	0.140028	0.852941	0.140028	0	0	0	0	34	0	NA	NA	NA	NA	NA	NA	NA	NA	NA	NA
chrX	Maternal	ATAC	hg38	0.00325831	0.000494193	0.0327023	0.00597625	0.0134912	0.000550217	0.950548	0.00641624	311583	1195.1	5.98373e+06	104913	0.0521002	0.0325362	0.00637589	0.0032861	0.000450099	0.0342411	0.21053	9.40876e-05
chrX	Maternal	RNA	hg38	0.00358291	0.00108477	0.0414783	0.0103816	0.0134912	0.000550217	0.941448	0.0114131	311583	1195.1	5.98373e+06	104913	0.0521002	0.0418813	0.00911758	0.00363465	0.00105464	0.0198713	0.178987	7.72537e-05
chrX	Maternal	WGBS	hg38	0.0788446	0.00948615	0.85513	0.0161896	0.0134912	0.000550217	0.0525342	0.0214382	311583	1195.1	5.98373e+06	104913	0.0521002	0.857698	0.0136567	0.080891	0.0100705	0.0247018	0.0654743	0.00137977
chrX	Paternal	ATAC	hg38	0.00333243	0.000405014	0.0322593	0.00758424	0.0135598	0.000625018	0.950849	0.00800517	312039	1914.4	5.98373e+06	104913	0.0521002	0.0325362	0.00637589	0.0032861	0.000450099	0.0342411	0.21053	9.40876e-05
chrX	Paternal	RNA	hg38	0.00372087	0.00109747	0.0425529	0.00738416	0.0135598	0.000625018	0.940166	0.00814312	312039	1914.4	5.98373e+06	104913	0.0521002	0.0418813	0.00911758	0.00363465	0.00105464	0.0198713	0.178987	7.72537e-05
chrX	Paternal	WGBS	hg38	0.0843017	0.0109515	0.861977	0.00725009	0.0135598	0.000625018	0.0401614	0.00664994	312039	1914.4	5.98373e+06	104913	0.0521002	0.857698	0.0136567	0.080891	0.0100705	0.0247018	0.0654743	0.00137977
chrY	Paternal	ATAC	hg38	0.115388	0.00796806	0.145769	0.00556752	0.227416	0.00776294	0.511427	0.007631	94800.5	2976.24	NA	NA	NA	NA	NA	NA	NA	NA	NA	NA
chrY	Paternal	RNA	hg38	0.000542038	0.000305899	0.0154469	0.00895978	0.227416	0.00776294	0.756595	0.0167309	94800.5	2976.24	NA	NA	NA	NA	NA	NA	NA	NA	NA	NA
chrY	Paternal	WGBS	hg38	0.125844	0.00342526	0.484004	0.018763	0.227416	0.00776294	0.162736	0.0295703	94800.5	2976.24	NA	NA	NA	NA	NA	NA	NA	NA	NA	NA
chr1	Maternal	ATAC	CHM13	0.00856937	0.00163916	0.0777503	0.0183126	0.0231236	0.00581389	0.890557	0.0168034	507813	12955.5	6.01561e+06	111243	0.0839989	0.0782224	0.0178518	0.00856888	0.00163556	0.0308946	0.106407	0.000279585
chr1	Paternal	ATAC	CHM13	0.00856839	0.00172061	0.0786945	0.0183559	0.0222094	0.00947164	0.890528	0.0189965	502797	11722.8	6.01561e+06	111243	0.0839989	0.0782224	0.0178518	0.00856888	0.00163556	0.0308946	0.106407	0.000279585
chr1	Maternal	RNA	CHM13	0.00956419	0.00254183	0.0914668	0.018113	0.0231236	0.00581389	0.875845	0.0222789	507813	12955.5	6.01561e+06	111243	0.0839989	0.091876	0.0177612	0.00963674	0.00247292	0.0215205	0.11184	0.000256615
chr1	Paternal	RNA	CHM13	0.00970929	0.00253723	0.0922852	0.0183717	0.0222094	0.00947164	0.875796	0.0209167	502797	11722.8	6.01561e+06	111243	0.0839989	0.091876	0.0177612	0.00963674	0.00247292	0.0215205	0.11184	0.000256615
chr1	Maternal	WGBS	CHM13	0.105784	0.00871812	0.811991	0.021393	0.0231236	0.00581389	0.0591013	0.0143609	507813	12955.5	5.998e+06	146661	0.0842455	0.815654	0.0201728	0.105611	0.00907072	0.0366455	0.139561	0.00375981
chr1	Paternal	WGBS	CHM13	0.105437	0.00988056	0.819318	0.0192772	0.0222094	0.00947164	0.053035	0.00498752	502797	11722.8	5.998e+06	146661	0.0842455	0.815654	0.0201728	0.105611	0.00907072	0.0366455	0.139561	0.00375981
chr10	Maternal	ATAC	CHM13	0.00775002	0.00131805	0.0667483	0.0150817	0.0120112	0.00329059	0.913491	0.0188231	271314	2729.48	6.01561e+06	111243	0.0452274	0.0667164	0.0147224	0.00751273	0.00130298	0.0167384	0.0678949	7.35759e-05
chr10	Paternal	ATAC	CHM13	0.00727544	0.00131216	0.0666846	0.0151699	0.0127677	0.00581682	0.913272	0.0187106	272827	6289.07	6.01561e+06	111243	0.0452274	0.0667164	0.0147224	0.00751273	0.00130298	0.0167384	0.0678949	7.35759e-05
chr10	Maternal	RNA	CHM13	0.00831905	0.00287978	0.0785472	0.01857	0.0120112	0.00329059	0.901123	0.0207407	271314	2729.48	6.01561e+06	111243	0.0452274	0.0786752	0.0184999	0.00798058	0.00265241	0.0103581	0.0493349	5.46638e-05
chr10	Paternal	RNA	CHM13	0.0076421	0.00251089	0.0788032	0.019433	0.0127677	0.00581682	0.900787	0.0179911	272827	6289.07	6.01561e+06	111243	0.0452274	0.0786752	0.0184999	0.00798058	0.00265241	0.0103581	0.0493349	5.46638e-05
chr10	Maternal	WGBS	CHM13	0.112177	0.0103353	0.860617	0.00787527	0.0120112	0.00329059	0.0151956	0.00359781	271314	2729.48	5.998e+06	146661	0.0453601	0.860785	0.00997958	0.109975	0.0100454	0.0146683	0.0653623	0.000898789
chr10	Paternal	WGBS	CHM13	0.107774	0.00976966	0.860954	0.0121724	0.0127677	0.00581682	0.0185042	0.00575051	272827	6289.07	5.998e+06	146661	0.0453601	0.860785	0.00997958	0.109975	0.0100454	0.0146683	0.0653623	0.000898789
chr11	Maternal	ATAC	CHM13	0.00776101	0.00161233	0.0783122	0.0188296	0.0077745	0.00331778	0.906152	0.0216487	274093	4326.98	6.01561e+06	111243	0.0452336	0.0788491	0.0185263	0.00779066	0.0015733	0.00696212	0.0496994	4.23454e-05
chr11	Paternal	ATAC	CHM13	0.00782031	0.00161989	0.0793861	0.0192196	0.00678666	0.00136912	0.906007	0.0201811	270123	699.539	6.01561e+06	111243	0.0452336	0.0788491	0.0185263	0.00779066	0.0015733	0.00696212	0.0496994	4.23454e-05
chr11	Maternal	RNA	CHM13	0.00747019	0.00176073	0.0852913	0.0147581	0.0077745	0.00331778	0.899464	0.0173832	274093	4326.98	6.01561e+06	111243	0.0452336	0.0857884	0.014694	0.00755651	0.00187875	0.00482045	0.049713	3.56982e-05
chr11	Paternal	RNA	CHM13	0.00764284	0.00208204	0.0862855	0.01541	0.00678666	0.00136912	0.899285	0.0170093	270123	699.539	6.01561e+06	111243	0.0452336	0.0857884	0.014694	0.00755651	0.00187875	0.00482045	0.049713	3.56982e-05
chr11	Maternal	WGBS	CHM13	0.100565	0.0087546	0.867957	0.00769732	0.0077745	0.00331778	0.0237037	0.00508792	274093	4326.98	5.998e+06	146661	0.0453664	0.872581	0.00946395	0.0998634	0.0088907	0.0147961	0.0479907	0.000803137
chr11	Paternal	WGBS	CHM13	0.0991619	0.00944115	0.877205	0.00907325	0.00678666	0.00136912	0.0168468	0.00296409	270123	699.539	5.998e+06	146661	0.0453664	0.872581	0.00946395	0.0998634	0.0088907	0.0147961	0.0479907	0.000803137
chr12	Maternal	ATAC	CHM13	0.00856583	0.00164425	0.0750186	0.0172002	0.00674837	0.00231073	0.909667	0.019268	267346	1786.42	6.01561e+06	111243	0.0444515	0.0751462	0.0166354	0.0085507	0.00163024	0.0072996	0.0439642	4.10937e-05
chr12	Paternal	ATAC	CHM13	0.00853556	0.00170488	0.0752737	0.0169804	0.00778829	0.00264542	0.908402	0.020743	267461	1088.64	6.01561e+06	111243	0.0444515	0.0751462	0.0166354	0.0085507	0.00163024	0.0072996	0.0439642	4.10937e-05
chr12	Maternal	RNA	CHM13	0.0100161	0.00313225	0.0945843	0.0193657	0.00674837	0.00231073	0.888651	0.0218942	267346	1786.42	6.01561e+06	111243	0.0444515	0.0947348	0.0188877	0.00983244	0.0028117	0.00451961	0.0410126	3.69578e-05
chr12	Paternal	RNA	CHM13	0.00964874	0.00260839	0.0948853	0.0194435	0.00778829	0.00264542	0.887678	0.0208089	267461	1088.64	6.01561e+06	111243	0.0444515	0.0947348	0.0188877	0.00983244	0.0028117	0.00451961	0.0410126	3.69578e-05
chr12	Maternal	WGBS	CHM13	0.108604	0.0100837	0.871379	0.0134614	0.00674845	0.00231082	0.0132692	0.00340227	267343	1784.12	5.998e+06	146661	0.0445817	0.872294	0.0110726	0.108334	0.0104001	0.00788076	0.0458183	0.000527758
chr12	Paternal	WGBS	CHM13	0.108064	0.0112472	0.87321	0.0087037	0.00778838	0.00264554	0.0109376	0.00168973	267459	1090.9	5.998e+06	146661	0.0445817	0.872294	0.0110726	0.108334	0.0104001	0.00788076	0.0458183	0.000527758
chr13	Maternal	ATAC	CHM13	0.005944	0.00119838	0.0466106	0.010494	0.00737659	0.00139682	0.940069	0.0121713	209723	4958.84	6.01561e+06	111243	0.0350857	0.0465742	0.0100468	0.00593112	0.00106897	0.0605309	0.219024	0.000144491
chr13	Paternal	ATAC	CHM13	0.00591825	0.000987861	0.0465377	0.0101471	0.0110244	0.00798832	0.93652	0.00804448	212402	8794.03	6.01561e+06	111243	0.0350857	0.0465742	0.0100468	0.00593112	0.00106897	0.0605309	0.219024	0.000144491
chr13	Maternal	RNA	CHM13	0.00569038	0.00171839	0.0517305	0.0131518	0.00737659	0.00139682	0.935203	0.0146756	209723	4958.84	6.01561e+06	111243	0.0350857	0.05135	0.01266	0.00572404	0.0018696	0.0141345	0.11756	4.90752e-05
chr13	Paternal	RNA	CHM13	0.0057577	0.00210329	0.0509696	0.0128479	0.0110244	0.00798832	0.932248	0.0188084	212402	8794.03	6.01561e+06	111243	0.0350857	0.05135	0.01266	0.00572404	0.0018696	0.0141345	0.11756	4.90752e-05
chr13	Maternal	WGBS	CHM13	0.109008	0.00624554	0.850015	0.0139907	0.00737659	0.00139682	0.0336001	0.0115417	209723	4958.84	5.998e+06	146661	0.0351887	0.845337	0.0211957	0.108612	0.00941057	0.0357447	0.120881	0.00152527
chr13	Paternal	WGBS	CHM13	0.108217	0.0121492	0.840658	0.026534	0.0110244	0.00798832	0.0401008	0.00993993	212402	8794.03	5.998e+06	146661	0.0351887	0.845337	0.0211957	0.108612	0.00941057	0.0357447	0.120881	0.00152527
chr14	Maternal	ATAC	CHM13	0.00902682	0.00207244	0.0713185	0.0176115	0.0124482	0.00179766	0.907207	0.0186575	198705	5860.05	6.01561e+06	111243	0.0331199	0.0714541	0.0166448	0.00937578	0.00222729	0.0525717	0.239924	0.000198916
chr14	Paternal	ATAC	CHM13	0.00972474	0.00243047	0.0715898	0.0165733	0.012039	0.00486266	0.906647	0.0194189	199768	4157.83	6.01561e+06	111243	0.0331199	0.0714541	0.0166448	0.00937578	0.00222729	0.0525717	0.239924	0.000198916
chr14	Maternal	RNA	CHM13	0.00900631	0.00230456	0.0828794	0.0176259	0.0124482	0.00179766	0.895666	0.0197645	198705	5860.05	6.01561e+06	111243	0.0331199	0.0829532	0.017617	0.00919732	0.00229306	0.0220209	0.152116	0.000106837
chr14	Paternal	RNA	CHM13	0.00938833	0.00238923	0.083027	0.0185612	0.012039	0.00486266	0.895546	0.0208227	199768	4157.83	6.01561e+06	111243	0.0331199	0.0829532	0.017617	0.00919732	0.00229306	0.0220209	0.152116	0.000106837
chr14	Maternal	WGBS	CHM13	0.105834	0.0136311	0.838636	0.0147752	0.0124482	0.00179766	0.0430825	0.00691515	198705	5860.05	5.998e+06	146661	0.0332172	0.83518	0.0130253	0.10785	0.0127014	0.0486471	0.13772	0.00184296
chr14	Paternal	WGBS	CHM13	0.109866	0.0120721	0.831723	0.0106449	0.012039	0.00486266	0.0463713	0.0124793	199768	4157.83	5.998e+06	146661	0.0332172	0.83518	0.0130253	0.10785	0.0127014	0.0486471	0.13772	0.00184296
chr15	Maternal	ATAC	CHM13	0.00947576	0.00160023	0.0713838	0.0162336	0.0206188	0.00349782	0.898522	0.0172255	195399	5182.09	6.01561e+06	111243	0.0318318	0.0725807	0.0166388	0.00944678	0.00170404	0.0503412	0.221559	0.000182932
chr15	Paternal	ATAC	CHM13	0.00941779	0.00188879	0.0737776	0.0178255	0.0151679	0.00433222	0.901637	0.019908	187577	3641.97	6.01561e+06	111243	0.0318318	0.0725807	0.0166388	0.00944678	0.00170404	0.0503412	0.221559	0.000182932
chr15	Maternal	RNA	CHM13	0.00985444	0.00304852	0.0873458	0.0205594	0.0206188	0.00349782	0.882181	0.0232256	195399	5182.09	6.01561e+06	111243	0.0318318	0.0889436	0.0198441	0.00979788	0.00285081	0.0224828	0.163683	0.000114704
chr15	Paternal	RNA	CHM13	0.00974132	0.00280297	0.0905413	0.020074	0.0151679	0.00433222	0.884549	0.0225436	187577	3641.97	6.01561e+06	111243	0.0318318	0.0889436	0.0198441	0.00979788	0.00285081	0.0224828	0.163683	0.000114704
chr15	Maternal	WGBS	CHM13	0.107409	0.0121954	0.772493	0.0184559	0.0206188	0.00349782	0.0994786	0.0128215	195399	5182.09	5.998e+06	146661	0.0319253	0.782961	0.0231526	0.107987	0.0105037	0.0495707	0.183494	0.00187168
chr15	Paternal	WGBS	CHM13	0.108564	0.00913491	0.793428	0.0233998	0.0151679	0.00433222	0.0828406	0.0165146	187577	3641.97	5.998e+06	146661	0.0319253	0.782961	0.0231526	0.107987	0.0105037	0.0495707	0.183494	0.00187168
chr16	Maternal	ATAC	CHM13	0.011137	0.00171707	0.0858562	0.0203653	0.0176962	0.00823156	0.885311	0.0169012	182684	5283.96	6.01561e+06	111243	0.0306231	0.0855924	0.0206002	0.0108836	0.00217511	0.042453	0.133823	0.000155876
chr16	Paternal	ATAC	CHM13	0.0106303	0.00262619	0.0853285	0.0219315	0.0234181	0.00590375	0.880623	0.0227566	185750	8114.95	6.01561e+06	111243	0.0306231	0.0855924	0.0206002	0.0108836	0.00217511	0.042453	0.133823	0.000155876
chr16	Maternal	RNA	CHM13	0.0137344	0.00368737	0.117589	0.0213885	0.0176962	0.00823156	0.85098	0.0308367	182684	5283.96	6.01561e+06	111243	0.0306231	0.116813	0.019351	0.0133684	0.00324454	0.0201992	0.118696	0.000120848
chr16	Paternal	RNA	CHM13	0.0130023	0.00288606	0.116036	0.0182132	0.0234181	0.00590375	0.847544	0.02159	185750	8114.95	6.01561e+06	111243	0.0306231	0.116813	0.019351	0.0133684	0.00324454	0.0201992	0.118696	0.000120848
chr16	Maternal	WGBS	CHM13	0.109276	0.0168844	0.774134	0.0148648	0.0176962	0.00823156	0.0988938	0.0248858	182684	5283.96	5.998e+06	146661	0.0307131	0.770846	0.0187514	0.107743	0.0135497	0.0586146	0.131711	0.00182355
chr16	Paternal	WGBS	CHM13	0.10621	0.00986319	0.767559	0.0223006	0.0234181	0.00590375	0.102814	0.0183255	185750	8114.95	5.998e+06	146661	0.0307131	0.770846	0.0187514	0.107743	0.0135497	0.0586146	0.131711	0.00182355
chr17	Maternal	ATAC	CHM13	0.0162727	0.00393007	0.117561	0.0283671	0.00472393	0.00154799	0.861442	0.0328739	166055	791.009	6.01561e+06	111243	0.0276467	0.117504	0.0274886	0.0162624	0.00370944	0.0470088	0.181741	0.000234423
chr17	Paternal	ATAC	CHM13	0.016252	0.00368824	0.117446	0.0281159	0.00849327	0.00357928	0.857809	0.03004	166569	999.713	6.01561e+06	111243	0.0276467	0.117504	0.0274886	0.0162624	0.00370944	0.0470088	0.181741	0.000234423
chr17	Maternal	RNA	CHM13	0.0177227	0.00473553	0.149648	0.0264602	0.00472393	0.00154799	0.827905	0.0304012	166055	791.009	6.01561e+06	111243	0.0276467	0.149237	0.025559	0.0179981	0.00461813	0.0160264	0.136607	0.000134097
chr17	Paternal	RNA	CHM13	0.0182736	0.00473603	0.148825	0.0260498	0.00849327	0.00357928	0.824408	0.0319888	166569	999.713	6.01561e+06	111243	0.0276467	0.149237	0.025559	0.0179981	0.00461813	0.0160264	0.136607	0.000134097
chr17	Maternal	WGBS	CHM13	0.123894	0.0121019	0.837578	0.00544951	0.00472393	0.00154799	0.0338039	0.0086776	166055	791.009	5.998e+06	146661	0.0277278	0.836188	0.0106266	0.125028	0.0117906	0.0279118	0.0914879	0.000964321
chr17	Paternal	WGBS	CHM13	0.126162	0.0120071	0.834798	0.0142972	0.00849327	0.00357928	0.0305461	0.00213351	166569	999.713	5.998e+06	146661	0.0277278	0.836188	0.0106266	0.125028	0.0117906	0.0279118	0.0914879	0.000964321
chr18	Maternal	ATAC	CHM13	0.00523344	0.000943264	0.0483929	0.010749	0.00876186	0.00464458	0.937612	0.0113379	159600	1689.5	6.01561e+06	111243	0.0265832	0.048374	0.0105178	0.00521359	0.000912183	0.00666447	0.0524736	1.58426e-05
chr18	Paternal	ATAC	CHM13	0.00519373	0.000930583	0.0483551	0.0108628	0.00675027	0.00187135	0.939701	0.0110223	160228	1972.29	6.01561e+06	111243	0.0265832	0.048374	0.0105178	0.00521359	0.000912183	0.00666447	0.0524736	1.58426e-05
chr18	Maternal	RNA	CHM13	0.00596187	0.002372	0.0536717	0.0146859	0.00876186	0.00464458	0.931605	0.0178536	159600	1689.5	6.01561e+06	111243	0.0265832	0.053636	0.0142627	0.00594648	0.00228912	0.00597289	0.0739496	2.02059e-05
chr18	Paternal	RNA	CHM13	0.00593108	0.0023314	0.0536003	0.0146211	0.00675027	0.00187135	0.933718	0.0180086	160228	1972.29	6.01561e+06	111243	0.0265832	0.053636	0.0142627	0.00594648	0.00228912	0.00597289	0.0739496	2.02059e-05
chr18	Maternal	WGBS	CHM13	0.0986712	0.0105592	0.856241	0.00879509	0.00876186	0.00464458	0.0363255	0.00519883	159600	1689.5	5.998e+06	146661	0.0266612	0.855098	0.0110725	0.098839	0.0105786	0.0209036	0.0619698	0.00063986
chr18	Paternal	WGBS	CHM13	0.0990069	0.0111664	0.853954	0.0133627	0.00675027	0.00187135	0.0402885	0.00571167	160228	1972.29	5.998e+06	146661	0.0266612	0.855098	0.0110725	0.098839	0.0105786	0.0209036	0.0619698	0.00063986
chr19	Maternal	ATAC	CHM13	0.019584	0.00353587	0.127485	0.0290773	0.0126907	0.000969971	0.84024	0.0317404	124450	1297.69	6.01561e+06	111243	0.0206062	0.128505	0.0288547	0.0193038	0.0034996	0.0117003	0.0531902	5.21403e-05
chr19	Paternal	ATAC	CHM13	0.0190237	0.00363021	0.129524	0.0301645	0.0128027	0.00362195	0.83865	0.031923	123469	1131.89	6.01561e+06	111243	0.0206062	0.128505	0.0288547	0.0193038	0.0034996	0.0117003	0.0531902	5.21403e-05
chr19	Maternal	RNA	CHM13	0.020977	0.00514249	0.167689	0.0266793	0.0126907	0.000969971	0.798643	0.0316668	124450	1297.69	6.01561e+06	111243	0.0206062	0.168899	0.0251901	0.0205426	0.00487805	0.00536944	0.0478631	3.89483e-05
chr19	Paternal	RNA	CHM13	0.0201082	0.00483426	0.170108	0.024991	0.0128027	0.00362195	0.796982	0.0303462	123469	1131.89	6.01561e+06	111243	0.0206062	0.168899	0.0251901	0.0205426	0.00487805	0.00536944	0.0478631	3.89483e-05
chr19	Maternal	WGBS	CHM13	0.14368	0.0158369	0.787439	0.0131659	0.0126907	0.000969971	0.0561901	0.0115182	124450	1297.69	5.998e+06	146661	0.0206634	0.789961	0.0135352	0.142338	0.0147522	0.0377085	0.0966611	0.000899822
chr19	Paternal	WGBS	CHM13	0.140996	0.0143048	0.792483	0.014117	0.0128059	0.00361894	0.0537156	0.0111897	123428	1142.76	5.998e+06	146661	0.0206634	0.789961	0.0135352	0.142338	0.0147522	0.0377085	0.0966611	0.000899822
chr2	Maternal	ATAC	CHM13	0.00672801	0.00136107	0.0646707	0.0147261	0.00693037	0.00104553	0.921671	0.0164035	485960	803.923	6.01561e+06	111243	0.0807668	0.064808	0.0144195	0.00662178	0.00122716	0.0139189	0.056987	0.000103334
chr2	Paternal	ATAC	CHM13	0.00651554	0.00114087	0.0649453	0.0149012	0.00370448	0.00158492	0.924835	0.0164801	485763	1091.48	6.01561e+06	111243	0.0807668	0.064808	0.0144195	0.00662178	0.00122716	0.0139189	0.056987	0.000103334
chr2	Maternal	RNA	CHM13	0.00775873	0.00230338	0.0768526	0.0183335	0.00693037	0.00104553	0.908458	0.0196234	485960	803.923	6.01561e+06	111243	0.0807668	0.0770187	0.0178267	0.00762979	0.00232817	0.00801398	0.0535148	8.2829e-05
chr2	Paternal	RNA	CHM13	0.00750085	0.00246993	0.0771848	0.0182952	0.00370448	0.00158492	0.91161	0.021263	485763	1091.48	6.01561e+06	111243	0.0807668	0.0770187	0.0178267	0.00762979	0.00232817	0.00801398	0.0535148	8.2829e-05
chr2	Maternal	WGBS	CHM13	0.099088	0.00877303	0.876248	0.00774342	0.00693039	0.00104551	0.0177337	0.00241906	485959	804.879	5.998e+06	146661	0.0810038	0.877169	0.00744851	0.0991271	0.00937314	0.0112378	0.0504309	0.00120343
chr2	Paternal	WGBS	CHM13	0.0991662	0.0104165	0.878091	0.00743489	0.00370448	0.00158492	0.0190384	0.00366316	485763	1091.48	5.998e+06	146661	0.0810038	0.877169	0.00744851	0.0991271	0.00937314	0.0112378	0.0504309	0.00120343
chr20	Maternal	ATAC	CHM13	0.00885641	0.00197737	0.0754434	0.0169337	0.0197179	0.00872826	0.895982	0.017232	132213	2492.7	6.01561e+06	111243	0.022133	0.0749586	0.0163189	0.00861837	0.00161521	0.00788069	0.055701	2.36995e-05
chr20	Paternal	ATAC	CHM13	0.00838033	0.00121316	0.0744738	0.0165811	0.0212553	0.00547184	0.895891	0.0204184	134074	1302.28	6.01561e+06	111243	0.022133	0.0749586	0.0163189	0.00861837	0.00161521	0.00788069	0.055701	2.36995e-05
chr20	Maternal	RNA	CHM13	0.0092946	0.00262694	0.0858549	0.0161145	0.0197179	0.00872826	0.885133	0.0264002	132213	2492.7	6.01561e+06	111243	0.022133	0.0856561	0.0167414	0.00901432	0.00257175	0.00578364	0.057332	2.24033e-05
chr20	Paternal	RNA	CHM13	0.00873404	0.00262436	0.0854572	0.0182188	0.0212553	0.00547184	0.884553	0.0185337	134074	1302.28	6.01561e+06	111243	0.022133	0.0856561	0.0167414	0.00901432	0.00257175	0.00578364	0.057332	2.24033e-05
chr20	Maternal	WGBS	CHM13	0.111577	0.0116139	0.835487	0.0197779	0.0197179	0.00872826	0.033218	0.00790216	132213	2492.7	5.998e+06	146661	0.022198	0.833288	0.0159305	0.109308	0.0128812	0.0169345	0.0861181	0.000522201
chr20	Paternal	WGBS	CHM13	0.107039	0.0142817	0.831089	0.0115693	0.0212553	0.00547184	0.040616	0.00678314	134074	1302.28	5.998e+06	146661	0.022198	0.833288	0.0159305	0.109308	0.0128812	0.0169345	0.0861181	0.000522201
chr21	Maternal	ATAC	CHM13	0.0107347	0.00225659	0.0586835	0.0138707	0.0244722	0.00736397	0.90611	0.0194162	83012.2	5303.45	6.01561e+06	111243	0.0137741	0.0578685	0.0133472	0.010414	0.00257385	0.106551	0.381754	0.00013969
chr21	Paternal	ATAC	CHM13	0.0100934	0.0029436	0.0570534	0.0134989	0.0306056	0.0205688	0.902248	0.0316754	82707.4	7102.58	6.01561e+06	111243	0.0137741	0.0578685	0.0133472	0.010414	0.00257385	0.106551	0.381754	0.00013969
chr21	Maternal	RNA	CHM13	0.0092252	0.00178435	0.0662954	0.0106499	0.0244722	0.00736397	0.900007	0.0156695	83012.2	5303.45	6.01561e+06	111243	0.0137741	0.0653455	0.0109568	0.00903254	0.00166493	0.0379487	0.248168	6.50327e-05
chr21	Paternal	RNA	CHM13	0.00883988	0.00160798	0.0643957	0.011748	0.0306056	0.0205688	0.896159	0.0212605	82707.4	7102.58	6.01561e+06	111243	0.0137741	0.0653455	0.0109568	0.00903254	0.00166493	0.0379487	0.248168	6.50327e-05
chr21	Maternal	WGBS	CHM13	0.127118	0.0108043	0.779421	0.0194371	0.0244722	0.00736397	0.0689883	0.020362	83012.2	5303.45	5.998e+06	146661	0.0138146	0.779923	0.0250842	0.128997	0.00988582	0.0694948	0.221075	0.00114272
chr21	Paternal	WGBS	CHM13	0.130875	0.00904119	0.780424	0.0308219	0.0306056	0.0205688	0.0580955	0.0224794	82707.4	7102.58	5.998e+06	146661	0.0138146	0.779923	0.0250842	0.128997	0.00988582	0.0694948	0.221075	0.00114272
chr22	Maternal	ATAC	CHM13	0.0130118	0.00233976	0.0959918	0.0240642	0.0312216	0.0168446	0.859775	0.0200426	95599.4	4946.33	6.01561e+06	111243	0.0160686	0.0970318	0.0257151	0.0142831	0.00353199	0.0681606	0.270992	0.000168469
chr22	Paternal	ATAC	CHM13	0.0155544	0.00415572	0.0980719	0.0285397	0.0316987	0.0132411	0.854675	0.0270647	97725.8	4970.25	6.01561e+06	111243	0.0160686	0.0970318	0.0257151	0.0142831	0.00353199	0.0681606	0.270992	0.000168469
chr22	Maternal	RNA	CHM13	0.0137295	0.00413671	0.1193	0.0202325	0.0312216	0.0168446	0.835749	0.0296657	95599.4	4946.33	6.01561e+06	111243	0.0160686	0.118367	0.018242	0.0141671	0.00352336	0.0249269	0.165069	8.49881e-05
chr22	Paternal	RNA	CHM13	0.0146047	0.00294441	0.117433	0.0170652	0.0316987	0.0132411	0.836264	0.022773	97725.8	4970.25	6.01561e+06	111243	0.0160686	0.118367	0.018242	0.0141671	0.00352336	0.0249269	0.165069	8.49881e-05
chr22	Maternal	WGBS	CHM13	0.131275	0.0153376	0.742992	0.0279416	0.0312216	0.0168446	0.0945111	0.0220497	95599.4	4946.33	5.998e+06	146661	0.0161158	0.741345	0.0270773	0.133091	0.0180721	0.12117	0.274289	0.00203598
chr22	Paternal	WGBS	CHM13	0.134908	0.0211405	0.739698	0.0275872	0.0316987	0.0132411	0.093696	0.0149224	97725.8	4970.25	5.998e+06	146661	0.0161158	0.741345	0.0270773	0.133091	0.0180721	0.12117	0.274289	0.00203598
chr3	Maternal	ATAC	CHM13	0.00671875	0.00159716	0.0658905	0.0165406	0.00259541	0.000321664	0.924795	0.0180106	402449	3654.68	6.01561e+06	111243	0.0669578	0.0659918	0.0163758	0.00673634	0.00145565	0.0116007	0.0830109	8.87017e-05
chr3	Paternal	ATAC	CHM13	0.00675394	0.00138624	0.0660932	0.0171032	0.00442764	0.00243185	0.922725	0.0183347	403136	2220.58	6.01561e+06	111243	0.0669578	0.0659918	0.0163758	0.00673634	0.00145565	0.0116007	0.0830109	8.87017e-05
chr3	Maternal	RNA	CHM13	0.00764968	0.00232139	0.0765407	0.0165657	0.00259541	0.000321664	0.913214	0.0185738	402449	3654.68	6.01561e+06	111243	0.0669578	0.076498	0.0159327	0.00763586	0.00229715	0.00766124	0.0677018	7.38565e-05
chr3	Paternal	RNA	CHM13	0.00762203	0.00239809	0.0764552	0.0161704	0.00442764	0.00243185	0.911495	0.0197485	403136	2220.58	6.01561e+06	111243	0.0669578	0.076498	0.0159327	0.00763586	0.00229715	0.00766124	0.0677018	7.38565e-05
chr3	Maternal	WGBS	CHM13	0.100182	0.0110433	0.87705	0.00763565	0.00259541	0.000321664	0.0201728	0.00712485	402449	3654.68	5.998e+06	146661	0.0671544	0.876682	0.00886702	0.100273	0.0102233	0.00994727	0.0435633	0.000878972
chr3	Paternal	WGBS	CHM13	0.100364	0.00993333	0.876314	0.0103624	0.00442764	0.00243185	0.0188938	0.00252607	403136	2220.58	5.998e+06	146661	0.0671544	0.876682	0.00886702	0.100273	0.0102233	0.00994727	0.0435633	0.000878972
chr4	Maternal	ATAC	CHM13	0.00553121	0.000964787	0.046468	0.0102279	0.00480971	0.00152438	0.943191	0.0119705	383941	1784.47	6.01561e+06	111243	0.0638181	0.0465795	0.0100211	0.00546138	0.000918971	0.0115068	0.115929	7.46105e-05
chr4	Paternal	ATAC	CHM13	0.00539155	0.000917169	0.0466911	0.0103616	0.00516561	0.000717115	0.942752	0.0116108	383869	1950.63	6.01561e+06	111243	0.0638181	0.0465795	0.0100211	0.00546138	0.000918971	0.0115068	0.115929	7.46105e-05
chr4	Maternal	RNA	CHM13	0.00545442	0.00194431	0.0527225	0.0139369	0.00480971	0.00152438	0.937013	0.0154997	383941	1784.47	6.01561e+06	111243	0.0638181	0.0528435	0.0134859	0.0053468	0.00188999	0.00704021	0.0559817	4.28444e-05
chr4	Paternal	RNA	CHM13	0.00523917	0.0019326	0.0529646	0.0137724	0.00516561	0.000717115	0.936631	0.0151314	383869	1950.63	6.01561e+06	111243	0.0638181	0.0528435	0.0134859	0.0053468	0.00188999	0.00704021	0.0559817	4.28444e-05
chr4	Maternal	WGBS	CHM13	0.102026	0.00897411	0.876444	0.00651782	0.00480971	0.00152438	0.0167199	0.00349604	383941	1784.47	5.998e+06	146661	0.0640055	0.876417	0.00920307	0.101907	0.00890143	0.0079332	0.0480481	0.000758415
chr4	Paternal	WGBS	CHM13	0.101788	0.00931175	0.876389	0.0116756	0.00516561	0.000717115	0.0166577	0.00358341	383869	1950.63	5.998e+06	146661	0.0640055	0.876417	0.00920307	0.101907	0.00890143	0.0079332	0.0480481	0.000758415
chr5	Maternal	ATAC	CHM13	0.00695732	0.00133814	0.0590624	0.01298	0.00870144	0.00248691	0.925279	0.0129636	367672	1892.35	6.01561e+06	111243	0.0612471	0.0589143	0.0129196	0.0068624	0.00124614	0.0342696	0.157101	0.000189686
chr5	Paternal	ATAC	CHM13	0.00676749	0.00121147	0.0587662	0.0135591	0.0120364	0.00399147	0.92243	0.0114602	369206	5278.8	6.01561e+06	111243	0.0612471	0.0589143	0.0129196	0.0068624	0.00124614	0.0342696	0.157101	0.000189686
chr5	Maternal	RNA	CHM13	0.00861923	0.00216862	0.0741245	0.0158861	0.00870144	0.00248691	0.908555	0.0177442	367672	1892.35	6.01561e+06	111243	0.0612471	0.0736633	0.0158062	0.00849218	0.0023906	0.0171715	0.158929	0.000160135
chr5	Paternal	RNA	CHM13	0.00836513	0.00270669	0.0732021	0.0165707	0.0120364	0.00399147	0.906396	0.0212459	369206	5278.8	6.01561e+06	111243	0.0612471	0.0736633	0.0158062	0.00849218	0.0023906	0.0171715	0.158929	0.000160135
chr5	Maternal	WGBS	CHM13	0.100673	0.00992266	0.866275	0.00868573	0.00870144	0.00248691	0.0243514	0.00469236	367672	1892.35	5.998e+06	146661	0.061427	0.86533	0.012967	0.100768	0.00953936	0.0141195	0.0749056	0.00121417
chr5	Paternal	WGBS	CHM13	0.100864	0.00967627	0.864385	0.0166595	0.0120364	0.00399147	0.0227146	0.0035277	369206	5278.8	5.998e+06	146661	0.061427	0.86533	0.012967	0.100768	0.00953936	0.0141195	0.0749056	0.00121417
chr6	Maternal	ATAC	CHM13	0.00807135	0.00177723	0.0663888	0.0147519	0.00149902	0.000942285	0.924041	0.0161616	343207	2070.85	6.01561e+06	111243	0.0571087	0.0662724	0.0141303	0.00796514	0.00165296	0.016537	0.0498913	8.52826e-05
chr6	Paternal	ATAC	CHM13	0.00785894	0.00160765	0.0661559	0.0142782	0.00185371	0.000681974	0.924131	0.0160982	343881	482.952	6.01561e+06	111243	0.0571087	0.0662724	0.0141303	0.00796514	0.00165296	0.016537	0.0498913	8.52826e-05
chr6	Maternal	RNA	CHM13	0.00816932	0.00270279	0.0740695	0.020993	0.00149902	0.000942285	0.916262	0.0236802	343207	2070.85	6.01561e+06	111243	0.0571087	0.073982	0.0202889	0.00805448	0.0025988	0.00609244	0.0513215	4.93476e-05
chr6	Paternal	RNA	CHM13	0.00793965	0.00263128	0.0738945	0.0206953	0.00185371	0.000681974	0.916312	0.022659	343881	482.952	6.01561e+06	111243	0.0571087	0.073982	0.0202889	0.00805448	0.0025988	0.00609244	0.0513215	4.93476e-05
chr6	Maternal	WGBS	CHM13	0.109204	0.0082596	0.875409	0.00543678	0.00149902	0.000942285	0.013888	0.0050119	343207	2070.85	5.998e+06	146661	0.0572764	0.874963	0.00591661	0.108226	0.00803614	0.00926992	0.0315586	0.000660184
chr6	Paternal	WGBS	CHM13	0.107247	0.0081231	0.874518	0.00662588	0.00185371	0.000681974	0.016382	0.00285866	343881	482.952	5.998e+06	146661	0.0572764	0.874963	0.00591661	0.108226	0.00803614	0.00926992	0.0315586	0.000660184
chr7	Maternal	ATAC	CHM13	0.00772027	0.00125845	0.064491	0.015002	0.00406856	0.0012083	0.92372	0.0163158	323032	1175.98	6.01561e+06	111243	0.0536593	0.0643492	0.0144753	0.00792248	0.00139553	0.0265794	0.130544	0.000147273
chr7	Paternal	ATAC	CHM13	0.0081247	0.00156103	0.0642075	0.0147392	0.00604111	0.00127674	0.921627	0.0158616	322556	2727.05	6.01561e+06	111243	0.0536593	0.0643492	0.0144753	0.00792248	0.00139553	0.0265794	0.130544	0.000147273
chr7	Maternal	RNA	CHM13	0.00945337	0.0035087	0.0837263	0.0176724	0.00406856	0.0012083	0.902752	0.0207082	323032	1175.98	6.01561e+06	111243	0.0536593	0.0834916	0.0170702	0.00978273	0.00320929	0.0154764	0.174832	0.000161111
chr7	Paternal	RNA	CHM13	0.0101121	0.00303174	0.083257	0.017399	0.00604111	0.00127674	0.90059	0.0211162	322556	2727.05	6.01561e+06	111243	0.0536593	0.0834916	0.0170702	0.00978273	0.00320929	0.0154764	0.174832	0.000161111
chr7	Maternal	WGBS	CHM13	0.106727	0.0109807	0.855059	0.00878417	0.00406856	0.0012083	0.0341455	0.00422096	323032	1175.98	5.998e+06	146661	0.0538169	0.853046	0.00886534	0.10897	0.0110383	0.0146063	0.0584993	0.00101361
chr7	Paternal	WGBS	CHM13	0.111213	0.0112013	0.851033	0.00893053	0.00604111	0.00127674	0.031713	0.00754029	322556	2727.05	5.998e+06	146661	0.0538169	0.853046	0.00886534	0.10897	0.0110383	0.0146063	0.0584993	0.00101361
chr8	Maternal	ATAC	CHM13	0.00642589	0.00119275	0.0583625	0.0129706	0.00714025	0.00334393	0.928071	0.0117376	292552	1235.69	6.01561e+06	111243	0.0486676	0.058259	0.0125001	0.00632375	0.00112055	0.0117931	0.0615883	5.23917e-05
chr8	Paternal	ATAC	CHM13	0.00622162	0.0010977	0.0581556	0.0127124	0.00729907	0.00283361	0.928324	0.0160161	292979	3363.79	6.01561e+06	111243	0.0486676	0.058259	0.0125001	0.00632375	0.00112055	0.0117931	0.0615883	5.23917e-05
chr8	Maternal	RNA	CHM13	0.00627882	0.0020083	0.0636935	0.015651	0.00714025	0.00334393	0.922887	0.0198179	292552	1235.69	6.01561e+06	111243	0.0486676	0.0637468	0.0154057	0.00618335	0.00190835	0.00691473	0.0486276	3.60857e-05
chr8	Paternal	RNA	CHM13	0.00608788	0.0019065	0.0638001	0.0160024	0.00729907	0.00283361	0.922813	0.0163427	292979	3363.79	6.01561e+06	111243	0.0486676	0.0637468	0.0154057	0.00618335	0.00190835	0.00691473	0.0486276	3.60857e-05
chr8	Maternal	WGBS	CHM13	0.100913	0.00943194	0.871424	0.0100347	0.00714025	0.00334393	0.0205224	0.00267815	292552	1235.69	5.998e+06	146661	0.0488105	0.872105	0.00931016	0.100595	0.0100486	0.0115518	0.0453388	0.000714353
chr8	Paternal	WGBS	CHM13	0.100277	0.0111347	0.872785	0.00901469	0.00729907	0.00283361	0.0196391	0.00590595	292979	3363.79	5.998e+06	146661	0.0488105	0.872105	0.00931016	0.100595	0.0100486	0.0115518	0.0453388	0.000714353
chr9	Maternal	ATAC	CHM13	0.0068484	0.00124751	0.0611768	0.0132393	0.0478532	0.0220016	0.884122	0.0251647	285475	13259.9	6.01561e+06	111243	0.0471047	0.0618375	0.0137928	0.00687085	0.00130625	0.0340754	0.12272	0.000138974
chr9	Paternal	ATAC	CHM13	0.00689331	0.00142996	0.0624982	0.0150124	0.0462292	0.00989516	0.884379	0.0170595	281252	8567.82	6.01561e+06	111243	0.0471047	0.0618375	0.0137928	0.00687085	0.00130625	0.0340754	0.12272	0.000138974
chr9	Maternal	RNA	CHM13	0.00802537	0.00296291	0.0788607	0.0195436	0.0478532	0.0220016	0.865261	0.0259557	285475	13259.9	6.01561e+06	111243	0.0471047	0.0789603	0.0177845	0.00794571	0.00273643	0.023083	0.111646	0.000127642
chr9	Paternal	RNA	CHM13	0.00786605	0.0026486	0.0790599	0.016904	0.0462292	0.00989516	0.866845	0.0168237	281252	8567.82	6.01561e+06	111243	0.0471047	0.0789603	0.0177845	0.00794571	0.00273643	0.023083	0.111646	0.000127642
chr9	Maternal	WGBS	CHM13	0.120883	0.013814	0.747966	0.0272109	0.0478532	0.0220016	0.0832983	0.024947	285475	13259.9	5.998e+06	146661	0.047243	0.752048	0.0251424	0.122073	0.0137007	0.0508093	0.284107	0.00344367
chr9	Paternal	WGBS	CHM13	0.123262	0.0142233	0.75613	0.0236019	0.0462292	0.00989516	0.0743784	0.0109337	281252	8567.82	5.998e+06	146661	0.047243	0.752048	0.0251424	0.122073	0.0137007	0.0508093	0.284107	0.00344367
chrM	Maternal	ATAC	CHM13	0.154286	0.145811	0.845714	0.145811	0	0	0	0	35	0	NA	NA	NA	NA	NA	NA	NA	NA	NA	NA
chrM	Maternal	RNA	CHM13	0.154286	0.145811	0.845714	0.145811	0	0	0	0	35	0	NA	NA	NA	NA	NA	NA	NA	NA	NA	NA
chrM	Maternal	WGBS	CHM13	0.154286	0.145811	0.845714	0.145811	0	0	0	0	35	0	NA	NA	NA	NA	NA	NA	NA	NA	NA	NA
chrX	Maternal	ATAC	CHM13	0.00338821	0.000603177	0.034032	0.00634667	0.00340195	0.00181974	0.959178	0.00736626	309990	1150.82	6.01561e+06	111243	0.051563	0.0339361	0.00679562	0.00340535	0.000518611	0.0501398	0.277439	0.000136453
chrX	Paternal	ATAC	CHM13	0.00343392	0.000387844	0.0337762	0.00812331	0.00287224	0.000983068	0.959918	0.008857	310506	1819.41	6.01561e+06	111243	0.051563	0.0339361	0.00679562	0.00340535	0.000518611	0.0501398	0.277439	0.000136453
chrX	Maternal	RNA	CHM13	0.00361102	0.00105368	0.042315	0.0104969	0.00340195	0.00181974	0.950672	0.0118132	309990	1150.82	6.01561e+06	111243	0.051563	0.0427841	0.00910863	0.0036844	0.00108331	0.0161123	0.192983	7.22078e-05
chrX	Paternal	RNA	CHM13	0.0038067	0.00122208	0.0435659	0.00702802	0.00287224	0.000983068	0.949755	0.00749766	310506	1819.41	6.01561e+06	111243	0.051563	0.0427841	0.00910863	0.0036844	0.00108331	0.0161123	0.192983	7.22078e-05
chrX	Maternal	WGBS	CHM13	0.0756908	0.012833	0.871994	0.0183927	0.00340195	0.00181974	0.0489131	0.0215964	309990	1150.82	5.998e+06	146661	0.0517144	0.874865	0.0164218	0.0775555	0.0136354	0.0121946	0.0516634	0.00075893
chrX	Paternal	WGBS	CHM13	0.0806634	0.0155818	0.879649	0.0124963	0.00287224	0.000983068	0.0368157	0.00493427	310506	1819.41	5.998e+06	146661	0.0517144	0.874865	0.0164218	0.0775555	0.0136354	0.0121946	0.0516634	0.00075893
chrY	Paternal	ATAC	CHM13	0.00169837	0.000925003	0.014808	0.00375151	0.0352389	0.0122779	0.948255	0.00821176	91215.5	2461.24	NA	NA	NA	NA	NA	NA	NA	NA	NA	NA
chrY	Paternal	RNA	CHM13	0.000913108	0.000136554	0.0170482	0.00828869	0.0352389	0.0122779	0.9468	0.0201243	91215.5	2461.24	NA	NA	NA	NA	NA	NA	NA	NA	NA	NA
chrY	Paternal	WGBS	CHM13	0.00344589	0.00302673	0.00299401	0.00345719	0.988346	0.00249943	0.00521405	0.00396248	3277.5	1229.18	NA	NA	NA	NA	NA	NA	NA	NA	NA	NA
