# Supplementary material for: Quantifying reference alignment bias in functional genomics analyses
Source: Cell Rep Methods. 2026 May 14;6(7):101461. doi: 10.1016/j.crmeth.2026.101461 (PMC13390086; doi:10.1016/j.crmeth.2026.101461)
Supplement: Table S2. ANOVA results for all 3 technologies using the model: ks ∼ individual + chromosome + individual:chromosome + replicate + Δbinlength, related to Figure 5 — Columns from left to right are variables, degrees of freedom, sum of squares, mean squared, F value, p value, p values adjusted by the Benjamini-Hochberg false discovery rate (FDR) method, technology, and reference. [file mmc3.xlsx]

## Sheet: SupplementalTable4
Variable	Df	Sum.Sq	Mean.Sq	F.value	Pr..F.	FDR	Technology	Reference
Individual	4	0.159333	0.0398333	12.2739	1.07759e-09	1.34698e-09	ATAC	hg38
Chromosome	23	18.6084	0.809061	249.298	0	0	ATAC	hg38
Replicate	1	0.000490349	0.000490349	0.151092	0.697596	0.697596	ATAC	hg38
Class	1	5.18306	5.18306	1597.07	9.3341e-194	2.33353e-193	ATAC	hg38
Individual:Chromosome	92	1.38526	0.0150572	4.63959	1.538e-33	2.56333e-33	ATAC	hg38
Residuals	810	2.62874	0.00324536	NA	NA	NA	ATAC	hg38
Individual	4	0.0262769	0.00656923	11.3231	6.04137e-09	7.55171e-09	RNA	hg38
Chromosome	23	6.94916	0.302137	520.784	0	0	RNA	hg38
Replicate	1	0.00181422	0.00181422	3.1271	0.0773768	0.0773768	RNA	hg38
Class	1	6.8238	6.8238	11761.9	0	0	RNA	hg38
Individual:Chromosome	92	0.846228	0.00919814	15.8545	3.77707e-128	6.29512e-128	RNA	hg38
Residuals	810	0.469929	0.000580159	NA	NA	NA	RNA	hg38
Individual	4	0.124217	0.0310543	84.0471	1.03794e-59	1.29742e-59	WGBS	hg38
Chromosome	23	7.84671	0.341161	923.337	0	0	WGBS	hg38
Replicate	1	0.00169002	0.00169002	4.57397	0.0327597	0.0327597	WGBS	hg38
Class	1	17.4495	17.4495	47226.4	0	0	WGBS	hg38
Individual:Chromosome	92	0.373572	0.00406057	10.9898	2.36673e-92	3.94455e-92	WGBS	hg38
Residuals	810	0.299284	0.000369487	NA	NA	NA	WGBS	hg38
Individual	4	0.0577715	0.0144429	8.49162	1.02757e-06	1.28446e-06	ATAC	CHM13
Chromosome	24	10.1002	0.420844	247.433	0	0	ATAC	CHM13
Replicate	1	0.000566439	0.000566439	0.333035	0.564037	0.564037	ATAC	CHM13
Class	1	3.27091	3.27091	1923.12	8.85378e-217	2.21345e-216	ATAC	CHM13
Individual:Chromosome	93	0.427263	0.00459423	2.70115	1.03456e-13	1.72426e-13	ATAC	CHM13
Residuals	816	1.38789	0.00170084	NA	NA	NA	ATAC	CHM13
Individual 1	4	0.0536703	0.0134176	12.1581	1.32316e-09	1.65395e-09	RNA	CHM13
Chromosome 1	24	7.67251	0.319688	289.679	0	0	RNA	CHM13
Replicate 1	1	0.000724336	0.000724336	0.656344	0.41809	0.41809	RNA	CHM13
Class 1	1	7.43295	7.43295	6735.24	0	0	RNA	CHM13
Individual:Chromosome1	93	0.521045	0.00560264	5.07673	2.12409e-38	3.54015e-38	RNA	CHM13
Residuals 1	816	0.900531	0.00110359	NA	NA	NA	RNA	CHM13
Individual 2	4	0.195307	0.0488267	54.7763	6.51639e-41	1.08606e-40	WGBS	CHM13
Chromosome 2	24	6.19805	0.258252	289.721	0	0	WGBS	CHM13
Replicate 2	1	0.000475606	0.000475606	0.533559	0.465325	0.465325	WGBS	CHM13
Class 2	1	18.1685	18.1685	20382.3	0	0	WGBS	CHM13
Individual:Chromosome2	93	0.17057	0.00183409	2.05758	1.22473e-07	1.53091e-07	WGBS	CHM13
Residuals 2	813	0.724695	0.000891384	NA	NA	NA	WGBS	CHM13
