# Supplementary material for: Quantifying reference alignment bias in functional genomics analyses
Source: Cell Rep Methods. 2026 May 14;6(7):101461. doi: 10.1016/j.crmeth.2026.101461 (PMC13390086; doi:10.1016/j.crmeth.2026.101461)
Supplement: Table S3. Fractions of annotation space affected by RAB at the genome level, as an average across all samples, related to Figure 4 — Left to right, columns are technology, annotation set, total number of annotations in the set, fraction of annotations intersected with equal-length bins, fraction of annotations intersected with unequal-length bins, fraction of annotations intersected with equal-length bins with RAB, and fraction of annotations intersected with unequal-length bins with RAB. [file mmc4.xlsx]

## Sheet: SupplementalTable5
Technology	Annotation	Total.Annotation.Number	Equal.Length.Intersect.Frac	Unequal.Length.Intersect.Frac	RABFraction.Equal.Length	RABFraction.Unequal.Length
ATAC-seq	Gencode CDSs	4215940	0.184427	0.0139177	0.0472997	0.143824
ATAC-seq	Gencode UTRs	2481920	0.298471	0.0317706	0.0383257	0.0798331
ATAC-seq	Gencode Exons	6272500	0.196213	0.0223402	0.0504499	0.146893
ATAC-seq	Gencode Introns	5611820	0.328936	0.0754368	0.0423504	0.0910502
RNA-seq	Gencode CDSs	4215940	0.422796	0.0282988	0.00630357	0.065068
RNA-seq	Gencode UTRs	2481920	0.437108	0.0507941	0.00509463	0.0357032
RNA-seq	Gencode Exons	6272500	0.323158	0.035989	0.0120207	0.0825504
RNA-seq	Gencode Genes	660680	0.376747	0.23705	0.0331527	0.0667501
RNA-seq	Gencode Introns	5611820	0.379346	0.0852488	0.0122946	0.0661391
WGBS	Gencode CDSs	4215940	0.906202	0.0679277	0.00954143	0.0445319
WGBS	Gencode UTRs	2481920	0.904168	0.106968	0.00962981	0.031704
WGBS	Gencode Exons	6272500	0.890031	0.1023	0.0166972	0.0581853
WGBS	Gencode Genes	660680	0.928787	0.574687	0.0314586	0.0458355
WGBS	Gencode Introns	5611820	0.93941	0.370938	0.0165035	0.0344767
ATAC-seq	Encode PLS	950640	0.564077	0.0636277	0.0364673	0.0673698
ATAC-seq	Encode dELS	29384100	0.165288	0.0178245	0.0244052	0.0589509
ATAC-seq	Encode pELS	4989280	0.378018	0.0423173	0.0346876	0.0632161
RNA-seq	Encode PLS	950640	0.317083	0.0314462	0.00552363	0.051783
RNA-seq	Encode dELS	29384100	0.131534	0.0121525	0.00192626	0.0367189
RNA-seq	Encode pELS	4989280	0.245688	0.0239036	0.00375752	0.0425534
WGBS	Encode PLS	950640	0.877885	0.0965287	0.00639744	0.0334554
WGBS	Encode dELS	29384100	0.887588	0.0941099	0.00241494	0.0171896
WGBS	Encode pELS	4989280	0.879037	0.101358	0.00456158	0.0227268
