# Supplementary material for: Quantifying reference alignment bias in functional genomics analyses
Source: Cell Rep Methods. 2026 May 14;6(7):101461. doi: 10.1016/j.crmeth.2026.101461 (PMC13390086; doi:10.1016/j.crmeth.2026.101461)
Supplement: Table S4. Genome assembly statistics, related to STAR Methods — Left to right, columns are assembly, number of contigs, N50, L50, number of single-copy genes, number of false duplications, fragment number, switch error rate, Hamming error rate, QV value, scaffold assembly gaps, and scaffold assembly gap base pair size. [file mmc5.xlsx]

## Sheet: All_stats
Genbank_info				Contig_assembly_stats(from Draft paper)										find_gaps.py_stats		RagTag_stats_output						Scaffolded_assembly_stats
Genbank_accession	fasta	wgs_abbreviation	assembly_name	num_contigs	total_len	N50	L50	full_sgl	full_dup	frag	switch_err_rate	hamming_err_rate	qv	scaffold_assembly_gaps	scaffold_assembly_gap_bp	Ragtag_placed_scaffolds	RagTag_placed_bp	RagTag_unplaced_sequences	RagTag_unplaced_bp	RagTag_gap_bp	RagTag_gap_sequences	scaffolded_assembly_length	scaffolded_assembly_gaps	scaffolded_assembly_bp
GCA_018472605.1	GCA_018472605.1_HG00621.pri.mat.f1_v2_genomic.fna	JAHBCC	HG00621_mat	253	3023026071	50294217	19	34684	141	8	0.007	0.006	52.838	0	0	141	2998259417	112	24766654	11700	117	2998271117	117	11700
GCA_018472575.1	GCA_018472575.1_HG00621.alt.pat.f1_v2_genomic.fna	JAHBCD	HG00621_pat	287	2905948993	54673245	19	34679	142	9	0.0047	0.0055	53.015	0	0	153	2883957837	134	21991156	13000	130	2883970837	130	13000
GCA_018471095.1	GCA_018471095.1_HG00741.pri.mat.f1_v2_genomic.fna	JAHALX	HG00741_mat	297	3036701854	41001116	23	34556	232	16	0.0059	0.0054	52.57	0	0	198	3026792576	99	9909278	17400	174	3026809976	174	17400
GCA_018471105.1	GCA_018471105.1_HG00741.alt.pat.f1_v2_genomic.fna	JAHALY	HG00741_pat	289	3029878036	51040418	20	34706	130	12	0.0109	0.0126	52.421	1	26	193	3012029167	96	17848869	17000	170	3012046167	171	17026
GCA_018471545.1	GCA_018471545.1_HG01952.pri.mat.f1_v2_genomic.fna	JAHAMD	HG01952_mat	307	3020563005	54639450	18	34621	232	8	0.0078	0.007	53.74	0	0	160	3002004408	147	18558597	13600	136	3002018008	136	13600
GCA_018471555.1	GCA_018471555.1_HG01952.alt.pat.f1_v2_genomic.fna	JAHAME	HG01952_pat	378	2913263982	44250376	21	34560	148	10	0.0048	0.0042	54.468	0	0	169	2888048291	209	25215691	14600	146	2888062891	146	14600
GCA_018472865.1	GCA_018472865.1_HG01978.pri.mat.f1_v2_genomic.fna	JAGYVR	HG01978_mat	247	3051869401	60487953	19	34631	167	11	0.0086	0.0203	52.462	0	0	151	3034673631	96	17195770	12700	127	3034686331	127	12700
GCA_018472845.1	GCA_018472845.1_HG01978.alt.pat.f1_v2_genomic.fna	JAGYVS	HG01978_pat	286	3055071491	52814149	21	34643	221	6	0.0091	0.0138	52.291	1	26	173	3024696997	113	30374494	15000	150	3024711997	151	15026
GCA_018469425.1	GCA_018469425.1_HG03516.pri.mat.f1_v2_genomic.fna	JAGYYS	HG03516_mat	320	3033479640	44773628	22	34487	235	9	0.0064	0.006	52.62	0	0	195	3006013221	125	27466419	17100	171	3006030321	171	17100
GCA_018469415.1	GCA_018469415.1_HG03516.alt.pat.f1_v2_genomic.fna	JAGYYT	HG03516_pat	369	3067004974	55482364	17	34366	389	13	0.0083	0.0111	52.565	1	26	190	3029022478	179	37982496	16700	167	3029039178	168	16726

## Sheet: Contig_assembly_stats
assembly_name	num_contigs	total_len	N50	L50	full_sgl	full_dup	frag	switch_err_rate	hamming_err_rate	qv	scaffold_assembly_gaps	scaffold_assembly_gap_bp
HG00621_mat	253	3023026071	50294217	19	34684	141	8	0.007	0.006	52.838	0	0
HG00621_pat	287	2905948993	54673245	19	34679	142	9	0.0047	0.0055	53.015	0	0
HG00741_mat	297	3036701854	41001116	23	34556	232	16	0.0059	0.0054	52.57	0	0
HG00741_pat	289	3029878036	51040418	20	34706	130	12	0.0109	0.0126	52.421	1	26
HG01952_mat	307	3020563005	54639450	18	34621	232	8	0.0078	0.007	53.74	0	0
HG01952_pat	378	2913263982	44250376	21	34560	148	10	0.0048	0.0042	54.468	0	0
HG01978_mat	247	3051869401	60487953	19	34631	167	11	0.0086	0.0203	52.462	0	0
HG01978_pat	286	3055071491	52814149	21	34643	221	6	0.0091	0.0138	52.291	1	26
HG03516_mat	320	3033479640	44773628	22	34487	235	9	0.0064	0.006	52.62	0	0
HG03516_pat	369	3067004974	55482364	17	34366	389	13	0.0083	0.0111	52.565	1	26
HG002_mat	445	3060609068	81875417	14	34665	158	4	0.0092	0.0079	52.909
HG002_pat	610	2958633312	84969781	14	34690	145	6	0.0083	0.0138	53.775

## Sheet: RagTag_stats
assembly_name	total_scaffolds	Ragtag_placed_scaffolds	RagTag_placed_bp	RagTag_unplaced_sequences	RagTag_unplaced_bp	RagTag_gap_bp	RagTag_gap_sequences
HG00621_mat	253	141	2998259417	112	24766654	11700	117
HG00621_pat	287	153	2883957837	134	21991156	13000	130
HG00741_mat	297	198	3026792576	99	9909278	17400	174
HG00741_pat	289	193	3012029167	96	17848869	17000	170
HG01952_mat	307	160	3002004408	147	18558597	13600	136
HG01952_pat	278	169	2888048291	209	25215691	14600	146
HG01978_mat	247	151	3034673631	96	17195770	12700	127
HG01978_pat	286	173	3024696997	113	30374494	15000	150
HG03516_mat	320	195	3006013221	125	27466419	17100	171
HG03516_pat	369	190	3029022478	179	37982496	16700	167

## Sheet: Scaffolded_assembly_stats
assembly_name	scaffolded_assembly_length	scaffolded_assembly_gaps	scaffolded_assembly_bp
HG00621_mat	2998271117	117	11700
HG00621_pat	2883970837	130	13000
HG00741_mat	3026809976	174	17400
HG00741_pat	3012046167	171	17026
HG01952_mat	3002018008	136	13600
HG01952_pat	2888062891	146	14600
HG01978_mat	3034686331	127	12700
HG01978_pat	3024711997	151	15026
HG03516_mat	3006030321	171	17100
HG03516_pat	3029039178	168	16726
