# Supplementary material for: Quantifying reference alignment bias in functional genomics analyses
Source: Cell Rep Methods. 2026 May 14;6(7):101461. doi: 10.1016/j.crmeth.2026.101461 (PMC13390086; doi:10.1016/j.crmeth.2026.101461)
Supplement: Table S5. WebGestalt over-representation analysis results, related to Figure 4 — This table contains the raw results returned from WebGestalt after submitting RAB genes from each stratum to several databases. Left to right, columns are stratum name, source database, identified over-represented gene set, the description of the gene set, link to the source of the gene set, size of the set, overlap between the submitted set and the identified set, expected overlap, enrichment ratio, p value, false discovery rate (FDR), IDs of overlapping genes in the set, and submitted gene IDs (ensembl gene IDs). [file mmc6.xlsx]

## Sheet: SupplementalTable7
stratum	database	geneSet	description	link	size	overlap	expect	enrichmentRatio	pValue	FDR	overlapId	userId
ATAC_HG00621_Maternal_equal-bins	chromosomalLocation_CytogeneticBand	CHR_HSCHR6_MHC_COX_CTG1	chrCHR_HSCHR6_MHC_COX_CTG1	http://www.ensembl.org/Homo_sapiens/Location/View?chr=CHR_HSCHR6_MHC_COX_CTG1;r=CHR_HSCHR6_MHC_COX_CTG1:28510773-33250873	151	151	6.9349	21.7739	0	0	414764;101929163;203068;3122;57819;7940;259197;3105;3305;3303;3304;3134;10211;285830;3135;3120;3112;340198;30834;10255;6891;50854;8870;105375013;199;4758;7916;5696;6890;5698;80736;6892;780;9278;10919;1616;114821;401242;3108;6046;3109;6992;80352;11074;5987;7917;57176;2968;55937;629;221527;717;135644;282890;89870;81797;7726;3111;79897;202658;3115;56658;3113;414778;414777;10537;2550;389376;135656;64…	ENSG00000066379;ENSG00000112462;ENSG00000112473;ENSG00000137310;ENSG00000137312;ENSG00000137331;ENSG00000137337;ENSG00000137343;ENSG00000137404;ENSG00000137411;ENSG00000146112;ENSG00000146112;ENSG00000166278;ENSG00000168394;ENSG00000168477;ENSG00000168631;ENSG00000196230;ENSG00000196260;ENSG00000197935;ENSG00000198563;ENSG00000198563;ENSG00000200816;ENSG00000201754;ENSG00000204209;ENSG00000204220…
ATAC_HG00621_Maternal_equal-bins	chromosomalLocation_CytogeneticBand	CHR_HSCHR6_MHC_QBL_CTG1	chrCHR_HSCHR6_MHC_QBL_CTG1	http://www.ensembl.org/Homo_sapiens/Location/View?chr=CHR_HSCHR6_MHC_QBL_CTG1;r=CHR_HSCHR6_MHC_QBL_CTG1:28859613-33340037	147	147	6.7512	21.7739	0	0	79969;3120;389376;135656;6891;7920;285834;170680;6890;5698;5696;8449;221545;170954;107987457;80739;80740;54535;1192;23564;6046;3108;3109;11270;6941;9656;106478956;203068;5460;253018;3107;10211;3111;3115;3113;8870;105375013;4439;100532732;100507436;3116;1302;4277;401250;7919;100532737;106478957;534;7407;57819;3305;3303;3304;6257;7922;780;50854;7923;4758;6015;221527;629;6222;6293;1589;112268338;714…	ENSG00000066379;ENSG00000112473;ENSG00000112511;ENSG00000137310;ENSG00000137312;ENSG00000137331;ENSG00000137337;ENSG00000137343;ENSG00000137404;ENSG00000137411;ENSG00000146112;ENSG00000146112;ENSG00000166278;ENSG00000168394;ENSG00000168477;ENSG00000168631;ENSG00000196230;ENSG00000196260;ENSG00000197935;ENSG00000198563;ENSG00000198563;ENSG00000200816;ENSG00000201754;ENSG00000204209;ENSG00000204220…
ATAC_HG00621_Maternal_equal-bins	chromosomalLocation_CytogeneticBand	CHR_HSCHR6_MHC_DBB_CTG1	chrCHR_HSCHR6_MHC_DBB_CTG1	http://www.ensembl.org/Homo_sapiens/Location/View?chr=CHR_HSCHR6_MHC_DBB_CTG1;r=CHR_HSCHR6_MHC_DBB_CTG1:28859634-33307190	141	141	6.47564	21.7739	0	0	3108;3109;55937;7917;6046;80737;7407;3111;3115;3113;3116;57819;1302;3305;3303;3304;57827;50854;4758;6257;7922;1460;7918;7923;401242;282890;80736;81797;6015;6222;414765;6293;80741;10919;7920;8705;9277;10471;5863;221527;717;629;80739;80740;1192;23564;10537;2550;6499;7936;80352;6992;4439;100532732;11074;4340;135644;89870;4795;4049;7124;7726;4050;3134;414777;414778;285830;56658;79897;202658;7940;2591…	ENSG00000066379;ENSG00000112462;ENSG00000112473;ENSG00000137310;ENSG00000137312;ENSG00000137331;ENSG00000137337;ENSG00000137343;ENSG00000137404;ENSG00000137411;ENSG00000146112;ENSG00000146112;ENSG00000166278;ENSG00000168394;ENSG00000168477;ENSG00000168631;ENSG00000196230;ENSG00000196260;ENSG00000197935;ENSG00000198563;ENSG00000198563;ENSG00000200816;ENSG00000201754;ENSG00000204209;ENSG00000204220…
ATAC_HG00621_Maternal_equal-bins	chromosomalLocation_CytogeneticBand	CHR_HSCHR6_MHC_MCF_CTG1	chrCHR_HSCHR6_MHC_MCF_CTG1	http://www.ensembl.org/Homo_sapiens/Location/View?chr=CHR_HSCHR6_MHC_MCF_CTG1;r=CHR_HSCHR6_MHC_MCF_CTG1:28859629-33562220	137	137	6.29193	21.7739	0	0	3116;1302;780;100532732;4439;6257;7922;6048;177;57176;2968;7923;6015;6293;5089;414765;6222;63940;4855;414764;101929163;3122;389376;135656;80737;285834;170680;54535;8705;7407;57819;3120;3112;4758;9277;10471;5863;80736;6891;6941;5460;401242;6892;10919;5698;6890;5696;5987;253018;9278;1616;81797;10866;3107;4277;7919;100532737;401250;106478957;534;3833;3108;3109;6046;89870;7726;3133;2794;80742;3111;31…	ENSG00000066379;ENSG00000112462;ENSG00000112473;ENSG00000137310;ENSG00000137312;ENSG00000137337;ENSG00000137343;ENSG00000137404;ENSG00000137411;ENSG00000146112;ENSG00000146112;ENSG00000166278;ENSG00000168394;ENSG00000168477;ENSG00000168631;ENSG00000196230;ENSG00000196260;ENSG00000198563;ENSG00000198563;ENSG00000200816;ENSG00000204209;ENSG00000204220;ENSG00000204227;ENSG00000204228;ENSG00000204231…
ATAC_HG00621_Maternal_equal-bins	chromosomalLocation_CytogeneticBand	CHR_HSCHR6_MHC_SSTO_CTG1	chrCHR_HSCHR6_MHC_SSTO_CTG1	http://www.ensembl.org/Homo_sapiens/Location/View?chr=CHR_HSCHR6_MHC_SSTO_CTG1;r=CHR_HSCHR6_MHC_SSTO_CTG1:28860338-33597736	126	126	5.78674	21.7739	0	0	7919;100532737;534;401250;106478957;55937;7917;80739;80740;7936;6499;1192;23564;4795;4049;7124;57827;4050;1460;7918;8859;259197;7940;100532732;4439;80737;199;80741;7407;7920;4758;1589;112268338;7148;80736;10919;9374;100532746;10554;80863;100507547;80864;7916;629;717;5514;401242;5987;282890;3135;81797;79969;3108;6046;3109;30834;10255;3105;221545;3111;8449;3113;3115;3116;6992;80352;170954;107987457…	ENSG00000066379;ENSG00000112462;ENSG00000112511;ENSG00000112514;ENSG00000137310;ENSG00000137312;ENSG00000137331;ENSG00000137337;ENSG00000137343;ENSG00000146112;ENSG00000146112;ENSG00000166278;ENSG00000168394;ENSG00000168477;ENSG00000196230;ENSG00000197283;ENSG00000197935;ENSG00000198563;ENSG00000198563;ENSG00000200816;ENSG00000204209;ENSG00000204248;ENSG00000204252;ENSG00000204256;ENSG00000204257…
ATAC_HG00621_Maternal_equal-bins	chromosomalLocation_CytogeneticBand	CHR_HSCHR6_MHC_MANN_CTG1	chrCHR_HSCHR6_MHC_MANN_CTG1	http://www.ensembl.org/Homo_sapiens/Location/View?chr=CHR_HSCHR6_MHC_MANN_CTG1;r=CHR_HSCHR6_MHC_MANN_CTG1:28859590-33408857	121	121	5.55711	21.7739	0	0	6890;5696;5698;389376;285834;170680;55937;7917;3109;6046;3108;79969;221545;8449;57827;3111;3115;7918;3113;1460;54535;170954;107987457;11270;3116;1302;106478956;9656;80741;203068;7922;6257;6941;7920;10211;7923;6015;5460;253018;8870;6293;414765;80739;80740;105375013;3107;23564;1192;780;100507436;101929111;4277;106478957;401250;7919;100532737;10255;3105;534;30834;2968;57176;4795;6992;80352;4049;7124…	ENSG00000066379;ENSG00000112462;ENSG00000112473;ENSG00000137310;ENSG00000137312;ENSG00000137331;ENSG00000137337;ENSG00000137343;ENSG00000137404;ENSG00000137411;ENSG00000146112;ENSG00000146112;ENSG00000166278;ENSG00000168394;ENSG00000168477;ENSG00000196230;ENSG00000196260;ENSG00000197935;ENSG00000198563;ENSG00000198563;ENSG00000200816;ENSG00000204227;ENSG00000204228;ENSG00000204231;ENSG00000204248…
ATAC_HG00621_Maternal_equal-bins	chromosomalLocation_CytogeneticBand	6p21.33	chr6p21.33	http://www.ensembl.org/Homo_sapiens/Location/View?chr=6;r=6:30541377-32041670	88	88	4.04153	21.7739	0	0	7916;780;629;717;7917;221527;55937;57827;7918;1460;80741;7920;7936;6499;80740;80739;1192;23564;2968;57176;2794;80742;23;5514;389376;135656;100507679;285834;170680;79969;720;110384692;8859;221545;8449;170954;107987457;54535;11270;9656;106478956;203068;5460;6941;10211;253018;8870;105379695;3107;105375013;101929111;100507436;10866;4277;4795;534;106478957;7919;100532737;401250;4049;7124;4050;1589;112…	ENSG00000137310;ENSG00000137312;ENSG00000137331;ENSG00000137337;ENSG00000137343;ENSG00000137404;ENSG00000137411;ENSG00000146112;ENSG00000146112;ENSG00000166278;ENSG00000168631;ENSG00000196230;ENSG00000196260;ENSG00000198563;ENSG00000198563;ENSG00000200816;ENSG00000201754;ENSG00000204344;ENSG00000204351;ENSG00000204356;ENSG00000204366;ENSG00000204371;ENSG00000204385;ENSG00000204386;ENSG00000204387…
ATAC_HG00621_Maternal_equal-bins	chromosomalLocation_CytogeneticBand	17q12	chr17q12	http://www.ensembl.org/Homo_sapiens/Location/View?chr=17;r=17:33013087-39747291	86	39	3.94968	9.87422	0	0	6871;11072;11276;8148;79148;11056;6928;729873;414060;84311;30837;57636;80725;100170841;4302;6352;201299;57151;6360;6348;100287808;7703;284106;414059;5691;8396;54883;100510707;80179;284098;9326;79893;79154;79922;3975;26574;31;100616153;100616203	ENSG00000270647;ENSG00000271447;ENSG00000271503;ENSG00000273559;ENSG00000273604;ENSG00000273611;ENSG00000273627;ENSG00000273706;ENSG00000274211;ENSG00000274611;ENSG00000274658;ENSG00000274808;ENSG00000274808;ENSG00000275023;ENSG00000275066;ENSG00000275152;ENSG00000275238;ENSG00000275410;ENSG00000275700;ENSG00000275722;ENSG00000275832;ENSG00000276023;ENSG00000276234;ENSG00000276293;ENSG00000277161…
ATAC_HG00621_Maternal_equal-bins	chromosomalLocation_CytogeneticBand	19q13.42	chr19q13.42	http://www.ensembl.org/Homo_sapiens/Location/View?chr=19;r=19:53066606-55773179	82	32	3.76597	8.49714	0	0	126014;29844;4696;26121;79165;4849;147798;79143;79042;6203;11025;102725035;107987425;107987462;23547;3903;57348;114823;94059;104355426;148170;3904;11027;11024;10859;107987461;11006;2204;9437;54869;112724;55655	ENSG00000022556;ENSG00000088038;ENSG00000104972;ENSG00000104972;ENSG00000104974;ENSG00000105617;ENSG00000105618;ENSG00000105619;ENSG00000125505;ENSG00000131037;ENSG00000160439;ENSG00000167608;ENSG00000167613;ENSG00000167614;ENSG00000167615;ENSG00000167617;ENSG00000167618;ENSG00000170889;ENSG00000170892;ENSG00000170906;ENSG00000170909;ENSG00000186431;ENSG00000186818;ENSG00000189430;ENSG00000204577…
ATAC_HG00621_Maternal_equal-bins	chromosomalLocation_CytogeneticBand	CHR_HSCHR6_MHC_APD_CTG1	chrCHR_HSCHR6_MHC_APD_CTG1	http://www.ensembl.org/Homo_sapiens/Location/View?chr=CHR_HSCHR6_MHC_APD_CTG1;r=CHR_HSCHR6_MHC_APD_CTG1:28859616-33168112	78	78	3.58227	21.7739	0	0	170954;107987457;3120;3112;401242;5987;6891;11270;282890;5698;6890;5696;81797;9656;106478956;203068;10211;780;3109;3108;285834;2550;3113;3115;10537;4277;3116;7919;100532737;401250;4340;7124;3105;4050;3135;30834;7940;259197;4439;100532732;80352;6992;11074;135644;89870;7726;414777;56658;414778;79897;202658;80737;2794;8449;7407;57819;3305;3303;3304;50854;4758;80736;10919;7148;80864;10554;80863;10050…	ENSG00000066379;ENSG00000112462;ENSG00000137312;ENSG00000137337;ENSG00000137404;ENSG00000146112;ENSG00000146112;ENSG00000168394;ENSG00000168477;ENSG00000196230;ENSG00000197935;ENSG00000198563;ENSG00000198563;ENSG00000201754;ENSG00000204257;ENSG00000204264;ENSG00000204267;ENSG00000204301;ENSG00000204304;ENSG00000204305;ENSG00000204308;ENSG00000204310;ENSG00000204314;ENSG00000204314;ENSG00000204371…
ATAC_HG00621_Maternal_equal-bins	chromosomalLocation_CytogeneticBand	6p22.1	chr6p22.1	http://www.ensembl.org/Homo_sapiens/Location/View?chr=6;r=6:27125897-30494205	67	27	3.07708	8.77456	0	0	4340;3134;285830;340198;30834;3135;10255;3105;80352;6992;11074;135644;89870;7726;202658;56658;414778;79897;414777;3133;114821;401242;5987;282890;81797;2550;10537	ENSG00000066379;ENSG00000112462;ENSG00000197935;ENSG00000204592;ENSG00000204599;ENSG00000204610;ENSG00000204614;ENSG00000204616;ENSG00000204618;ENSG00000204619;ENSG00000204625;ENSG00000204632;ENSG00000204642;ENSG00000204655;ENSG00000204681;ENSG00000204713;ENSG00000206503;ENSG00000213886;ENSG00000214922;ENSG00000225595;ENSG00000231074;ENSG00000232040;ENSG00000234127;ENSG00000235821;ENSG00000241370…
ATAC_HG00621_Maternal_equal-bins	chromosomalLocation_CytogeneticBand	6p21.32	chr6p21.32	http://www.ensembl.org/Homo_sapiens/Location/View?chr=6;r=6:32041153-33457548	53	53	2.43411	21.7739	0	0	63943;10554;100507547;80864;9374;100532746;80863;6892;9278;1616;3833;5252;51596;6048;177;5089;63940;8831;4855;221504;414764;101929163;3122;3120;6891;3112;5698;5696;6890;6046;3109;3108;3111;3115;3113;3116;1388;7148;1302;7922;6257;7923;6015;6222;6293;414765;8705;9277;10471;5863;407002;102465500;102465501	ENSG00000112473;ENSG00000112511;ENSG00000112514;ENSG00000168394;ENSG00000168477;ENSG00000197283;ENSG00000199036;ENSG00000204209;ENSG00000204220;ENSG00000204227;ENSG00000204228;ENSG00000204231;ENSG00000204248;ENSG00000204252;ENSG00000204256;ENSG00000204257;ENSG00000204264;ENSG00000204267;ENSG00000204287;ENSG00000204301;ENSG00000204304;ENSG00000204305;ENSG00000204308;ENSG00000204310;ENSG00000204314…
ATAC_HG00621_Maternal_equal-bins	chromosomalLocation_CytogeneticBand	CHR_HSCHR17_7_CTG4	chrCHR_HSCHR17_7_CTG4	http://www.ensembl.org/Homo_sapiens/Location/View?chr=CHR_HSCHR17_7_CTG4;r=CHR_HSCHR17_7_CTG4:35765873-38642242	39	37	1.79113	20.6573	0	0	11056;79154;79922;6928;3975;26574;729873;84311;30837;57636;80725;100170841;4302;7703;284106;100287808;5691;8396;31;54883;79148;6871;11072;11276;8148;6352;201299;57151;6360;6348;414059;414060;100510707;9326;284098;80179;79893	ENSG00000270647;ENSG00000271447;ENSG00000271503;ENSG00000273559;ENSG00000273604;ENSG00000273611;ENSG00000273706;ENSG00000274211;ENSG00000274611;ENSG00000274658;ENSG00000274808;ENSG00000274808;ENSG00000275023;ENSG00000275066;ENSG00000275152;ENSG00000275410;ENSG00000275700;ENSG00000275722;ENSG00000275832;ENSG00000276023;ENSG00000276234;ENSG00000276293;ENSG00000277161;ENSG00000277182;ENSG00000277258…
ATAC_HG00621_Maternal_equal-bins	chromosomalLocation_CytogeneticBand	CHR_HSCHR19_4_CTG3_1	chrCHR_HSCHR19_4_CTG3_1	http://www.ensembl.org/Homo_sapiens/Location/View?chr=CHR_HSCHR19_4_CTG3_1;r=CHR_HSCHR19_4_CTG3_1:54040829-55079406	31	31	1.42372	21.7739	0	0	11027;11024;79042;10859;107987461;11025;102725035;107987425;107987462;6203;11006;2204;23547;9437;55655;3903;112724;57348;94059;104355426;114823;148170;3904;126014;4696;29844;26121;79165;4849;147798;79143	ENSG00000022556;ENSG00000088038;ENSG00000104972;ENSG00000104972;ENSG00000104974;ENSG00000105617;ENSG00000105618;ENSG00000105619;ENSG00000125505;ENSG00000160439;ENSG00000167608;ENSG00000167613;ENSG00000167614;ENSG00000167615;ENSG00000167617;ENSG00000167618;ENSG00000170889;ENSG00000170892;ENSG00000170906;ENSG00000170909;ENSG00000186431;ENSG00000186818;ENSG00000189430;ENSG00000204577;ENSG00000204577…
ATAC_HG00621_Maternal_equal-bins	chromosomalLocation_CytogeneticBand	CHR_HSCHR19LRC_PGF1_CTG3_1	chrCHR_HSCHR19LRC_PGF1_CTG3_1	http://www.ensembl.org/Homo_sapiens/Location/View?chr=CHR_HSCHR19LRC_PGF1_CTG3_1;r=CHR_HSCHR19LRC_PGF1_CTG3_1:54040833-54991632	29	29	1.33187	21.7739	0	0	4849;79165;147798;79143;79042;11025;102725035;107987425;107987462;6203;3903;57348;94059;114823;148170;3904;11027;11024;10859;107987461;11006;2204;9437;55655;112724;126014;4696;26121;29844	ENSG00000022556;ENSG00000088038;ENSG00000104972;ENSG00000104972;ENSG00000104974;ENSG00000105617;ENSG00000105618;ENSG00000105619;ENSG00000125505;ENSG00000160439;ENSG00000167608;ENSG00000167613;ENSG00000167614;ENSG00000167615;ENSG00000167617;ENSG00000167618;ENSG00000170889;ENSG00000170892;ENSG00000170906;ENSG00000170909;ENSG00000186431;ENSG00000186818;ENSG00000189430;ENSG00000204577;ENSG00000204577…
ATAC_HG00621_Maternal_equal-bins	chromosomalLocation_CytogeneticBand	14q32.12	chr14q32.12	http://www.ensembl.org/Homo_sapiens/Location/View?chr=14;r=14:91271323-94279735	28	18	1.28594	13.9975	0	0	57578;145270;51676;256369;57062;78990;122509;83982;57718;123036;3705;319085;64112;26175;84520;55148;55727;100616140	ENSG00000011114;ENSG00000012963;ENSG00000089723;ENSG00000089737;ENSG00000100605;ENSG00000100628;ENSG00000119632;ENSG00000119698;ENSG00000133958;ENSG00000153485;ENSG00000165929;ENSG00000165943;ENSG00000165948;ENSG00000170270;ENSG00000175699;ENSG00000175785;ENSG00000258730;ENSG00000265768
ATAC_HG00621_Maternal_equal-bins	chromosomalLocation_CytogeneticBand	CHR_HSCHR19LRC_COX1_CTG3_1	chrCHR_HSCHR19LRC_COX1_CTG3_1	http://www.ensembl.org/Homo_sapiens/Location/View?chr=CHR_HSCHR19LRC_COX1_CTG3_1;r=CHR_HSCHR19LRC_COX1_CTG3_1:54040833-54992248	27	27	1.24002	21.7739	0	0	4849;79165;147798;79143;79042;6203;11025;102725035;107987425;107987462;57348;114823;94059;148170;3904;11027;11024;10859;107987461;11006;29844;26121;112724;4696;126014;9437;55655	ENSG00000022556;ENSG00000088038;ENSG00000104972;ENSG00000104972;ENSG00000104974;ENSG00000105617;ENSG00000105618;ENSG00000105619;ENSG00000125505;ENSG00000160439;ENSG00000167608;ENSG00000167614;ENSG00000167615;ENSG00000167617;ENSG00000167618;ENSG00000170889;ENSG00000170892;ENSG00000170906;ENSG00000170909;ENSG00000186818;ENSG00000189430;ENSG00000204577;ENSG00000204577;ENSG00000204577;ENSG00000204577…
ATAC_HG00621_Maternal_equal-bins	chromosomalLocation_CytogeneticBand	16p13.11	chr16p13.11	http://www.ensembl.org/Homo_sapiens/Location/View?chr=16;r=16:14708944-16393954	25	23	1.14816	20.032	0	0	4629;54820;23420;123811;9284;102724993;4363;368;23042;102724985;54700;123803;9665;89927;255027;101059938;102465683;100422956;100422870;100422960;102465908;102466812;100422886	ENSG00000072864;ENSG00000085721;ENSG00000091262;ENSG00000103222;ENSG00000103512;ENSG00000133392;ENSG00000133393;ENSG00000156968;ENSG00000157045;ENSG00000166780;ENSG00000166783;ENSG00000179889;ENSG00000179889;ENSG00000183426;ENSG00000183426;ENSG00000214967;ENSG00000257381;ENSG00000265373;ENSG00000265537;ENSG00000276311;ENSG00000277698;ENSG00000278221;ENSG00000284305
ATAC_HG00621_Maternal_equal-bins	chromosomalLocation_CytogeneticBand	CHR_HSCHR16_1_CTG1	chrCHR_HSCHR16_1_CTG1	http://www.ensembl.org/Homo_sapiens/Location/View?chr=CHR_HSCHR16_1_CTG1;r=CHR_HSCHR16_1_CTG1:14435701-16482129	19	18	0.872604	20.6279	0	0	368;5073;51283;54700;123803;23042;102724985;9284;102724993;23420;89927;255027;9665;4629;54820;123811;4363;101059938	ENSG00000072864;ENSG00000085721;ENSG00000091262;ENSG00000103222;ENSG00000103429;ENSG00000103512;ENSG00000133392;ENSG00000133393;ENSG00000140694;ENSG00000156968;ENSG00000157045;ENSG00000166780;ENSG00000166783;ENSG00000179889;ENSG00000179889;ENSG00000183426;ENSG00000183426;ENSG00000214967
ATAC_HG00621_Maternal_equal-bins	chromosomalLocation_CytogeneticBand	CHR_HSCHR14_7_CTG1	chrCHR_HSCHR14_7_CTG1	http://www.ensembl.org/Homo_sapiens/Location/View?chr=CHR_HSCHR14_7_CTG1;r=CHR_HSCHR14_7_CTG1:92886352-94392703	18	18	0.826677	21.7739	0	0	319085;3705;64112;84520;55148;26175;55727;57578;145270;51676;256369;78990;57062;122509;83982;57718;51156;5265	ENSG00000011114;ENSG00000012963;ENSG00000089723;ENSG00000089737;ENSG00000100605;ENSG00000100628;ENSG00000119632;ENSG00000119698;ENSG00000133958;ENSG00000140093;ENSG00000153485;ENSG00000165943;ENSG00000165948;ENSG00000170270;ENSG00000175699;ENSG00000175785;ENSG00000197249;ENSG00000258730
ATAC_HG00621_Maternal_equal-bins	chromosomalLocation_CytogeneticBand	CHR_HSCHR19LRC_PGF2_CTG3_1	chrCHR_HSCHR19LRC_PGF2_CTG3_1	http://www.ensembl.org/Homo_sapiens/Location/View?chr=CHR_HSCHR19LRC_PGF2_CTG3_1;r=CHR_HSCHR19LRC_PGF2_CTG3_1:54040833-54801011	18	18	0.826677	21.7739	0	0	11006;23547;3903;10859;107987461;112724;29844;79143;79042;126014;55655;4696;26121;4849;9437;147798;6203;79165	ENSG00000022556;ENSG00000088038;ENSG00000104972;ENSG00000104972;ENSG00000105617;ENSG00000105618;ENSG00000105619;ENSG00000125505;ENSG00000160439;ENSG00000167608;ENSG00000167613;ENSG00000170889;ENSG00000170892;ENSG00000170906;ENSG00000170909;ENSG00000186818;ENSG00000189430;ENSG00000239961
ATAC_HG00621_Maternal_equal-bins	chromosomalLocation_CytogeneticBand	15q13.3	chr15q13.3	http://www.ensembl.org/Homo_sapiens/Location/View?chr=15;r=15:30903852-33866121	16	14	0.734824	19.0522	0	0	54893;22909;283710;51621;105370939;161725;1139;653125;728047;9824;6447;26585;100131315;406993	ENSG00000166912;ENSG00000166922;ENSG00000166923;ENSG00000169918;ENSG00000169926;ENSG00000169926;ENSG00000175344;ENSG00000178115;ENSG00000198690;ENSG00000198826;ENSG00000207702;ENSG00000249931;ENSG00000259721;ENSG00000259772;ENSG00000261247
ATAC_HG00621_Maternal_equal-bins	chromosomalLocation_CytogeneticBand	CHR_HSCHR8_3_CTG7	chrCHR_HSCHR8_3_CTG7	http://www.ensembl.org/Homo_sapiens/Location/View?chr=CHR_HSCHR8_3_CTG7;r=CHR_HSCHR8_3_CTG7:143536257-143816310	16	14	0.734824	19.0522	0	0	79792;642475;1936;93100;84948;65263;7264;9831;286075;101928160;225689;286077;100128338;23513	ENSG00000104518;ENSG00000104522;ENSG00000104524;ENSG00000104529;ENSG00000147813;ENSG00000179886;ENSG00000180900;ENSG00000180921;ENSG00000181085;ENSG00000181135;ENSG00000181135;ENSG00000183309;ENSG00000203499;ENSG00000204839
ATAC_HG00621_Maternal_equal-bins	chromosomalLocation_CytogeneticBand	CHR_HSCHR19LRC_COX2_CTG3_1	chrCHR_HSCHR19LRC_COX2_CTG3_1	http://www.ensembl.org/Homo_sapiens/Location/View?chr=CHR_HSCHR19LRC_COX2_CTG3_1;r=CHR_HSCHR19LRC_COX2_CTG3_1:54040833-54734052	16	16	0.734824	21.7739	0	0	23547;3903;2204;9437;4849;4696;79165;147798;126014;6203;29844;55655;79143;112724;79042;26121	ENSG00000022556;ENSG00000088038;ENSG00000105617;ENSG00000105618;ENSG00000105619;ENSG00000125505;ENSG00000160439;ENSG00000167608;ENSG00000167613;ENSG00000170889;ENSG00000170892;ENSG00000170906;ENSG00000170909;ENSG00000186431;ENSG00000189430;ENSG00000239961
ATAC_HG00621_Maternal_equal-bins	chromosomalLocation_CytogeneticBand	CHR_HSCHR5_2_CTG1_1	chrCHR_HSCHR5_2_CTG1_1	http://www.ensembl.org/Homo_sapiens/Location/View?chr=CHR_HSCHR5_2_CTG1_1;r=CHR_HSCHR5_2_CTG1_1:69217760-70819771	15	15	0.688898	21.7739	0	0	92259;1022;202243;5884;102157402;153562;100506658;2966;728340;4671;6606;8293;730394;55814;64087	ENSG00000085231;ENSG00000131844;ENSG00000134056;ENSG00000134058;ENSG00000145734;ENSG00000145736;ENSG00000145736;ENSG00000152939;ENSG00000152942;ENSG00000172058;ENSG00000172062;ENSG00000183323;ENSG00000183474;ENSG00000183474;ENSG00000197822;ENSG00000249437
ATAC_HG00621_Maternal_equal-bins	chromosomalLocation_CytogeneticBand	CHR_HSCHR15_4_CTG8	chrCHR_HSCHR15_4_CTG8	http://www.ensembl.org/Homo_sapiens/Location/View?chr=CHR_HSCHR15_4_CTG8;r=CHR_HSCHR15_4_CTG8:27871154-32814964	14	14	0.642971	21.7739	0	0	4948;8924;321;56160;89839;1139;54893;22909;26585;6447;7082;9824;51621;89832	ENSG00000034053;ENSG00000104044;ENSG00000104067;ENSG00000128731;ENSG00000166664;ENSG00000166912;ENSG00000166922;ENSG00000166923;ENSG00000169926;ENSG00000175344;ENSG00000185115;ENSG00000198690;ENSG00000198826;ENSG00000285077
ATAC_HG00621_Maternal_equal-bins	chromosomalLocation_CytogeneticBand	CHR_HSCHR19LRC_LRC_I_CTG3_1	chrCHR_HSCHR19LRC_LRC_I_CTG3_1	http://www.ensembl.org/Homo_sapiens/Location/View?chr=CHR_HSCHR19LRC_LRC_I_CTG3_1;r=CHR_HSCHR19LRC_LRC_I_CTG3_1:54040833-55068836	13	13	0.597045	21.7739	0	0	6203;55655;26121;79042;29844;147798;4849;79143;4696;126014;112724;9437;79165	ENSG00000022556;ENSG00000088038;ENSG00000105617;ENSG00000105618;ENSG00000105619;ENSG00000125505;ENSG00000160439;ENSG00000167608;ENSG00000170889;ENSG00000170892;ENSG00000170906;ENSG00000170909;ENSG00000189430
ATAC_HG00621_Maternal_equal-bins	chromosomalLocation_CytogeneticBand	CHR_HSCHR19LRC_LRC_J_CTG3_1	chrCHR_HSCHR19LRC_LRC_J_CTG3_1	http://www.ensembl.org/Homo_sapiens/Location/View?chr=CHR_HSCHR19LRC_LRC_J_CTG3_1;r=CHR_HSCHR19LRC_LRC_J_CTG3_1:54040833-55096373	13	13	0.597045	21.7739	0	0	6203;4696;79165;55655;9437;4849;147798;112724;29844;79042;126014;79143;26121	ENSG00000022556;ENSG00000088038;ENSG00000105617;ENSG00000105618;ENSG00000105619;ENSG00000125505;ENSG00000160439;ENSG00000167608;ENSG00000170889;ENSG00000170892;ENSG00000170906;ENSG00000170909;ENSG00000189430
ATAC_HG00621_Maternal_equal-bins	chromosomalLocation_CytogeneticBand	CHR_HSCHR19LRC_LRC_S_CTG3_1	chrCHR_HSCHR19LRC_LRC_S_CTG3_1	http://www.ensembl.org/Homo_sapiens/Location/View?chr=CHR_HSCHR19LRC_LRC_S_CTG3_1;r=CHR_HSCHR19LRC_LRC_S_CTG3_1:54040833-55070922	13	13	0.597045	21.7739	0	0	26121;126014;79042;4849;9437;112724;147798;6203;29844;4696;55655;79165;79143	ENSG00000022556;ENSG00000088038;ENSG00000105617;ENSG00000105618;ENSG00000105619;ENSG00000125505;ENSG00000160439;ENSG00000167608;ENSG00000170889;ENSG00000170892;ENSG00000170906;ENSG00000170909;ENSG00000189430
ATAC_HG00621_Maternal_equal-bins	chromosomalLocation_CytogeneticBand	CHR_HSCHR19LRC_LRC_T_CTG3_1	chrCHR_HSCHR19LRC_LRC_T_CTG3_1	http://www.ensembl.org/Homo_sapiens/Location/View?chr=CHR_HSCHR19LRC_LRC_T_CTG3_1;r=CHR_HSCHR19LRC_LRC_T_CTG3_1:54040833-55007215	13	13	0.597045	21.7739	0	0	4849;6203;79165;126014;4696;9437;26121;79042;112724;79143;147798;55655;29844	ENSG00000022556;ENSG00000088038;ENSG00000105617;ENSG00000105618;ENSG00000105619;ENSG00000125505;ENSG00000160439;ENSG00000167608;ENSG00000170889;ENSG00000170892;ENSG00000170906;ENSG00000170909;ENSG00000189430
ATAC_HG00621_Maternal_equal-bins	chromosomalLocation_CytogeneticBand	21p12	chr21p12	http://www.ensembl.org/Homo_sapiens/Location/View?chr=21;r=21:5022493-6997765	11	11	0.505192	21.7739	1.77636e-15	3.2662e-14	102724843;102724560;7307;102724594;1409;102724652;102723996;102724023;54145;102724354;102724428	ENSG00000160200;ENSG00000234289;ENSG00000274276;ENSG00000275895;ENSG00000275895;ENSG00000275993;ENSG00000276076;ENSG00000276076;ENSG00000277067;ENSG00000277117;ENSG00000280071;ENSG00000280191
ATAC_HG00621_Maternal_equal-bins	chromosomalLocation_CytogeneticBand	CHR_HSCHR17_2_CTG5	chrCHR_HSCHR17_2_CTG5	http://www.ensembl.org/Homo_sapiens/Location/View?chr=CHR_HSCHR17_2_CTG5;r=CHR_HSCHR17_2_CTG5:45316960-46715644	17	13	0.780751	16.6506	7.32747e-15	1.30521e-13	644246;284058;4905;7473;101929777;7484;9020;201176;9842;1394;104909134;4137;100130148	ENSG00000006062;ENSG00000073969;ENSG00000108379;ENSG00000108379;ENSG00000120071;ENSG00000120088;ENSG00000120088;ENSG00000158955;ENSG00000159314;ENSG00000186868;ENSG00000214401;ENSG00000225190;ENSG00000279685
ATAC_HG00621_Maternal_equal-bins	chromosomalLocation_CytogeneticBand	11p15.5	chr11p15.5	http://www.ensembl.org/Homo_sapiens/Location/View?chr=11;r=11:167784-2849110	74	23	3.39856	6.76757	1.10578e-13	1.90999e-12	147199;10410;6050;6150;107987373;100133545;3265;8045;115399;256329;283120;100506211;57661;3665;53841;6343;1815;4588;101927503;4583;1850;338651;439915	ENSG00000023191;ENSG00000069696;ENSG00000070031;ENSG00000070047;ENSG00000099834;ENSG00000099849;ENSG00000130600;ENSG00000142089;ENSG00000161328;ENSG00000174775;ENSG00000184545;ENSG00000184956;ENSG00000185507;ENSG00000185522;ENSG00000185940;ENSG00000188076;ENSG00000198788;ENSG00000214026;ENSG00000214026;ENSG00000226416;ENSG00000233930;ENSG00000247095;ENSG00000254872
ATAC_HG00621_Maternal_equal-bins	chromosomalLocation_CytogeneticBand	CHR_HSCHR11_1_CTG8	chrCHR_HSCHR11_1_CTG8	http://www.ensembl.org/Homo_sapiens/Location/View?chr=CHR_HSCHR11_1_CTG8;r=CHR_HSCHR11_1_CTG8:473895-677067	13	11	0.597045	18.4241	1.28675e-13	2.1572e-12	6050;8045;256329;115399;3265;100506211;57661;3665;53841;6343;1815	ENSG00000023191;ENSG00000069696;ENSG00000070031;ENSG00000070047;ENSG00000099834;ENSG00000099849;ENSG00000161328;ENSG00000174775;ENSG00000185507;ENSG00000185522;ENSG00000247095
ATAC_HG00621_Maternal_equal-bins	chromosomalLocation_CytogeneticBand	5q13.2	chr5q13.2	http://www.ensembl.org/Homo_sapiens/Location/View?chr=5;r=5:69160806-73941993	29	15	1.33187	11.2624	3.18856e-13	5.1928e-12	8293;6606;4671;2966;728340;92259;1022;202243;5884;102157402;55814;64087;153562;100506658;730394	ENSG00000085231;ENSG00000131844;ENSG00000134056;ENSG00000134058;ENSG00000145734;ENSG00000145736;ENSG00000145736;ENSG00000152939;ENSG00000152942;ENSG00000172058;ENSG00000172062;ENSG00000183323;ENSG00000183474;ENSG00000183474;ENSG00000197822;ENSG00000249437
ATAC_HG00621_Maternal_equal-bins	chromosomalLocation_CytogeneticBand	CHR_HSCHR22_1_CTG7	chrCHR_HSCHR22_1_CTG7	http://www.ensembl.org/Homo_sapiens/Location/View?chr=CHR_HSCHR22_1_CTG7;r=CHR_HSCHR22_1_CTG7:23764087-24065991	12	10	0.551118	18.1449	2.40075e-12	3.80118e-11	4320;400916;6598;91319;4282;66035;1652;100037417;23523;653689	ENSG00000099953;ENSG00000099956;ENSG00000099958;ENSG00000099977;ENSG00000099977;ENSG00000099991;ENSG00000133433;ENSG00000133460;ENSG00000240972;ENSG00000250479
ATAC_HG00621_Maternal_equal-bins	chromosomalLocation_CytogeneticBand	CHR_HSCHR15_6_CTG8	chrCHR_HSCHR15_6_CTG8	http://www.ensembl.org/Homo_sapiens/Location/View?chr=CHR_HSCHR15_6_CTG8;r=CHR_HSCHR15_6_CTG8:30083058-32725473	10	9	0.459265	19.5965	8.35298e-12	1.25295e-10	727909;728047;6447;100131315;26585;653075;653125;1139;9824	ENSG00000166922;ENSG00000166923;ENSG00000175344;ENSG00000178115;ENSG00000178115;ENSG00000198826;ENSG00000249931;ENSG00000259721;ENSG00000261247;ENSG00000261247
ATAC_HG00621_Maternal_equal-bins	chromosomalLocation_CytogeneticBand	CHR_HSCHR16_3_CTG1	chrCHR_HSCHR16_3_CTG1	http://www.ensembl.org/Homo_sapiens/Location/View?chr=CHR_HSCHR16_3_CTG1;r=CHR_HSCHR16_3_CTG1:4314761-4526261	10	9	0.459265	19.5965	8.35298e-12	1.25295e-10	3163;57407;100529144;79585;114990;51025;101926896;84662;9093	ENSG00000103415;ENSG00000103423;ENSG00000103426;ENSG00000126603;ENSG00000153406;ENSG00000168140;ENSG00000217930;ENSG00000262246;ENSG00000262686
ATAC_HG00621_Maternal_equal-bins	chromosomalLocation_CytogeneticBand	CHR_HSCHR17_1_CTG5	chrCHR_HSCHR17_1_CTG5	http://www.ensembl.org/Homo_sapiens/Location/View?chr=CHR_HSCHR17_1_CTG5;r=CHR_HSCHR17_1_CTG5:45393920-47113984	15	10	0.688898	14.5159	9.62725e-11	1.40706e-09	201176;9842;644246;284058;4137;100130148;4905;7473;1394;104909134	ENSG00000073969;ENSG00000108379;ENSG00000120071;ENSG00000120088;ENSG00000120088;ENSG00000159314;ENSG00000186868;ENSG00000214401;ENSG00000225190;ENSG00000279685
ATAC_HG00621_Maternal_equal-bins	chromosomalLocation_CytogeneticBand	17p13.3	chr17p13.3	http://www.ensembl.org/Homo_sapiens/Location/View?chr=17;r=17:88641-3398410	43	15	1.97484	7.59555	3.40836e-10	4.85691e-09	7531;124935;8578;83547;10594;727910;124997;84981;5176;653486;8447;64359;29928;29;407004	ENSG00000074660;ENSG00000108953;ENSG00000132386;ENSG00000159842;ENSG00000167693;ENSG00000167703;ENSG00000167705;ENSG00000167716;ENSG00000174231;ENSG00000177370;ENSG00000185561;ENSG00000186594;ENSG00000268320;ENSG00000272636;ENSG00000283824
ATAC_HG00621_Maternal_equal-bins	chromosomalLocation_CytogeneticBand	8q24.3	chr8q24.3	http://www.ensembl.org/Homo_sapiens/Location/View?chr=8;r=8:138588235-145066685	116	24	5.32748	4.50495	4.38535e-10	6.09671e-09	2843;11156;80728;4061;90987;286122;101928108;79792;642475;1936;93100;84948;65263;7264;9831;286075;101928160;225689;286077;100128338;23513;100126338;100616318;100302147	ENSG00000104518;ENSG00000104522;ENSG00000104524;ENSG00000104529;ENSG00000147799;ENSG00000147813;ENSG00000160932;ENSG00000177335;ENSG00000179886;ENSG00000180900;ENSG00000180921;ENSG00000181085;ENSG00000181135;ENSG00000181135;ENSG00000183309;ENSG00000184489;ENSG00000198169;ENSG00000203499;ENSG00000204839;ENSG00000204882;ENSG00000221768;ENSG00000261667;ENSG00000265660;ENSG00000284224
ATAC_HG00621_Maternal_equal-bins	chromosomalLocation_CytogeneticBand	22q11.23	chr22q11.23	http://www.ensembl.org/Homo_sapiens/Location/View?chr=22;r=22:23059415-25520854	30	11	1.3778	7.98377	4.38863e-08	5.95599e-07	101929374;4320;400916;91319;6598;66035;4282;653689;1652;100037417;23523	ENSG00000099953;ENSG00000099956;ENSG00000099958;ENSG00000099977;ENSG00000099977;ENSG00000099991;ENSG00000133433;ENSG00000133460;ENSG00000234928;ENSG00000240972;ENSG00000250479
ATAC_HG00621_Maternal_equal-bins	chromosomalLocation_CytogeneticBand	1q42.13	chr1q42.13	http://www.ensembl.org/Homo_sapiens/Location/View?chr=1;r=1:226870184-230426371	43	10	1.97484	5.0637	1.90337e-05	0.000252307	58480;100169764;100169760;100169762;100169751;100169757;100169754;100169763;100169761;100169756	ENSG00000116574;ENSG00000199270;ENSG00000199334;ENSG00000199337;ENSG00000199337;ENSG00000199352;ENSG00000199396;ENSG00000199910;ENSG00000200624;ENSG00000201321;ENSG00000202526
ATAC_HG00621_Maternal_equal-bins	chromosomalLocation_CytogeneticBand	10q11.22	chr10q11.22	http://www.ensembl.org/Homo_sapiens/Location/View?chr=10;r=10:45454585-48439360	17	6	0.780751	7.68491	7.37137e-05	0.000954928	26095;5540;728113;643650;728643;9721	ENSG00000204174;ENSG00000204175;ENSG00000204179;ENSG00000213412;ENSG00000264230;ENSG00000285294
ATAC_HG00621_Maternal_equal-bins	chromosomalLocation_CytogeneticBand	15q25.2	chr15q25.2	http://www.ensembl.org/Homo_sapiens/Location/View?chr=15;r=15:82041778-84658563	26	7	1.19409	5.86221	0.000128258	0.0016246	643707;390660;647042;101927601;440295;64506;6218	ENSG00000182774;ENSG00000184206;ENSG00000197978;ENSG00000214575;ENSG00000274376;ENSG00000278662;ENSG00000278662
ATAC_HG00621_Maternal_equal-bins	chromosomalLocation_CytogeneticBand	1p36.32	chr1p36.32	http://www.ensembl.org/Homo_sapiens/Location/View?chr=1;r=1:2321253-4981568	21	6	0.964457	6.22112	0.000276031	0.00342038	100996583;127281;9651;55229;388585;8764	ENSG00000149527;ENSG00000157870;ENSG00000157873;ENSG00000157881;ENSG00000197921;ENSG00000228037
ATAC_HG00621_Maternal_equal-bins	chromosomalLocation_CytogeneticBand	21q22.3	chr21q22.3	http://www.ensembl.org/Homo_sapiens/Location/View?chr=21;r=21:41304212-46665124	72	11	3.30671	3.32657	0.000417164	0.00505922	102724023;875;102724560;105372833;7307;102724594;1409;284836;114038;54145;84221	ENSG00000160200;ENSG00000160200;ENSG00000160284;ENSG00000185186;ENSG00000188660;ENSG00000232010;ENSG00000234289;ENSG00000274276;ENSG00000275895;ENSG00000275895;ENSG00000276076;ENSG00000280071
ATAC_HG00621_Maternal_equal-bins	chromosomalLocation_CytogeneticBand	12p13.2	chr12p13.2	http://www.ensembl.org/Homo_sapiens/Location/View?chr=12;r=12:9985642-12562383	24	6	1.10224	5.44348	0.000608488	0.00722579	5554;11272;100533464;100129361;259293;103504734	ENSG00000111215;ENSG00000111215;ENSG00000111215;ENSG00000256188;ENSG00000256537;ENSG00000275778;ENSG00000283475
ATAC_HG00621_Maternal_equal-bins	chromosomalLocation_CytogeneticBand	16p12.3	chr16p12.3	http://www.ensembl.org/Homo_sapiens/Location/View?chr=16;r=16:17101769-21180616	34	7	1.5615	4.48286	0.000761377	0.00885684	101059938;283820;102723728;103504729;100422836;100423006;102466259	ENSG00000185164;ENSG00000185164;ENSG00000214967;ENSG00000266291;ENSG00000266454;ENSG00000275391;ENSG00000277014
ATAC_HG00621_Maternal_equal-bins	chromosomalLocation_CytogeneticBand	17q21.31	chr17q21.31	http://www.ensembl.org/Homo_sapiens/Location/View?chr=17;r=17:42810134-46757464	80	11	3.67412	2.99391	0.00103721	0.0118242	201176;9842;1394;104909134;4137;100130148;284058;644246;4905;9020;100874261	ENSG00000006062;ENSG00000073969;ENSG00000120071;ENSG00000120088;ENSG00000120088;ENSG00000159314;ENSG00000186868;ENSG00000214401;ENSG00000225190;ENSG00000236383;ENSG00000279685
ATAC_HG00621_Maternal_equal-bins	chromosomalLocation_CytogeneticBand	5p15.33	chr5p15.33	http://www.ensembl.org/Homo_sapiens/Location/View?chr=5;r=5:92151-3601403	20	5	0.91853	5.44348	0.00175771	0.019645	6550;55722;85409;81037;100506791	ENSG00000049656;ENSG00000066230;ENSG00000112877;ENSG00000145506;ENSG00000250584
ATAC_HG00621_Maternal_equal-bins	chromosomalLocation_CytogeneticBand	15q11.2	chr15q11.2	http://www.ensembl.org/Homo_sapiens/Location/View?chr=15;r=15:20379495-25439056	15	4	0.688898	5.80638	0.00401566	0.0440178	114791;102723623;348120;23191	ENSG00000258710;ENSG00000273749;ENSG00000273756;ENSG00000275835
ATAC_HG00621_Maternal_equal-bins	geneontology_Biological_Process	GO:0002483	antigen processing and presentation of endogenous peptide antigen	http://amigo.geneontology.org/amigo/term/GO:0002483	10	7	0.370032	18.9173	9.91842e-09	5.78145e-05	567;3133;3134;3135;6890;6891;6892	ENSG00000166710;ENSG00000168394;ENSG00000204267;ENSG00000204592;ENSG00000204632;ENSG00000204642;ENSG00000231925
ATAC_HG00621_Maternal_equal-bins	geneontology_Biological_Process	GO:0019883	antigen processing and presentation of endogenous antigen	http://amigo.geneontology.org/amigo/term/GO:0019883	16	7	0.592051	11.8233	7.78666e-07	0.00226942	567;3133;3134;3135;6890;6891;6892	ENSG00000166710;ENSG00000168394;ENSG00000204267;ENSG00000204592;ENSG00000204632;ENSG00000204642;ENSG00000231925
ATAC_HG00621_Maternal_equal-bins	geneontology_Biological_Process	GO:0001909	leukocyte mediated cytotoxicity	http://amigo.geneontology.org/amigo/term/GO:0001909	85	14	3.14527	4.45113	2.5505e-06	0.00495562	177;567;3133;3134;3135;4277;5788;6845;7264;9437;10859;203068;259197;100507436	ENSG00000081237;ENSG00000104522;ENSG00000104972;ENSG00000124333;ENSG00000166710;ENSG00000189430;ENSG00000196230;ENSG00000204305;ENSG00000204475;ENSG00000204516;ENSG00000204520;ENSG00000204592;ENSG00000204632;ENSG00000204642
ATAC_HG00621_Maternal_equal-bins	geneontology_Biological_Process	GO:0001913	T cell mediated cytotoxicity	http://amigo.geneontology.org/amigo/term/GO:0001913	44	10	1.62814	6.14198	3.50684e-06	0.00511034	177;567;3133;3134;3135;4277;5788;7264;10859;100507436	ENSG00000081237;ENSG00000104522;ENSG00000104972;ENSG00000166710;ENSG00000204305;ENSG00000204516;ENSG00000204520;ENSG00000204592;ENSG00000204632;ENSG00000204642
ATAC_HG00621_Maternal_equal-bins	geneontology_Biological_Process	GO:0002479	antigen processing and presentation of exogenous peptide antigen via MHC class I, TAP-dependent	http://amigo.geneontology.org/amigo/term/GO:0002479	20	7	0.740064	9.45864	4.63716e-06	0.00540601	567;3133;3134;3135;6890;6891;6892	ENSG00000166710;ENSG00000168394;ENSG00000204267;ENSG00000204592;ENSG00000204632;ENSG00000204642;ENSG00000231925
ATAC_HG00621_Maternal_equal-bins	geneontology_Biological_Process	GO:0002478	antigen processing and presentation of exogenous peptide antigen	http://amigo.geneontology.org/amigo/term/GO:0002478	105	15	3.88534	3.86067	6.99219e-06	0.00679292	567;3109;3111;3112;3113;3115;3120;3122;3133;3134;3135;6890;6891;6892;83547	ENSG00000166710;ENSG00000167705;ENSG00000168394;ENSG00000204252;ENSG00000204267;ENSG00000204287;ENSG00000204592;ENSG00000204632;ENSG00000204642;ENSG00000223865;ENSG00000231389;ENSG00000231925;ENSG00000232629;ENSG00000241106;ENSG00000242574
ATAC_HG00621_Maternal_equal-bins	geneontology_Biological_Process	GO:0001910	regulation of leukocyte mediated cytotoxicity	http://amigo.geneontology.org/amigo/term/GO:0001910	60	11	2.22019	4.95453	1.05467e-05	0.0084649	177;567;3133;3134;3135;4277;5788;9437;10859;259197;100507436	ENSG00000081237;ENSG00000104972;ENSG00000166710;ENSG00000189430;ENSG00000204305;ENSG00000204475;ENSG00000204516;ENSG00000204520;ENSG00000204592;ENSG00000204632;ENSG00000204642
ATAC_HG00621_Maternal_equal-bins	geneontology_Biological_Process	GO:0002250	adaptive immune response	http://amigo.geneontology.org/amigo/term/GO:0002250	309	28	11.434	2.44884	1.16176e-05	0.0084649	177;567;717;720;2794;3133;3134;3135;3265;3444;3665;3903;4049;4277;5788;5987;6890;6891;7124;7264;10859;11006;11024;338322;387357;100507436;102723996;102725035	ENSG00000081237;ENSG00000104522;ENSG00000104972;ENSG00000104974;ENSG00000166278;ENSG00000166710;ENSG00000167613;ENSG00000168394;ENSG00000172673;ENSG00000174775;ENSG00000182261;ENSG00000185507;ENSG00000186818;ENSG00000204267;ENSG00000204305;ENSG00000204516;ENSG00000204520;ENSG00000204577;ENSG00000204590;ENSG00000204592;ENSG00000204632;ENSG00000204642;ENSG00000204713;ENSG00000214042;ENSG00000226979…
ATAC_HG00621_Maternal_equal-bins	geneontology_Biological_Process	GO:0042590	antigen processing and presentation of exogenous peptide antigen via MHC class I	http://amigo.geneontology.org/amigo/term/GO:0042590	23	7	0.851074	8.22491	1.33135e-05	0.00862271	567;3133;3134;3135;6890;6891;6892	ENSG00000166710;ENSG00000168394;ENSG00000204267;ENSG00000204592;ENSG00000204632;ENSG00000204642;ENSG00000231925
ATAC_HG00621_Maternal_equal-bins	geneontology_Biological_Process	GO:0019884	antigen processing and presentation of exogenous antigen	http://amigo.geneontology.org/amigo/term/GO:0019884	112	15	4.14436	3.61938	1.55497e-05	0.00906393	567;3109;3111;3112;3113;3115;3120;3122;3133;3134;3135;6890;6891;6892;83547	ENSG00000166710;ENSG00000167705;ENSG00000168394;ENSG00000204252;ENSG00000204267;ENSG00000204287;ENSG00000204592;ENSG00000204632;ENSG00000204642;ENSG00000223865;ENSG00000231389;ENSG00000231925;ENSG00000232629;ENSG00000241106;ENSG00000242574
ATAC_HG00621_Maternal_equal-bins	geneontology_Biological_Process	GO:0001906	cell killing	http://amigo.geneontology.org/amigo/term/GO:0001906	113	15	4.18136	3.58735	1.73319e-05	0.00918432	177;567;3133;3134;3135;4277;5788;6845;7264;9437;10859;203068;259197;100289462;100507436	ENSG00000081237;ENSG00000104522;ENSG00000104972;ENSG00000124333;ENSG00000166710;ENSG00000177257;ENSG00000189430;ENSG00000196230;ENSG00000204305;ENSG00000204475;ENSG00000204516;ENSG00000204520;ENSG00000204592;ENSG00000204632;ENSG00000204642
ATAC_HG00621_Maternal_equal-bins	geneontology_Biological_Process	GO:0048002	antigen processing and presentation of peptide antigen	http://amigo.geneontology.org/amigo/term/GO:0048002	115	15	4.25537	3.52496	2.14467e-05	0.0104177	567;3109;3111;3112;3113;3115;3120;3122;3133;3134;3135;6890;6891;6892;83547	ENSG00000166710;ENSG00000167705;ENSG00000168394;ENSG00000204252;ENSG00000204267;ENSG00000204287;ENSG00000204592;ENSG00000204632;ENSG00000204642;ENSG00000223865;ENSG00000231389;ENSG00000231925;ENSG00000232629;ENSG00000241106;ENSG00000242574
ATAC_HG00621_Maternal_equal-bins	geneontology_Biological_Process	GO:0002475	antigen processing and presentation via MHC class Ib	http://amigo.geneontology.org/amigo/term/GO:0002475	11	5	0.407035	12.284	2.60966e-05	0.0117013	567;3133;3134;3135;6891	ENSG00000166710;ENSG00000204267;ENSG00000204592;ENSG00000204632;ENSG00000204642
ATAC_HG00621_Maternal_equal-bins	geneontology_Biological_Process	GO:0002449	lymphocyte mediated immunity	http://amigo.geneontology.org/amigo/term/GO:0002449	193	20	7.14162	2.80049	3.16321e-05	0.0126043	177;567;717;720;2794;3133;3134;3135;3665;4049;4277;5788;6845;7124;7264;9437;10859;203068;259197;100507436	ENSG00000081237;ENSG00000104522;ENSG00000104972;ENSG00000124333;ENSG00000166278;ENSG00000166710;ENSG00000185507;ENSG00000189430;ENSG00000196230;ENSG00000204305;ENSG00000204475;ENSG00000204516;ENSG00000204520;ENSG00000204590;ENSG00000204592;ENSG00000204632;ENSG00000204642;ENSG00000226979;ENSG00000232810;ENSG00000244731
ATAC_HG00621_Maternal_equal-bins	geneontology_Biological_Process	GO:0001914	regulation of T cell mediated cytotoxicity	http://amigo.geneontology.org/amigo/term/GO:0001914	26	7	0.962083	7.27588	3.24352e-05	0.0126043	177;567;3133;3134;3135;5788;10859	ENSG00000081237;ENSG00000104972;ENSG00000166710;ENSG00000204305;ENSG00000204592;ENSG00000204632;ENSG00000204642
ATAC_HG00621_Maternal_equal-bins	geneontology_Biological_Process	GO:0002683	negative regulation of immune system process	http://amigo.geneontology.org/amigo/term/GO:0002683	352	29	13.0251	2.22647	4.81803e-05	0.0175527	29;1652;3111;3112;3133;3135;4277;4282;4795;5133;5788;5987;6348;7124;7940;8764;9231;10859;11006;11027;23513;23547;26585;28514;51621;79148;388585;100507436;102725035	ENSG00000081237;ENSG00000099977;ENSG00000104972;ENSG00000151208;ENSG00000157873;ENSG00000159842;ENSG00000166923;ENSG00000169926;ENSG00000180900;ENSG00000186818;ENSG00000188389;ENSG00000197921;ENSG00000198719;ENSG00000204252;ENSG00000204482;ENSG00000204498;ENSG00000204516;ENSG00000204520;ENSG00000204577;ENSG00000204592;ENSG00000204632;ENSG00000204713;ENSG00000232810;ENSG00000239961;ENSG00000239998…
ATAC_HG00621_Maternal_equal-bins	geneontology_Biological_Process	GO:0001819	positive regulation of cytokine production	http://amigo.geneontology.org/amigo/term/GO:0001819	343	28	12.6921	2.2061	7.61996e-05	0.0239963	177;567;1652;3113;3115;3133;3135;3265;3303;3665;4049;4050;4282;5788;6348;7124;8764;10211;10554;10859;11027;26065;55655;63940;79792;89870;114899;338322	ENSG00000022556;ENSG00000081237;ENSG00000082196;ENSG00000099977;ENSG00000104518;ENSG00000104972;ENSG00000137312;ENSG00000157873;ENSG00000166710;ENSG00000174775;ENSG00000182261;ENSG00000185507;ENSG00000204305;ENSG00000204310;ENSG00000204389;ENSG00000204592;ENSG00000204610;ENSG00000204632;ENSG00000213654;ENSG00000223865;ENSG00000226979;ENSG00000227507;ENSG00000231389;ENSG00000232810;ENSG00000239998…
ATAC_HG00621_Maternal_equal-bins	geneontology_Biological_Process	GO:0034341	response to interferon-gamma	http://amigo.geneontology.org/amigo/term/GO:0034341	158	17	5.84651	2.90772	7.67794e-05	0.0239963	199;567;3113;3115;3120;3122;3133;3134;3135;3665;6348;6352;6360;7726;10410;10537;11074	ENSG00000142089;ENSG00000166710;ENSG00000185507;ENSG00000204287;ENSG00000204472;ENSG00000204592;ENSG00000204616;ENSG00000204632;ENSG00000204642;ENSG00000213886;ENSG00000223865;ENSG00000231389;ENSG00000232629;ENSG00000234127;ENSG00000271503;ENSG00000275152;ENSG00000277632
ATAC_HG00621_Maternal_equal-bins	geneontology_Biological_Process	GO:0042267	natural killer cell mediated cytotoxicity	http://amigo.geneontology.org/amigo/term/GO:0042267	50	9	1.85016	4.86444	7.82174e-05	0.0239963	3133;3135;4277;6845;9437;10859;203068;259197;100507436	ENSG00000104972;ENSG00000124333;ENSG00000189430;ENSG00000196230;ENSG00000204475;ENSG00000204516;ENSG00000204520;ENSG00000204592;ENSG00000204632
ATAC_HG00621_Maternal_equal-bins	geneontology_Biological_Process	GO:0031341	regulation of cell killing	http://amigo.geneontology.org/amigo/term/GO:0031341	75	11	2.77524	3.96362	9.14111e-05	0.0253731	177;567;3133;3134;3135;4277;5788;9437;10859;259197;100507436	ENSG00000081237;ENSG00000104972;ENSG00000166710;ENSG00000189430;ENSG00000204305;ENSG00000204475;ENSG00000204516;ENSG00000204520;ENSG00000204592;ENSG00000204632;ENSG00000204642
ATAC_HG00621_Maternal_equal-bins	geneontology_Biological_Process	GO:0060333	interferon-gamma-mediated signaling pathway	http://amigo.geneontology.org/amigo/term/GO:0060333	75	11	2.77524	3.96362	9.14111e-05	0.0253731	567;3113;3115;3120;3122;3133;3134;3135;3665;7726;11074	ENSG00000166710;ENSG00000185507;ENSG00000204287;ENSG00000204592;ENSG00000204616;ENSG00000204632;ENSG00000204642;ENSG00000223865;ENSG00000231389;ENSG00000232629;ENSG00000234127
ATAC_HG00621_Maternal_equal-bins	geneontology_Biological_Process	GO:0001911	negative regulation of leukocyte mediated cytotoxicity	http://amigo.geneontology.org/amigo/term/GO:0001911	14	5	0.518045	9.65168	0.000103099	0.0273165	3133;3135;5788;10859;100507436	ENSG00000081237;ENSG00000104972;ENSG00000204520;ENSG00000204592;ENSG00000204632
ATAC_HG00621_Maternal_equal-bins	geneontology_Biological_Process	GO:0019882	antigen processing and presentation	http://amigo.geneontology.org/amigo/term/GO:0019882	148	16	5.47647	2.92159	0.000117199	0.0297022	567;3109;3111;3112;3113;3115;3120;3122;3133;3134;3135;5696;6890;6891;6892;83547	ENSG00000166710;ENSG00000167705;ENSG00000168394;ENSG00000204252;ENSG00000204264;ENSG00000204267;ENSG00000204287;ENSG00000204592;ENSG00000204632;ENSG00000204642;ENSG00000223865;ENSG00000231389;ENSG00000231925;ENSG00000232629;ENSG00000241106;ENSG00000242574
ATAC_HG00621_Maternal_equal-bins	geneontology_Biological_Process	GO:0002228	natural killer cell mediated immunity	http://amigo.geneontology.org/amigo/term/GO:0002228	53	9	1.96117	4.5891	0.000125382	0.0304521	3133;3135;4277;6845;9437;10859;203068;259197;100507436	ENSG00000104972;ENSG00000124333;ENSG00000189430;ENSG00000196230;ENSG00000204475;ENSG00000204516;ENSG00000204520;ENSG00000204592;ENSG00000204632
ATAC_HG00621_Maternal_equal-bins	geneontology_Biological_Process	GO:0031349	positive regulation of defense response	http://amigo.geneontology.org/amigo/term/GO:0031349	338	27	12.5071	2.15878	0.000146351	0.0341232	177;1652;3133;3135;3265;3303;3665;4049;4277;4584;4588;4795;6348;6352;6845;7124;10071;10211;11027;23547;26065;63940;89870;222236;259197;338322;100507436	ENSG00000099977;ENSG00000124333;ENSG00000137312;ENSG00000161048;ENSG00000169894;ENSG00000174775;ENSG00000182261;ENSG00000184956;ENSG00000185507;ENSG00000204305;ENSG00000204389;ENSG00000204475;ENSG00000204498;ENSG00000204516;ENSG00000204520;ENSG00000204592;ENSG00000204610;ENSG00000204632;ENSG00000205277;ENSG00000213654;ENSG00000226979;ENSG00000232810;ENSG00000239961;ENSG00000239998;ENSG00000257103…
ATAC_HG00621_Maternal_equal-bins	geneontology_Biological_Process	GO:0001912	positive regulation of leukocyte mediated cytotoxicity	http://amigo.geneontology.org/amigo/term/GO:0001912	44	8	1.62814	4.91358	0.000181647	0.0407239	567;3133;3134;3135;4277;5788;259197;100507436	ENSG00000081237;ENSG00000166710;ENSG00000204475;ENSG00000204516;ENSG00000204520;ENSG00000204592;ENSG00000204632;ENSG00000204642
ATAC_HG00621_Maternal_equal-bins	geneontology_Cellular_Component	GO:0042611	MHC protein complex	http://amigo.geneontology.org/amigo/term/GO:0042611	14	11	0.533237	20.6287	7.24976e-14	5.29232e-11	567;3109;3111;3112;3113;3115;3120;3122;3133;3134;3135	ENSG00000166710;ENSG00000204252;ENSG00000204287;ENSG00000204592;ENSG00000204632;ENSG00000204642;ENSG00000223865;ENSG00000231389;ENSG00000232629;ENSG00000241106;ENSG00000242574
ATAC_HG00621_Maternal_equal-bins	geneontology_Cellular_Component	GO:0071556	integral component of lumenal side of endoplasmic reticulum membrane	http://amigo.geneontology.org/amigo/term/GO:0071556	17	8	0.647502	12.3552	7.5397e-08	1.83466e-05	3113;3115;3120;3122;3133;3134;3135;6892	ENSG00000204287;ENSG00000204592;ENSG00000204632;ENSG00000204642;ENSG00000223865;ENSG00000231389;ENSG00000231925;ENSG00000232629
ATAC_HG00621_Maternal_equal-bins	geneontology_Cellular_Component	GO:0098553	lumenal side of endoplasmic reticulum membrane	http://amigo.geneontology.org/amigo/term/GO:0098553	17	8	0.647502	12.3552	7.5397e-08	1.83466e-05	3113;3115;3120;3122;3133;3134;3135;6892	ENSG00000204287;ENSG00000204592;ENSG00000204632;ENSG00000204642;ENSG00000223865;ENSG00000231389;ENSG00000231925;ENSG00000232629
ATAC_HG00621_Maternal_equal-bins	geneontology_Cellular_Component	GO:0000137	Golgi cis cisterna	http://amigo.geneontology.org/amigo/term/GO:0000137	17	7	0.647502	10.8108	1.55849e-06	0.000284424	55889;342096;653641;653643;728047;728498;101059918	ENSG00000140478;ENSG00000159289;ENSG00000167195;ENSG00000178115;ENSG00000186399;ENSG00000215186;ENSG00000261794
ATAC_HG00621_Maternal_equal-bins	geneontology_Cellular_Component	GO:0030666	endocytic vesicle membrane	http://amigo.geneontology.org/amigo/term/GO:0030666	130	16	4.95148	3.23135	3.43044e-05	0.00500844	567;3113;3115;3120;3122;3133;3134;3135;6845;6890;6891;6892;7473;8578;22905;83547	ENSG00000072134;ENSG00000074660;ENSG00000108379;ENSG00000124333;ENSG00000166710;ENSG00000167705;ENSG00000168394;ENSG00000204267;ENSG00000204287;ENSG00000204592;ENSG00000204632;ENSG00000204642;ENSG00000223865;ENSG00000231389;ENSG00000231925;ENSG00000232629
ATAC_HG00621_Maternal_equal-bins	geneontology_Cellular_Component	GO:0012507	ER to Golgi transport vesicle membrane	http://amigo.geneontology.org/amigo/term/GO:0012507	43	8	1.6378	4.88461	0.00018757	0.022821	567;3113;3115;3120;3122;3133;3134;3135	ENSG00000166710;ENSG00000204287;ENSG00000204592;ENSG00000204632;ENSG00000204642;ENSG00000223865;ENSG00000231389;ENSG00000232629
ATAC_HG00621_Maternal_equal-bins	geneontology_Molecular_Function	GO:0042605	peptide antigen binding	http://amigo.geneontology.org/amigo/term/GO:0042605	15	8	0.550438	14.5339	1.59283e-08	1.68362e-05	3113;3115;3122;3133;3134;3135;6890;6892	ENSG00000168394;ENSG00000204287;ENSG00000204592;ENSG00000204632;ENSG00000204642;ENSG00000223865;ENSG00000231389;ENSG00000231925
ATAC_HG00621_Maternal_equal-bins	geneontology_Molecular_Function	GO:0003823	antigen binding	http://amigo.geneontology.org/amigo/term/GO:0003823	40	11	1.46783	7.49403	1.27859e-07	6.75732e-05	3113;3115;3122;3133;3134;3135;6890;6892;11006;11024;11027	ENSG00000104974;ENSG00000168394;ENSG00000186818;ENSG00000204287;ENSG00000204592;ENSG00000204632;ENSG00000204642;ENSG00000223865;ENSG00000231389;ENSG00000231925;ENSG00000239998
ATAC_HG00621_Maternal_equal-bins	geneontology_Molecular_Function	GO:0023026	MHC class II protein complex binding	http://amigo.geneontology.org/amigo/term/GO:0023026	14	5	0.513742	9.73251	9.91185e-05	0.0349228	3109;3111;3112;3122;7531	ENSG00000108953;ENSG00000204252;ENSG00000204287;ENSG00000241106;ENSG00000242574
ATAC_HG00621_Maternal_equal-bins	geneontology_Molecular_Function	GO:0042288	MHC class I protein binding	http://amigo.geneontology.org/amigo/term/GO:0042288	15	5	0.550438	9.08368	0.000144211	0.0381077	3133;6890;6892;10859;203068	ENSG00000104972;ENSG00000168394;ENSG00000196230;ENSG00000204592;ENSG00000231925
ATAC_HG00621_Maternal_equal-bins	geneontology_Molecular_Function	GO:0042287	MHC protein binding	http://amigo.geneontology.org/amigo/term/GO:0042287	24	6	0.880701	6.81276	0.000181256	0.0383175	3133;6890;6891;6892;10859;203068	ENSG00000104972;ENSG00000168394;ENSG00000196230;ENSG00000204267;ENSG00000204592;ENSG00000231925
ATAC_HG00621_Maternal_equal-bins	pathway_KEGG	hsa04612	Antigen processing and presentation	http://www.kegg.jp/kegg-bin/show_pathway?hsa04612+3105+3107+3108+3109+3111+3112+3113+3115+3122+3133+3134+3135+3303+3304+3305+567+6890+6891+6892+7124	52	20	2.2278	8.97749	7.54952e-15	2.37055e-12	3105;3107;3108;3109;3111;3112;3113;3115;3122;3133;3134;3135;3303;3304;3305;567;6890;6891;6892;7124	ENSG00000166710;ENSG00000168394;ENSG00000204252;ENSG00000204257;ENSG00000204267;ENSG00000204287;ENSG00000204388;ENSG00000204389;ENSG00000204390;ENSG00000204525;ENSG00000204592;ENSG00000204632;ENSG00000204642;ENSG00000206503;ENSG00000223865;ENSG00000231389;ENSG00000231925;ENSG00000232810;ENSG00000241106;ENSG00000242574
ATAC_HG00621_Maternal_equal-bins	pathway_KEGG	hsa05332	Graft-versus-host disease	http://www.kegg.jp/kegg-bin/show_pathway?hsa05332+3105+3107+3108+3109+3111+3112+3113+3115+3122+3133+3134+3135+7124	25	13	1.07106	12.1376	3.94085e-12	6.18713e-10	3105;3107;3108;3109;3111;3112;3113;3115;3122;3133;3134;3135;7124	ENSG00000204252;ENSG00000204257;ENSG00000204287;ENSG00000204525;ENSG00000204592;ENSG00000204632;ENSG00000204642;ENSG00000206503;ENSG00000223865;ENSG00000231389;ENSG00000232810;ENSG00000241106;ENSG00000242574
ATAC_HG00621_Maternal_equal-bins	pathway_KEGG	hsa04940	Type I diabetes mellitus	http://www.kegg.jp/kegg-bin/show_pathway?hsa04940+3105+3107+3108+3109+3111+3112+3113+3115+3122+3133+3134+3135+4049+7124	31	14	1.32811	10.5413	6.7375e-12	7.05192e-10	3105;3107;3108;3109;3111;3112;3113;3115;3122;3133;3134;3135;4049;7124	ENSG00000204252;ENSG00000204257;ENSG00000204287;ENSG00000204525;ENSG00000204592;ENSG00000204632;ENSG00000204642;ENSG00000206503;ENSG00000223865;ENSG00000226979;ENSG00000231389;ENSG00000232810;ENSG00000241106;ENSG00000242574
ATAC_HG00621_Maternal_equal-bins	pathway_KEGG	hsa05330	Allograft rejection	http://www.kegg.jp/kegg-bin/show_pathway?hsa05330+3105+3107+3108+3109+3111+3112+3113+3115+3122+3133+3134+3135+7124	27	13	1.15674	11.2385	1.40746e-11	1.10486e-09	3105;3107;3108;3109;3111;3112;3113;3115;3122;3133;3134;3135;7124	ENSG00000204252;ENSG00000204257;ENSG00000204287;ENSG00000204525;ENSG00000204592;ENSG00000204632;ENSG00000204642;ENSG00000206503;ENSG00000223865;ENSG00000231389;ENSG00000232810;ENSG00000241106;ENSG00000242574
ATAC_HG00621_Maternal_equal-bins	pathway_KEGG	hsa05320	Autoimmune thyroid disease	http://www.kegg.jp/kegg-bin/show_pathway?hsa05320+3105+3107+3108+3109+3111+3112+3113+3115+3122+3133+3134+3135+3444	31	13	1.32811	9.78836	1.24085e-10	7.79251e-09	3105;3107;3108;3109;3111;3112;3113;3115;3122;3133;3134;3135;3444	ENSG00000204252;ENSG00000204257;ENSG00000204287;ENSG00000204525;ENSG00000204592;ENSG00000204632;ENSG00000204642;ENSG00000206503;ENSG00000214042;ENSG00000223865;ENSG00000231389;ENSG00000241106;ENSG00000242574
ATAC_HG00621_Maternal_equal-bins	pathway_KEGG	hsa05150	Staphylococcus aureus infection	http://www.kegg.jp/kegg-bin/show_pathway?hsa05150+1675+2204+3108+3109+3111+3112+3113+3115+3122+629+717+720	33	12	1.41379	8.4878	4.6658e-09	2.44177e-07	1675;2204;3108;3109;3111;3112;3113;3115;3122;629;717;720	ENSG00000166278;ENSG00000186431;ENSG00000197766;ENSG00000204252;ENSG00000204257;ENSG00000204287;ENSG00000223865;ENSG00000231389;ENSG00000241106;ENSG00000242574;ENSG00000243649;ENSG00000244731
ATAC_HG00621_Maternal_equal-bins	pathway_KEGG	hsa05310	Asthma	http://www.kegg.jp/kegg-bin/show_pathway?hsa05310+3108+3109+3111+3112+3113+3115+3122+7124	15	8	0.642633	12.4488	5.02957e-08	2.25612e-06	3108;3109;3111;3112;3113;3115;3122;7124	ENSG00000204252;ENSG00000204257;ENSG00000204287;ENSG00000223865;ENSG00000231389;ENSG00000232810;ENSG00000241106;ENSG00000242574
ATAC_HG00621_Maternal_equal-bins	pathway_KEGG	hsa05168	Herpes simplex infection	http://www.kegg.jp/kegg-bin/show_pathway?hsa05168+1460+1616+1936+3105+3107+3108+3109+3111+3112+3113+3115+3122+3133+3134+3135+3444+3665+4049+54926+6352+6890+6891+7124+8764	162	24	6.94044	3.45799	7.04088e-08	2.76354e-06	1460;1616;1936;3105;3107;3108;3109;3111;3112;3113;3115;3122;3133;3134;3135;3444;3665;4049;54926;6352;6890;6891;7124;8764	ENSG00000104529;ENSG00000107341;ENSG00000157873;ENSG00000168394;ENSG00000185507;ENSG00000204209;ENSG00000204252;ENSG00000204257;ENSG00000204267;ENSG00000204287;ENSG00000204435;ENSG00000204525;ENSG00000204592;ENSG00000204632;ENSG00000204642;ENSG00000206503;ENSG00000214042;ENSG00000223865;ENSG00000226979;ENSG00000231389;ENSG00000232810;ENSG00000241106;ENSG00000242574;ENSG00000271503
ATAC_HG00621_Maternal_equal-bins	pathway_KEGG	hsa05416	Viral myocarditis	http://www.kegg.jp/kegg-bin/show_pathway?hsa05416+3105+3107+3108+3109+3111+3112+3113+3115+3122+3133+3134+3135	45	12	1.9279	6.22439	2.38748e-07	8.32964e-06	3105;3107;3108;3109;3111;3112;3113;3115;3122;3133;3134;3135	ENSG00000204252;ENSG00000204257;ENSG00000204287;ENSG00000204525;ENSG00000204592;ENSG00000204632;ENSG00000204642;ENSG00000206503;ENSG00000223865;ENSG00000231389;ENSG00000241106;ENSG00000242574
ATAC_HG00621_Maternal_equal-bins	pathway_KEGG	hsa04145	Phagosome	http://www.kegg.jp/kegg-bin/show_pathway?hsa04145+203068+2204+3105+3107+3108+3109+3111+3112+3113+3115+3122+3133+3134+3135+4689+534+6890+6891+83547	120	19	5.14107	3.69573	6.10004e-07	1.91541e-05	203068;2204;3105;3107;3108;3109;3111;3112;3113;3115;3122;3133;3134;3135;4689;534;6890;6891;83547	ENSG00000100365;ENSG00000167705;ENSG00000168394;ENSG00000186431;ENSG00000196230;ENSG00000204252;ENSG00000204257;ENSG00000204267;ENSG00000204287;ENSG00000204525;ENSG00000204592;ENSG00000204632;ENSG00000204642;ENSG00000206503;ENSG00000213760;ENSG00000223865;ENSG00000231389;ENSG00000241106;ENSG00000242574
ATAC_HG00621_Maternal_equal-bins	pathway_KEGG	hsa04514	Cell adhesion molecules (CAMs)	http://www.kegg.jp/kegg-bin/show_pathway?hsa04514+100506658+102723996+3105+3107+3108+3109+3111+3112+3113+3115+3122+3133+3134+3135+4267+5133+5788	106	17	4.54127	3.74344	2.02641e-06	5.78449e-05	100506658;102723996;3105;3107;3108;3109;3111;3112;3113;3115;3122;3133;3134;3135;4267;5133;5788	ENSG00000002586;ENSG00000081237;ENSG00000188389;ENSG00000197822;ENSG00000204252;ENSG00000204257;ENSG00000204287;ENSG00000204525;ENSG00000204592;ENSG00000204632;ENSG00000204642;ENSG00000206503;ENSG00000223865;ENSG00000231389;ENSG00000241106;ENSG00000242574;ENSG00000277117
ATAC_HG00621_Maternal_equal-bins	pathway_KEGG	hsa04672	Intestinal immune network for IgA production	http://www.kegg.jp/kegg-bin/show_pathway?hsa04672+102723996+3108+3109+3111+3112+3113+3115+3122+9020	35	9	1.49948	6.00209	1.11526e-05	0.000291826	102723996;3108;3109;3111;3112;3113;3115;3122;9020	ENSG00000006062;ENSG00000204252;ENSG00000204257;ENSG00000204287;ENSG00000223865;ENSG00000231389;ENSG00000241106;ENSG00000242574;ENSG00000277117
ATAC_HG00621_Maternal_equal-bins	pathway_KEGG	hsa05169	Epstein-Barr virus infection	http://www.kegg.jp/kegg-bin/show_pathway?hsa05169+10000+3105+3107+3108+3109+3111+3112+3113+3115+3122+3133+3134+3135+3444+3665+567+6890+6891+6892+7124+9020	176	21	7.54023	2.78506	1.66707e-05	0.000402662	10000;3105;3107;3108;3109;3111;3112;3113;3115;3122;3133;3134;3135;3444;3665;567;6890;6891;6892;7124;9020	ENSG00000006062;ENSG00000117020;ENSG00000166710;ENSG00000168394;ENSG00000185507;ENSG00000204252;ENSG00000204257;ENSG00000204267;ENSG00000204287;ENSG00000204525;ENSG00000204592;ENSG00000204632;ENSG00000204642;ENSG00000206503;ENSG00000214042;ENSG00000223865;ENSG00000231389;ENSG00000231925;ENSG00000232810;ENSG00000241106;ENSG00000242574
ATAC_HG00621_Maternal_equal-bins	pathway_KEGG	hsa05323	Rheumatoid arthritis	http://www.kegg.jp/kegg-bin/show_pathway?hsa05323+3108+3109+3111+3112+3113+3115+3122+4050+534+6348+6352+7124	69	12	2.95611	4.05938	2.92242e-05	0.000630496	3108;3109;3111;3112;3113;3115;3122;4050;534;6348;6352;7124	ENSG00000204252;ENSG00000204257;ENSG00000204287;ENSG00000213760;ENSG00000223865;ENSG00000227507;ENSG00000231389;ENSG00000232810;ENSG00000241106;ENSG00000242574;ENSG00000271503;ENSG00000277632
ATAC_HG00621_Maternal_equal-bins	pathway_KEGG	hsa05164	Influenza A	http://www.kegg.jp/kegg-bin/show_pathway?hsa05164+10000+3108+3109+3111+3112+3113+3115+3122+3303+3304+3305+3444+3665+5645+5646+6352+7124+7919	142	18	6.08359	2.95878	3.01192e-05	0.000630496	10000;3108;3109;3111;3112;3113;3115;3122;3303;3304;3305;3444;3665;5645;5646;6352;7124;7919	ENSG00000010438;ENSG00000117020;ENSG00000185507;ENSG00000198563;ENSG00000204252;ENSG00000204257;ENSG00000204287;ENSG00000204388;ENSG00000204389;ENSG00000204390;ENSG00000214042;ENSG00000223865;ENSG00000231389;ENSG00000232810;ENSG00000241106;ENSG00000242574;ENSG00000271503;ENSG00000275896
ATAC_HG00621_Maternal_equal-bins	pathway_KEGG	hsa05145	Toxoplasmosis	http://www.kegg.jp/kegg-bin/show_pathway?hsa05145+10000+240+3108+3109+3111+3112+3113+3115+3122+3303+3304+3305+7124	99	13	4.24138	3.06504	0.000274319	0.00538351	10000;240;3108;3109;3111;3112;3113;3115;3122;3303;3304;3305;7124	ENSG00000012779;ENSG00000117020;ENSG00000204252;ENSG00000204257;ENSG00000204287;ENSG00000204388;ENSG00000204389;ENSG00000204390;ENSG00000223865;ENSG00000231389;ENSG00000232810;ENSG00000241106;ENSG00000242574
ATAC_HG00621_Maternal_equal-bins	pathway_KEGG	hsa03008	Ribosome biogenesis in eukaryotes	http://www.kegg.jp/kegg-bin/show_pathway?hsa03008+100169751+100169754+100169756+100169757+100169760+100169761+100169762+100169763+100169764+102157402+1460	79	11	3.38454	3.25008	0.000486047	0.00897757	100169751;100169754;100169756;100169757;100169760;100169761;100169762;100169763;100169764;102157402;1460	ENSG00000085231;ENSG00000199270;ENSG00000199334;ENSG00000199337;ENSG00000199337;ENSG00000199352;ENSG00000199396;ENSG00000199910;ENSG00000200624;ENSG00000201321;ENSG00000202526;ENSG00000204435
ATAC_HG00621_Maternal_equal-bins	pathway_KEGG	hsa05140	Leishmaniasis	http://www.kegg.jp/kegg-bin/show_pathway?hsa05140+3108+3109+3111+3112+3113+3115+3122+4689+7124	61	9	2.61338	3.44382	0.00103349	0.0180286	3108;3109;3111;3112;3113;3115;3122;4689;7124	ENSG00000100365;ENSG00000204252;ENSG00000204257;ENSG00000204287;ENSG00000223865;ENSG00000231389;ENSG00000232810;ENSG00000241106;ENSG00000242574
ATAC_HG00621_Maternal_equal-bins	pathway_KEGG	hsa05321	Inflammatory bowel disease (IBD)	http://www.kegg.jp/kegg-bin/show_pathway?hsa05321+3108+3109+3111+3112+3113+3115+3122+7124	50	8	2.14211	3.73463	0.00113924	0.0188274	3108;3109;3111;3112;3113;3115;3122;7124	ENSG00000204252;ENSG00000204257;ENSG00000204287;ENSG00000223865;ENSG00000231389;ENSG00000232810;ENSG00000241106;ENSG00000242574
ATAC_HG00621_Maternal_equal-bins	pathway_KEGG	hsa05322	Systemic lupus erythematosus	http://www.kegg.jp/kegg-bin/show_pathway?hsa05322+3108+3109+3111+3112+3113+3115+3122+7124+717+720+83740	96	11	4.11285	2.67454	0.00249593	0.0391861	3108;3109;3111;3112;3113;3115;3122;7124;717;720;83740	ENSG00000166278;ENSG00000204252;ENSG00000204257;ENSG00000204287;ENSG00000223865;ENSG00000231389;ENSG00000232810;ENSG00000241106;ENSG00000242574;ENSG00000244731;ENSG00000277745
ATAC_HG00621_Maternal_equal-bins	pathway_KEGG	hsa04650	Natural killer cell mediated cytotoxicity	http://www.kegg.jp/kegg-bin/show_pathway?hsa04650+100507436+259197+3105+3107+3133+3135+3265+3444+4277+7124+9437	97	11	4.15569	2.64697	0.0027111	0.0405375	100507436;259197;3105;3107;3133;3135;3265;3444;4277;7124;9437	ENSG00000174775;ENSG00000189430;ENSG00000204475;ENSG00000204516;ENSG00000204520;ENSG00000204525;ENSG00000204592;ENSG00000204632;ENSG00000206503;ENSG00000214042;ENSG00000232810
ATAC_HG00621_Maternal_unequal-bins	chromosomalLocation_CytogeneticBand	CHR_HSCHR6_MHC_COX_CTG1	chrCHR_HSCHR6_MHC_COX_CTG1	http://www.ensembl.org/Homo_sapiens/Location/View?chr=CHR_HSCHR6_MHC_COX_CTG1;r=CHR_HSCHR6_MHC_COX_CTG1:28510773-33250873	32	32	1.95589	16.3609	0	0	57819;3105;3305;3134;285830;9278;414760;5987;7917;282890;89870;81797;2550;285834;57827;80741;28973;253018;3106;3107;1192;63943;80863;100507547;4277;401250;534;100532732;4795;4049;7407;26801	ENSG00000112462;ENSG00000197935;ENSG00000201823;ENSG00000204314;ENSG00000204314;ENSG00000204315;ENSG00000204390;ENSG00000204392;ENSG00000204394;ENSG00000204428;ENSG00000204439;ENSG00000204463;ENSG00000204498;ENSG00000204511;ENSG00000204516;ENSG00000204525;ENSG00000204568;ENSG00000204610;ENSG00000204642;ENSG00000204681;ENSG00000204713;ENSG00000206344;ENSG00000206503;ENSG00000213719;ENSG00000213760…
ATAC_HG00621_Maternal_unequal-bins	chromosomalLocation_CytogeneticBand	CHR_HSCHR6_MHC_QBL_CTG1	chrCHR_HSCHR6_MHC_QBL_CTG1	http://www.ensembl.org/Homo_sapiens/Location/View?chr=CHR_HSCHR6_MHC_QBL_CTG1;r=CHR_HSCHR6_MHC_QBL_CTG1:28859613-33340037	31	31	1.89476	16.3609	0	0	285834;1192;253018;3106;3107;100532732;4277;401250;534;7407;57819;3305;4795;4049;414760;5987;89870;282890;9278;5252;2550;285830;3134;3105;28973;80863;100507547;7917;57827;80741;26801	ENSG00000112511;ENSG00000197935;ENSG00000201823;ENSG00000204314;ENSG00000204314;ENSG00000204390;ENSG00000204392;ENSG00000204394;ENSG00000204428;ENSG00000204439;ENSG00000204463;ENSG00000204498;ENSG00000204511;ENSG00000204516;ENSG00000204525;ENSG00000204568;ENSG00000204610;ENSG00000204642;ENSG00000204681;ENSG00000204713;ENSG00000206344;ENSG00000206503;ENSG00000213719;ENSG00000213760;ENSG00000214922…
ATAC_HG00621_Maternal_unequal-bins	chromosomalLocation_CytogeneticBand	CHR_HSCHR6_MHC_DBB_CTG1	chrCHR_HSCHR6_MHC_DBB_CTG1	http://www.ensembl.org/Homo_sapiens/Location/View?chr=CHR_HSCHR6_MHC_DBB_CTG1;r=CHR_HSCHR6_MHC_DBB_CTG1:28859634-33307190	29	29	1.77252	16.3609	0	0	7917;7407;57819;3305;57827;282890;81797;80741;1192;2550;100532732;89870;4795;4049;3134;285830;3105;9278;63943;80863;100507547;28973;285834;253018;3107;4277;401250;534;26801	ENSG00000112462;ENSG00000197935;ENSG00000201823;ENSG00000204314;ENSG00000204314;ENSG00000204315;ENSG00000204390;ENSG00000204392;ENSG00000204394;ENSG00000204428;ENSG00000204439;ENSG00000204463;ENSG00000204498;ENSG00000204511;ENSG00000204516;ENSG00000204525;ENSG00000204568;ENSG00000204610;ENSG00000204642;ENSG00000204681;ENSG00000206344;ENSG00000206503;ENSG00000213719;ENSG00000213760;ENSG00000214922…
ATAC_HG00621_Maternal_unequal-bins	chromosomalLocation_CytogeneticBand	CHR_HSCHR6_MHC_MCF_CTG1	chrCHR_HSCHR6_MHC_MCF_CTG1	http://www.ensembl.org/Homo_sapiens/Location/View?chr=CHR_HSCHR6_MHC_MCF_CTG1;r=CHR_HSCHR6_MHC_MCF_CTG1:28859629-33562220	28	28	1.7114	16.3609	0	0	100532732;285834;7407;57819;414760;5987;253018;9278;3106;81797;3107;4277;401250;534;89870;28973;4795;4049;7917;2550;57827;3134;3105;80741;63943;80863;100507547;1192	ENSG00000112462;ENSG00000204314;ENSG00000204314;ENSG00000204315;ENSG00000204392;ENSG00000204394;ENSG00000204428;ENSG00000204439;ENSG00000204463;ENSG00000204498;ENSG00000204511;ENSG00000204516;ENSG00000204525;ENSG00000204568;ENSG00000204610;ENSG00000204642;ENSG00000204681;ENSG00000204713;ENSG00000206344;ENSG00000206503;ENSG00000213719;ENSG00000213760;ENSG00000224157;ENSG00000226979;ENSG00000228789…
ATAC_HG00621_Maternal_unequal-bins	chromosomalLocation_CytogeneticBand	CHR_HSCHR6_MHC_SSTO_CTG1	chrCHR_HSCHR6_MHC_SSTO_CTG1	http://www.ensembl.org/Homo_sapiens/Location/View?chr=CHR_HSCHR6_MHC_SSTO_CTG1;r=CHR_HSCHR6_MHC_SSTO_CTG1:28860338-33597736	27	27	1.65028	16.3609	0	0	534;401250;7917;1192;4795;4049;57827;100532732;80741;7407;80863;100507547;28973;414760;5987;282890;81797;3105;89870;285830;3134;285834;253018;3107;3106;5252;4277	ENSG00000112462;ENSG00000112511;ENSG00000197935;ENSG00000204314;ENSG00000204314;ENSG00000204394;ENSG00000204428;ENSG00000204439;ENSG00000204463;ENSG00000204498;ENSG00000204511;ENSG00000204516;ENSG00000204525;ENSG00000204568;ENSG00000204610;ENSG00000204642;ENSG00000204713;ENSG00000206344;ENSG00000206503;ENSG00000213719;ENSG00000213760;ENSG00000214922;ENSG00000224157;ENSG00000226979;ENSG00000228789…
ATAC_HG00621_Maternal_unequal-bins	chromosomalLocation_CytogeneticBand	CHR_HSCHR6_MHC_MANN_CTG1	chrCHR_HSCHR6_MHC_MANN_CTG1	http://www.ensembl.org/Homo_sapiens/Location/View?chr=CHR_HSCHR6_MHC_MANN_CTG1;r=CHR_HSCHR6_MHC_MANN_CTG1:28859590-33408857	25	25	1.52804	16.3609	0	0	285834;7917;57827;80741;253018;3106;3107;1192;4277;401250;3105;534;4795;4049;89870;5987;282890;81797;2550;100532732;285830;3134;28973;80863;100507547	ENSG00000112462;ENSG00000197935;ENSG00000204314;ENSG00000204314;ENSG00000204428;ENSG00000204439;ENSG00000204463;ENSG00000204498;ENSG00000204511;ENSG00000204516;ENSG00000204525;ENSG00000204568;ENSG00000204610;ENSG00000204642;ENSG00000204681;ENSG00000204713;ENSG00000206344;ENSG00000206503;ENSG00000213719;ENSG00000213760;ENSG00000214922;ENSG00000226979;ENSG00000228789;ENSG00000234745;ENSG00000255152
ATAC_HG00621_Maternal_unequal-bins	chromosomalLocation_CytogeneticBand	6p21.33	chr6p21.33	http://www.ensembl.org/Homo_sapiens/Location/View?chr=6;r=6:30541377-32041670	21	21	1.28355	16.3609	0	0	7917;57827;80741;1192;28973;285834;253018;3107;3106;4277;4795;534;401250;4049;100532732;7407;57819;3305;102465537;100616230;26801	ENSG00000201823;ENSG00000204390;ENSG00000204392;ENSG00000204394;ENSG00000204428;ENSG00000204439;ENSG00000204463;ENSG00000204498;ENSG00000204511;ENSG00000204516;ENSG00000204525;ENSG00000204568;ENSG00000206344;ENSG00000213719;ENSG00000213760;ENSG00000226979;ENSG00000228789;ENSG00000234745;ENSG00000255152;ENSG00000266776;ENSG00000277402
ATAC_HG00621_Maternal_unequal-bins	chromosomalLocation_CytogeneticBand	CHR_HSCHR6_MHC_APD_CTG1	chrCHR_HSCHR6_MHC_APD_CTG1	http://www.ensembl.org/Homo_sapiens/Location/View?chr=CHR_HSCHR6_MHC_APD_CTG1;r=CHR_HSCHR6_MHC_APD_CTG1:28859616-33168112	17	17	1.03906	16.3609	0	0	414760;5987;282890;81797;285834;2550;4277;401250;3105;100532732;89870;7407;57819;3305;80863;100507547;26801	ENSG00000112462;ENSG00000197935;ENSG00000201823;ENSG00000204314;ENSG00000204314;ENSG00000204390;ENSG00000204392;ENSG00000204394;ENSG00000204511;ENSG00000204516;ENSG00000204610;ENSG00000204681;ENSG00000204713;ENSG00000206503;ENSG00000224157;ENSG00000228789;ENSG00000255152
ATAC_HG00621_Maternal_unequal-bins	chromosomalLocation_CytogeneticBand	CHR_HSCHR17_7_CTG4	chrCHR_HSCHR17_7_CTG4	http://www.ensembl.org/Homo_sapiens/Location/View?chr=CHR_HSCHR17_7_CTG4;r=CHR_HSCHR17_7_CTG4:35765873-38642242	13	12	0.794579	15.1023	2.54241e-14	3.16389e-13	102723471;84311;440435;57636;100170841;4302;7703;5691;31;6871;201299;6348	ENSG00000273604;ENSG00000275023;ENSG00000275832;ENSG00000276234;ENSG00000277258;ENSG00000277268;ENSG00000277399;ENSG00000277632;ENSG00000277791;ENSG00000278023;ENSG00000278540;ENSG00000278845
ATAC_HG00621_Maternal_unequal-bins	chromosomalLocation_CytogeneticBand	17q12	chr17q12	http://www.ensembl.org/Homo_sapiens/Location/View?chr=17;r=17:33013087-39747291	22	12	1.34467	8.92411	7.70017e-10	8.62419e-09	6871;84311;440435;57636;100170841;4302;201299;6348;7703;5691;102723471;31	ENSG00000273604;ENSG00000275023;ENSG00000275832;ENSG00000276234;ENSG00000277258;ENSG00000277268;ENSG00000277399;ENSG00000277632;ENSG00000277791;ENSG00000278023;ENSG00000278540;ENSG00000278845
ATAC_HG00621_Maternal_unequal-bins	chromosomalLocation_CytogeneticBand	6p22.1	chr6p22.1	http://www.ensembl.org/Homo_sapiens/Location/View?chr=6;r=6:27125897-30494205	19	9	1.16131	7.74989	5.50282e-07	5.60287e-06	3134;285830;3105;89870;414760;5987;282890;81797;2550	ENSG00000112462;ENSG00000197935;ENSG00000204610;ENSG00000204642;ENSG00000204681;ENSG00000204713;ENSG00000206503;ENSG00000214922;ENSG00000224157
ATAC_HG00621_Maternal_unequal-bins	chromosomalLocation_CytogeneticBand	19q13.42	chr19q13.42	http://www.ensembl.org/Homo_sapiens/Location/View?chr=19;r=19:53066606-55773179	18	7	1.10019	6.36256	5.18219e-05	0.000483671	126014;6203;23547;94059;148170;11006;112724	ENSG00000160439;ENSG00000167617;ENSG00000170889;ENSG00000170909;ENSG00000186818;ENSG00000239961;ENSG00000275183
ATAC_HG00621_Maternal_unequal-bins	chromosomalLocation_CytogeneticBand	8q24.3	chr8q24.3	http://www.ensembl.org/Homo_sapiens/Location/View?chr=8;r=8:138588235-145066685	18	6	1.10019	5.45362	0.00048649	0.0041913	11156;23144;93100;286075;101928160;102466749	ENSG00000014164;ENSG00000147813;ENSG00000181135;ENSG00000181135;ENSG00000184489;ENSG00000283770
ATAC_HG00621_Maternal_unequal-bins	chromosomalLocation_CytogeneticBand	17p13.3	chr17p13.3	http://www.ensembl.org/Homo_sapiens/Location/View?chr=17;r=17:88641-3398410	15	5	0.916822	5.45362	0.00147826	0.0118261	63826;124935;10594;5345;653486	ENSG00000167703;ENSG00000167711;ENSG00000167720;ENSG00000174231;ENSG00000268320
ATAC_HG00621_Maternal_unequal-bins	chromosomalLocation_CytogeneticBand	14q32.33	chr14q32.33	http://www.ensembl.org/Homo_sapiens/Location/View?chr=14;r=14:103519659-106850999	12	4	0.733457	5.45362	0.0045563	0.0340204	374569;100616422;102466889;100616276	ENSG00000166183;ENSG00000263413;ENSG00000264781;ENSG00000277030
ATAC_HG00621_Maternal_unequal-bins	chromosomalLocation_CytogeneticBand	Xq28	chrXq28	http://www.ensembl.org/Homo_sapiens/Location/View?chr=X;r=X:148500619-156010817	13	4	0.794579	5.03411	0.00626978	0.0438885	474384;10251;6845;139135	ENSG00000124333;ENSG00000166049;ENSG00000168939;ENSG00000277150
ATAC_HG00621_Maternal_unequal-bins	pathway_KEGG	hsa03008	Ribosome biogenesis in eukaryotes	http://www.kegg.jp/kegg-bin/show_pathway?hsa03008+100169751+100169759+100169760+100169765+100169767+54552	16	6	0.846034	7.09191	9.24196e-05	0.0186688	100169751;100169759;100169760;100169765;100169767;54552	ENSG00000130119;ENSG00000199352;ENSG00000200343;ENSG00000201321;ENSG00000201355;ENSG00000202257
ATAC_HG00621_Paternal_equal-bins	chromosomalLocation_CytogeneticBand	CHR_HSCHR6_MHC_COX_CTG1	chrCHR_HSCHR6_MHC_COX_CTG1	http://www.ensembl.org/Homo_sapiens/Location/View?chr=CHR_HSCHR6_MHC_COX_CTG1;r=CHR_HSCHR6_MHC_COX_CTG1:28510773-33250873	150	150	6.85217	21.8909	0	0	414764;101929163;203068;3122;57819;7940;259197;3105;3305;3303;3304;3134;10211;285830;3135;3120;3112;30834;10255;6891;50854;8870;199;4758;7916;5696;6890;100507463;5698;80736;6892;780;9278;10919;1616;114821;401242;414760;3108;6046;3109;6992;80352;11074;5987;7917;57176;2968;55937;629;221527;717;135644;282890;102060414;89870;81797;7726;3111;79897;202658;3115;56658;3113;414778;414777;10537;2550;389376…	ENSG00000066379;ENSG00000112462;ENSG00000112473;ENSG00000137310;ENSG00000137312;ENSG00000137331;ENSG00000137337;ENSG00000137343;ENSG00000137404;ENSG00000137411;ENSG00000146112;ENSG00000146112;ENSG00000166278;ENSG00000168394;ENSG00000168477;ENSG00000168631;ENSG00000196230;ENSG00000196260;ENSG00000197935;ENSG00000198563;ENSG00000198563;ENSG00000200816;ENSG00000201754;ENSG00000204209;ENSG00000204220…
ATAC_HG00621_Paternal_equal-bins	chromosomalLocation_CytogeneticBand	CHR_HSCHR6_MHC_QBL_CTG1	chrCHR_HSCHR6_MHC_QBL_CTG1	http://www.ensembl.org/Homo_sapiens/Location/View?chr=CHR_HSCHR6_MHC_QBL_CTG1;r=CHR_HSCHR6_MHC_QBL_CTG1:28859613-33340037	146	146	6.66944	21.8909	0	0	79969;3120;389376;135656;6891;7920;285834;6890;100507463;5698;5696;8449;221545;170954;107987457;80739;80740;54535;1192;23564;6046;3108;3109;11270;6941;9656;106478956;203068;5460;253018;3107;10211;3111;3115;3113;8870;4439;100532732;100507436;3116;1302;4277;401250;7919;100532737;106478957;534;7407;57819;3305;3303;3304;6257;7922;780;50854;7923;4758;6015;1797;102060414;221527;629;6222;6293;1589;11226…	ENSG00000066379;ENSG00000112473;ENSG00000137310;ENSG00000137312;ENSG00000137331;ENSG00000137337;ENSG00000137343;ENSG00000137404;ENSG00000137411;ENSG00000146112;ENSG00000146112;ENSG00000166278;ENSG00000168394;ENSG00000168477;ENSG00000168631;ENSG00000196230;ENSG00000196260;ENSG00000197935;ENSG00000198563;ENSG00000198563;ENSG00000200816;ENSG00000201754;ENSG00000204209;ENSG00000204220;ENSG00000204227…
ATAC_HG00621_Paternal_equal-bins	chromosomalLocation_CytogeneticBand	CHR_HSCHR6_MHC_DBB_CTG1	chrCHR_HSCHR6_MHC_DBB_CTG1	http://www.ensembl.org/Homo_sapiens/Location/View?chr=CHR_HSCHR6_MHC_DBB_CTG1;r=CHR_HSCHR6_MHC_DBB_CTG1:28859634-33307190	141	141	6.44104	21.8909	0	0	3108;3109;55937;7917;6046;80737;7407;3111;3115;3113;3116;57819;1302;3305;3303;3304;57827;50854;4758;6257;7922;7918;7923;401242;282890;80736;81797;6015;6222;414765;6293;80741;10919;7920;8705;9277;10471;5863;221527;717;102060414;629;80739;80740;1192;23564;10537;2550;6499;7936;80352;6992;401251;4439;100532732;11074;4340;135644;89870;4795;4049;7124;7726;4050;3134;414777;414778;285830;56658;79897;2026…	ENSG00000066379;ENSG00000112462;ENSG00000112473;ENSG00000137310;ENSG00000137312;ENSG00000137331;ENSG00000137337;ENSG00000137343;ENSG00000137404;ENSG00000137411;ENSG00000146112;ENSG00000146112;ENSG00000166278;ENSG00000168394;ENSG00000168477;ENSG00000168631;ENSG00000196230;ENSG00000196260;ENSG00000197935;ENSG00000198563;ENSG00000198563;ENSG00000200816;ENSG00000201754;ENSG00000204209;ENSG00000204220…
ATAC_HG00621_Paternal_equal-bins	chromosomalLocation_CytogeneticBand	CHR_HSCHR6_MHC_MCF_CTG1	chrCHR_HSCHR6_MHC_MCF_CTG1	http://www.ensembl.org/Homo_sapiens/Location/View?chr=CHR_HSCHR6_MHC_MCF_CTG1;r=CHR_HSCHR6_MHC_MCF_CTG1:28859629-33562220	138	138	6.30399	21.8909	0	0	3116;1302;780;100532732;4439;401251;6257;7922;6048;177;57176;2968;7923;6015;6293;5089;414765;6222;63940;4855;414764;101929163;3122;389376;135656;80737;285834;54535;8705;7407;57819;3120;3112;4758;9277;10471;5863;80736;6891;6941;5460;401242;6892;10919;414760;5698;6890;5696;100507463;5987;253018;9278;1616;81797;10866;3107;4277;7919;100532737;401250;106478957;534;3833;3108;3109;6046;89870;7726;3133;2…	ENSG00000066379;ENSG00000112462;ENSG00000112473;ENSG00000137310;ENSG00000137312;ENSG00000137337;ENSG00000137343;ENSG00000137404;ENSG00000137411;ENSG00000146112;ENSG00000146112;ENSG00000166278;ENSG00000168394;ENSG00000168477;ENSG00000168631;ENSG00000196230;ENSG00000196260;ENSG00000198563;ENSG00000198563;ENSG00000200816;ENSG00000204209;ENSG00000204220;ENSG00000204227;ENSG00000204228;ENSG00000204231…
ATAC_HG00621_Paternal_equal-bins	chromosomalLocation_CytogeneticBand	CHR_HSCHR6_MHC_SSTO_CTG1	chrCHR_HSCHR6_MHC_SSTO_CTG1	http://www.ensembl.org/Homo_sapiens/Location/View?chr=CHR_HSCHR6_MHC_SSTO_CTG1;r=CHR_HSCHR6_MHC_SSTO_CTG1:28860338-33597736	126	126	5.75582	21.8909	0	0	7919;100532737;534;401250;106478957;55937;7917;80739;80740;7936;6499;1192;23564;4795;4049;7124;57827;4050;7918;8859;1797;259197;7940;100532732;401251;4439;80737;199;80741;7407;7920;4758;1589;112268338;7148;80736;10919;9374;100532746;10554;80863;100507547;7916;629;717;102060414;28973;5514;401242;414760;5987;282890;3135;81797;79969;3108;6046;3109;30834;10255;3105;221545;3111;8449;3113;3115;3116;699…	ENSG00000066379;ENSG00000112462;ENSG00000112514;ENSG00000137310;ENSG00000137312;ENSG00000137331;ENSG00000137337;ENSG00000137343;ENSG00000146112;ENSG00000146112;ENSG00000166278;ENSG00000168394;ENSG00000168477;ENSG00000196230;ENSG00000197283;ENSG00000197935;ENSG00000198563;ENSG00000198563;ENSG00000200816;ENSG00000204209;ENSG00000204248;ENSG00000204252;ENSG00000204256;ENSG00000204257;ENSG00000204261…
ATAC_HG00621_Paternal_equal-bins	chromosomalLocation_CytogeneticBand	CHR_HSCHR6_MHC_MANN_CTG1	chrCHR_HSCHR6_MHC_MANN_CTG1	http://www.ensembl.org/Homo_sapiens/Location/View?chr=CHR_HSCHR6_MHC_MANN_CTG1;r=CHR_HSCHR6_MHC_MANN_CTG1:28859590-33408857	118	118	5.39037	21.8909	0	0	6890;5696;5698;100507463;389376;285834;55937;7917;3109;6046;3108;79969;221545;8449;57827;3111;3115;7918;3113;54535;170954;107987457;11270;3116;1302;106478956;9656;80741;203068;7922;6257;6941;7920;10211;7923;6015;5460;253018;8870;6293;414765;80739;80740;3107;23564;1192;780;100507436;4277;106478957;401250;7919;100532737;10255;3105;534;30834;2968;57176;4795;6992;80352;4049;7124;4050;11074;135644;794…	ENSG00000066379;ENSG00000112462;ENSG00000112473;ENSG00000137310;ENSG00000137312;ENSG00000137331;ENSG00000137337;ENSG00000137343;ENSG00000137404;ENSG00000137411;ENSG00000146112;ENSG00000146112;ENSG00000166278;ENSG00000168394;ENSG00000168477;ENSG00000196230;ENSG00000196260;ENSG00000197935;ENSG00000198563;ENSG00000198563;ENSG00000200816;ENSG00000204227;ENSG00000204228;ENSG00000204231;ENSG00000204248…
ATAC_HG00621_Paternal_equal-bins	chromosomalLocation_CytogeneticBand	17q12	chr17q12	http://www.ensembl.org/Homo_sapiens/Location/View?chr=17;r=17:33013087-39747291	92	44	4.20266	10.4696	0	0	6871;11072;11276;256957;8148;79148;11056;6928;101060389;414060;84311;440435;30837;57636;80725;100170841;4302;6352;201299;57151;6360;6348;100287808;7703;284106;414059;6349;414062;5691;8396;54883;84218;100510707;80179;284098;9326;79893;79154;79922;26574;31;100616153;100616203;100616416	ENSG00000270379;ENSG00000270647;ENSG00000271447;ENSG00000271503;ENSG00000273559;ENSG00000273604;ENSG00000273611;ENSG00000273627;ENSG00000274054;ENSG00000274211;ENSG00000274419;ENSG00000274658;ENSG00000274808;ENSG00000274808;ENSG00000275023;ENSG00000275066;ENSG00000275152;ENSG00000275238;ENSG00000275410;ENSG00000275700;ENSG00000275722;ENSG00000275832;ENSG00000275954;ENSG00000276023;ENSG00000276085…
ATAC_HG00621_Paternal_equal-bins	chromosomalLocation_CytogeneticBand	6p21.33	chr6p21.33	http://www.ensembl.org/Homo_sapiens/Location/View?chr=6;r=6:30541377-32041670	87	87	3.97426	21.8909	0	0	7916;780;102060414;629;717;7917;221527;55937;57827;7918;80741;7920;7936;6499;80740;80739;1192;23564;2968;57176;2794;80742;23;28973;5514;389376;135656;100507679;285834;79969;1797;720;110384692;8859;221545;8449;170954;107987457;54535;11270;9656;106478956;203068;5460;6941;10211;253018;8870;105379695;3107;100507436;10866;4277;4795;534;106478957;7919;100532737;401250;4049;7124;4050;1589;112268338;7940…	ENSG00000137310;ENSG00000137312;ENSG00000137331;ENSG00000137337;ENSG00000137343;ENSG00000137404;ENSG00000137411;ENSG00000146112;ENSG00000146112;ENSG00000166278;ENSG00000168631;ENSG00000196230;ENSG00000196260;ENSG00000198563;ENSG00000198563;ENSG00000200816;ENSG00000201754;ENSG00000204344;ENSG00000204348;ENSG00000204351;ENSG00000204356;ENSG00000204366;ENSG00000204371;ENSG00000204385;ENSG00000204386…
ATAC_HG00621_Paternal_equal-bins	chromosomalLocation_CytogeneticBand	CHR_HSCHR6_MHC_APD_CTG1	chrCHR_HSCHR6_MHC_APD_CTG1	http://www.ensembl.org/Homo_sapiens/Location/View?chr=CHR_HSCHR6_MHC_APD_CTG1;r=CHR_HSCHR6_MHC_APD_CTG1:28859616-33168112	80	80	3.65449	21.8909	0	0	170954;107987457;3120;3112;401242;414760;5987;6891;11270;282890;100507463;5698;6890;5696;81797;9656;106478956;203068;10211;780;3109;3108;285834;2550;3113;3115;10537;4277;3116;7919;100532737;401250;4340;7124;3105;4050;3135;30834;7940;259197;4439;100532732;401251;80352;6992;11074;135644;89870;7726;414777;56658;414778;79897;202658;80737;2794;8449;7407;57819;3305;3303;3304;50854;4758;80736;10919;7148…	ENSG00000066379;ENSG00000112462;ENSG00000137312;ENSG00000137337;ENSG00000137404;ENSG00000146112;ENSG00000146112;ENSG00000168394;ENSG00000168477;ENSG00000196230;ENSG00000197935;ENSG00000198563;ENSG00000198563;ENSG00000201754;ENSG00000204257;ENSG00000204261;ENSG00000204264;ENSG00000204267;ENSG00000204301;ENSG00000204304;ENSG00000204305;ENSG00000204308;ENSG00000204310;ENSG00000204314;ENSG00000204314…
ATAC_HG00621_Paternal_equal-bins	chromosomalLocation_CytogeneticBand	19q13.42	chr19q13.42	http://www.ensembl.org/Homo_sapiens/Location/View?chr=19;r=19:53066606-55773179	78	28	3.56313	7.85827	0	0	126014;29844;4696;26121;79165;4849;79143;79042;6203;79168;10288;23547;3903;114823;94059;104355426;148170;11027;11024;10859;107987461;11006;54869;51206;112724;55655;102466251;100616171	ENSG00000022556;ENSG00000088038;ENSG00000088053;ENSG00000104972;ENSG00000104972;ENSG00000104974;ENSG00000105617;ENSG00000105618;ENSG00000105619;ENSG00000125505;ENSG00000131037;ENSG00000131042;ENSG00000160439;ENSG00000167613;ENSG00000167615;ENSG00000167617;ENSG00000170889;ENSG00000170892;ENSG00000170906;ENSG00000170909;ENSG00000186818;ENSG00000226696;ENSG00000239961;ENSG00000239998;ENSG00000244482…
ATAC_HG00621_Paternal_equal-bins	chromosomalLocation_CytogeneticBand	6p22.1	chr6p22.1	http://www.ensembl.org/Homo_sapiens/Location/View?chr=6;r=6:27125897-30494205	67	27	3.06063	8.8217	0	0	4340;3134;285830;30834;3135;10255;3105;80352;6992;11074;135644;89870;7726;202658;56658;414778;79897;414777;3133;114821;401242;414760;5987;282890;81797;2550;10537	ENSG00000066379;ENSG00000112462;ENSG00000197935;ENSG00000204592;ENSG00000204599;ENSG00000204610;ENSG00000204614;ENSG00000204616;ENSG00000204618;ENSG00000204619;ENSG00000204625;ENSG00000204632;ENSG00000204642;ENSG00000204655;ENSG00000204681;ENSG00000204713;ENSG00000206503;ENSG00000213886;ENSG00000214922;ENSG00000224157;ENSG00000225595;ENSG00000231074;ENSG00000232040;ENSG00000234127;ENSG00000241370…
ATAC_HG00621_Paternal_equal-bins	chromosomalLocation_CytogeneticBand	6p21.32	chr6p21.32	http://www.ensembl.org/Homo_sapiens/Location/View?chr=6;r=6:32041153-33457548	51	51	2.32974	21.8909	0	0	10554;100507547;9374;100532746;80863;6892;9278;1616;3833;51596;6048;177;5089;63940;8831;4855;221504;414764;101929163;3122;3120;6891;3112;100507463;5698;5696;6890;6046;3109;3108;3111;3115;3113;3116;1388;7148;1302;7922;6257;7923;6015;6222;6293;414765;8705;9277;10471;5863;102466190;407002;102465500	ENSG00000112473;ENSG00000112514;ENSG00000168394;ENSG00000168477;ENSG00000197283;ENSG00000199036;ENSG00000204209;ENSG00000204220;ENSG00000204227;ENSG00000204228;ENSG00000204231;ENSG00000204248;ENSG00000204252;ENSG00000204256;ENSG00000204257;ENSG00000204261;ENSG00000204264;ENSG00000204267;ENSG00000204287;ENSG00000204301;ENSG00000204304;ENSG00000204305;ENSG00000204308;ENSG00000204310;ENSG00000204314…
ATAC_HG00621_Paternal_equal-bins	chromosomalLocation_CytogeneticBand	CHR_HSCHR17_7_CTG4	chrCHR_HSCHR17_7_CTG4	http://www.ensembl.org/Homo_sapiens/Location/View?chr=CHR_HSCHR17_7_CTG4;r=CHR_HSCHR17_7_CTG4:35765873-38642242	44	40	2.00997	19.9008	0	0	11056;79154;79922;6928;26574;84311;440435;30837;57636;80725;100170841;4302;7703;284106;100287808;5691;8396;31;54883;79148;6871;11072;11276;256957;8148;6352;201299;57151;6360;6348;414059;414060;6349;414062;84218;100510707;9326;284098;80179;79893	ENSG00000270379;ENSG00000270647;ENSG00000271447;ENSG00000271503;ENSG00000273559;ENSG00000273604;ENSG00000273611;ENSG00000274211;ENSG00000274658;ENSG00000274808;ENSG00000274808;ENSG00000275023;ENSG00000275066;ENSG00000275152;ENSG00000275410;ENSG00000275700;ENSG00000275722;ENSG00000275832;ENSG00000275954;ENSG00000276023;ENSG00000276085;ENSG00000276085;ENSG00000276234;ENSG00000276293;ENSG00000277161…
ATAC_HG00621_Paternal_equal-bins	chromosomalLocation_CytogeneticBand	CHR_HSCHR19_4_CTG3_1	chrCHR_HSCHR19_4_CTG3_1	http://www.ensembl.org/Homo_sapiens/Location/View?chr=CHR_HSCHR19_4_CTG3_1;r=CHR_HSCHR19_4_CTG3_1:54040829-55079406	25	25	1.14203	21.8909	0	0	11027;11024;79042;79168;10859;107987461;6203;11006;10288;23547;55655;3903;112724;51206;94059;104355426;114823;148170;126014;4696;29844;26121;79165;4849;79143	ENSG00000022556;ENSG00000088038;ENSG00000088053;ENSG00000104972;ENSG00000104972;ENSG00000104974;ENSG00000105617;ENSG00000105618;ENSG00000105619;ENSG00000125505;ENSG00000131042;ENSG00000160439;ENSG00000167613;ENSG00000167615;ENSG00000167617;ENSG00000170889;ENSG00000170892;ENSG00000170906;ENSG00000170909;ENSG00000186818;ENSG00000226696;ENSG00000239961;ENSG00000239998;ENSG00000244482;ENSG00000275183
ATAC_HG00621_Paternal_equal-bins	chromosomalLocation_CytogeneticBand	CHR_HSCHR19LRC_PGF1_CTG3_1	chrCHR_HSCHR19LRC_PGF1_CTG3_1	http://www.ensembl.org/Homo_sapiens/Location/View?chr=CHR_HSCHR19LRC_PGF1_CTG3_1;r=CHR_HSCHR19LRC_PGF1_CTG3_1:54040833-54991632	23	23	1.05067	21.8909	0	0	4849;79165;79143;79042;79168;6203;10288;3903;94059;114823;148170;11027;11024;10859;107987461;11006;55655;51206;112724;126014;4696;26121;29844	ENSG00000022556;ENSG00000088038;ENSG00000088053;ENSG00000104972;ENSG00000104972;ENSG00000104974;ENSG00000105617;ENSG00000105618;ENSG00000105619;ENSG00000125505;ENSG00000131042;ENSG00000160439;ENSG00000167613;ENSG00000167615;ENSG00000167617;ENSG00000170889;ENSG00000170892;ENSG00000170906;ENSG00000170909;ENSG00000186818;ENSG00000239998;ENSG00000244482;ENSG00000275183
ATAC_HG00621_Paternal_equal-bins	chromosomalLocation_CytogeneticBand	CHR_HSCHR19LRC_COX1_CTG3_1	chrCHR_HSCHR19LRC_COX1_CTG3_1	http://www.ensembl.org/Homo_sapiens/Location/View?chr=CHR_HSCHR19LRC_COX1_CTG3_1;r=CHR_HSCHR19LRC_COX1_CTG3_1:54040833-54992248	22	22	1.00498	21.8909	0	0	4849;79165;79143;79042;79168;6203;10288;114823;94059;148170;11027;11024;10859;107987461;11006;29844;26121;112724;4696;126014;51206;55655	ENSG00000022556;ENSG00000088038;ENSG00000088053;ENSG00000104972;ENSG00000104972;ENSG00000104974;ENSG00000105617;ENSG00000105618;ENSG00000105619;ENSG00000125505;ENSG00000131042;ENSG00000160439;ENSG00000167615;ENSG00000167617;ENSG00000170889;ENSG00000170892;ENSG00000170906;ENSG00000170909;ENSG00000186818;ENSG00000239998;ENSG00000244482;ENSG00000275183
ATAC_HG00621_Paternal_equal-bins	chromosomalLocation_CytogeneticBand	16p13.11	chr16p13.11	http://www.ensembl.org/Homo_sapiens/Location/View?chr=16;r=16:14708944-16393954	20	20	0.913622	21.8909	0	0	4629;54820;123811;4363;368;23042;102724985;54700;123803;408050;9665;89927;101059938;100422956;102466268;100422870;619553;102466812;100422886;102465461	ENSG00000072864;ENSG00000085721;ENSG00000091262;ENSG00000103222;ENSG00000103226;ENSG00000133392;ENSG00000133393;ENSG00000157045;ENSG00000166780;ENSG00000166783;ENSG00000179889;ENSG00000179889;ENSG00000214940;ENSG00000214967;ENSG00000257381;ENSG00000265373;ENSG00000265537;ENSG00000275259;ENSG00000278221;ENSG00000278265;ENSG00000283736
ATAC_HG00621_Paternal_equal-bins	chromosomalLocation_CytogeneticBand	CHR_HSCHR19LRC_PGF2_CTG3_1	chrCHR_HSCHR19LRC_PGF2_CTG3_1	http://www.ensembl.org/Homo_sapiens/Location/View?chr=CHR_HSCHR19LRC_PGF2_CTG3_1;r=CHR_HSCHR19LRC_PGF2_CTG3_1:54040833-54801011	19	19	0.867941	21.8909	0	0	11006;79168;10288;23547;3903;10859;107987461;112724;29844;51206;79143;79042;126014;55655;4696;26121;4849;6203;79165	ENSG00000022556;ENSG00000088038;ENSG00000088053;ENSG00000104972;ENSG00000104972;ENSG00000105617;ENSG00000105618;ENSG00000105619;ENSG00000125505;ENSG00000131042;ENSG00000160439;ENSG00000167613;ENSG00000170889;ENSG00000170892;ENSG00000170906;ENSG00000170909;ENSG00000186818;ENSG00000239961;ENSG00000244482
ATAC_HG00621_Paternal_equal-bins	chromosomalLocation_CytogeneticBand	CHR_HSCHR14_7_CTG1	chrCHR_HSCHR14_7_CTG1	http://www.ensembl.org/Homo_sapiens/Location/View?chr=CHR_HSCHR14_7_CTG1;r=CHR_HSCHR14_7_CTG1:92886352-94392703	17	17	0.776579	21.8909	0	0	319085;3705;64112;55148;26175;55727;57578;145270;51676;256369;78990;57062;122509;83982;57718;51156;5265	ENSG00000011114;ENSG00000012963;ENSG00000089723;ENSG00000089737;ENSG00000100605;ENSG00000100628;ENSG00000119632;ENSG00000119698;ENSG00000133958;ENSG00000140093;ENSG00000153485;ENSG00000165943;ENSG00000165948;ENSG00000175699;ENSG00000175785;ENSG00000197249;ENSG00000258730
ATAC_HG00621_Paternal_equal-bins	chromosomalLocation_CytogeneticBand	CHR_HSCHR8_3_CTG7	chrCHR_HSCHR8_3_CTG7	http://www.ensembl.org/Homo_sapiens/Location/View?chr=CHR_HSCHR8_3_CTG7;r=CHR_HSCHR8_3_CTG7:143536257-143816310	16	15	0.730898	20.5227	0	0	23144;79792;642475;1936;93100;84948;65263;7264;9831;286075;101928160;225689;286077;100128338;23513	ENSG00000014164;ENSG00000104518;ENSG00000104522;ENSG00000104524;ENSG00000104529;ENSG00000147813;ENSG00000179886;ENSG00000180900;ENSG00000180921;ENSG00000181085;ENSG00000181135;ENSG00000181135;ENSG00000183309;ENSG00000203499;ENSG00000204839
ATAC_HG00621_Paternal_equal-bins	chromosomalLocation_CytogeneticBand	CHR_HSCHR16_1_CTG1	chrCHR_HSCHR16_1_CTG1	http://www.ensembl.org/Homo_sapiens/Location/View?chr=CHR_HSCHR16_1_CTG1;r=CHR_HSCHR16_1_CTG1:14435701-16482129	15	15	0.685217	21.8909	0	0	368;408050;5073;51283;54700;123803;23042;102724985;89927;9665;4629;54820;123811;4363;101059938	ENSG00000072864;ENSG00000085721;ENSG00000091262;ENSG00000103222;ENSG00000103226;ENSG00000103429;ENSG00000133392;ENSG00000133393;ENSG00000140694;ENSG00000157045;ENSG00000166780;ENSG00000166783;ENSG00000179889;ENSG00000179889;ENSG00000214940;ENSG00000214967
ATAC_HG00621_Paternal_equal-bins	chromosomalLocation_CytogeneticBand	CHR_HSCHR17_2_CTG5	chrCHR_HSCHR17_2_CTG5	http://www.ensembl.org/Homo_sapiens/Location/View?chr=CHR_HSCHR17_2_CTG5;r=CHR_HSCHR17_2_CTG5:45316960-46715644	15	15	0.685217	21.8909	0	0	644246;284058;474170;51326;100506084;100996709;4905;7473;101929777;9020;201176;9842;1394;104909134;4137	ENSG00000006062;ENSG00000073969;ENSG00000108379;ENSG00000108379;ENSG00000120071;ENSG00000120088;ENSG00000120088;ENSG00000159314;ENSG00000185829;ENSG00000185829;ENSG00000185829;ENSG00000186868;ENSG00000214401;ENSG00000225190;ENSG00000238083
ATAC_HG00621_Paternal_equal-bins	chromosomalLocation_CytogeneticBand	CHR_HSCHR17_1_CTG5	chrCHR_HSCHR17_1_CTG5	http://www.ensembl.org/Homo_sapiens/Location/View?chr=CHR_HSCHR17_1_CTG5;r=CHR_HSCHR17_1_CTG5:45393920-47113984	14	14	0.639536	21.8909	0	0	201176;9842;474170;9884;51326;100506084;100996709;644246;284058;4137;4905;7473;1394;104909134	ENSG00000073969;ENSG00000108379;ENSG00000120071;ENSG00000120088;ENSG00000120088;ENSG00000159314;ENSG00000176681;ENSG00000185829;ENSG00000185829;ENSG00000185829;ENSG00000186868;ENSG00000214401;ENSG00000225190;ENSG00000238083
ATAC_HG00621_Paternal_equal-bins	chromosomalLocation_CytogeneticBand	CHR_HSCHR19LRC_COX2_CTG3_1	chrCHR_HSCHR19LRC_COX2_CTG3_1	http://www.ensembl.org/Homo_sapiens/Location/View?chr=CHR_HSCHR19LRC_COX2_CTG3_1;r=CHR_HSCHR19LRC_COX2_CTG3_1:54040833-54734052	14	14	0.639536	21.8909	0	0	23547;3903;4849;4696;51206;79165;126014;6203;29844;55655;79143;112724;79042;26121	ENSG00000022556;ENSG00000088038;ENSG00000088053;ENSG00000105617;ENSG00000105618;ENSG00000105619;ENSG00000125505;ENSG00000160439;ENSG00000167613;ENSG00000170889;ENSG00000170892;ENSG00000170906;ENSG00000170909;ENSG00000239961
ATAC_HG00621_Paternal_equal-bins	chromosomalLocation_CytogeneticBand	CHR_HSCHR5_2_CTG1_1	chrCHR_HSCHR5_2_CTG1_1	http://www.ensembl.org/Homo_sapiens/Location/View?chr=CHR_HSCHR5_2_CTG1_1;r=CHR_HSCHR5_2_CTG1_1:69217760-70819771	14	14	0.639536	21.8909	0	0	92259;1022;202243;5884;102157402;153562;100506658;2966;728340;4671;8293;730394;55814;64087	ENSG00000085231;ENSG00000131844;ENSG00000134056;ENSG00000134058;ENSG00000145734;ENSG00000145736;ENSG00000145736;ENSG00000152939;ENSG00000152942;ENSG00000172058;ENSG00000183323;ENSG00000183474;ENSG00000183474;ENSG00000197822;ENSG00000249437
ATAC_HG00621_Paternal_equal-bins	chromosomalLocation_CytogeneticBand	CHR_HSCHR19LRC_LRC_I_CTG3_1	chrCHR_HSCHR19LRC_LRC_I_CTG3_1	http://www.ensembl.org/Homo_sapiens/Location/View?chr=CHR_HSCHR19LRC_LRC_I_CTG3_1;r=CHR_HSCHR19LRC_LRC_I_CTG3_1:54040833-55068836	12	12	0.548173	21.8909	0	0	6203;55655;26121;79042;51206;29844;4849;79143;4696;126014;112724;79165	ENSG00000022556;ENSG00000088038;ENSG00000088053;ENSG00000105617;ENSG00000105618;ENSG00000105619;ENSG00000125505;ENSG00000160439;ENSG00000170889;ENSG00000170892;ENSG00000170906;ENSG00000170909
ATAC_HG00621_Paternal_equal-bins	chromosomalLocation_CytogeneticBand	CHR_HSCHR19LRC_LRC_J_CTG3_1	chrCHR_HSCHR19LRC_LRC_J_CTG3_1	http://www.ensembl.org/Homo_sapiens/Location/View?chr=CHR_HSCHR19LRC_LRC_J_CTG3_1;r=CHR_HSCHR19LRC_LRC_J_CTG3_1:54040833-55096373	12	12	0.548173	21.8909	0	0	6203;4696;79165;55655;4849;112724;29844;79042;126014;79143;51206;26121	ENSG00000022556;ENSG00000088038;ENSG00000088053;ENSG00000105617;ENSG00000105618;ENSG00000105619;ENSG00000125505;ENSG00000160439;ENSG00000170889;ENSG00000170892;ENSG00000170906;ENSG00000170909
ATAC_HG00621_Paternal_equal-bins	chromosomalLocation_CytogeneticBand	CHR_HSCHR19LRC_LRC_S_CTG3_1	chrCHR_HSCHR19LRC_LRC_S_CTG3_1	http://www.ensembl.org/Homo_sapiens/Location/View?chr=CHR_HSCHR19LRC_LRC_S_CTG3_1;r=CHR_HSCHR19LRC_LRC_S_CTG3_1:54040833-55070922	12	12	0.548173	21.8909	0	0	26121;126014;79042;4849;112724;6203;29844;51206;4696;55655;79165;79143	ENSG00000022556;ENSG00000088038;ENSG00000088053;ENSG00000105617;ENSG00000105618;ENSG00000105619;ENSG00000125505;ENSG00000160439;ENSG00000170889;ENSG00000170892;ENSG00000170906;ENSG00000170909
ATAC_HG00621_Paternal_equal-bins	chromosomalLocation_CytogeneticBand	CHR_HSCHR19LRC_LRC_T_CTG3_1	chrCHR_HSCHR19LRC_LRC_T_CTG3_1	http://www.ensembl.org/Homo_sapiens/Location/View?chr=CHR_HSCHR19LRC_LRC_T_CTG3_1;r=CHR_HSCHR19LRC_LRC_T_CTG3_1:54040833-55007215	12	12	0.548173	21.8909	0	0	4849;6203;79165;126014;51206;4696;26121;79042;112724;79143;55655;29844	ENSG00000022556;ENSG00000088038;ENSG00000088053;ENSG00000105617;ENSG00000105618;ENSG00000105619;ENSG00000125505;ENSG00000160439;ENSG00000170889;ENSG00000170892;ENSG00000170906;ENSG00000170909
ATAC_HG00621_Paternal_equal-bins	chromosomalLocation_CytogeneticBand	14q32.12	chr14q32.12	http://www.ensembl.org/Homo_sapiens/Location/View?chr=14;r=14:91271323-94279735	28	17	1.27907	13.2909	2.22045e-16	4.04861e-15	57578;145270;51676;256369;57062;78990;122509;83982;57718;123036;3705;319085;64112;26175;55148;55727;100616140	ENSG00000011114;ENSG00000012963;ENSG00000089723;ENSG00000089737;ENSG00000100605;ENSG00000100628;ENSG00000119632;ENSG00000119698;ENSG00000133958;ENSG00000153485;ENSG00000165929;ENSG00000165943;ENSG00000165948;ENSG00000175699;ENSG00000175785;ENSG00000258730;ENSG00000265768
ATAC_HG00621_Paternal_equal-bins	chromosomalLocation_CytogeneticBand	CHR_HSCHR15_4_CTG8	chrCHR_HSCHR15_4_CTG8	http://www.ensembl.org/Homo_sapiens/Location/View?chr=CHR_HSCHR15_4_CTG8;r=CHR_HSCHR15_4_CTG8:27871154-32814964	11	11	0.502492	21.8909	1.66533e-15	2.93851e-14	4948;8924;56160;89839;1139;54893;26585;7082;9824;51621;653073	ENSG00000104044;ENSG00000104067;ENSG00000128731;ENSG00000166912;ENSG00000166923;ENSG00000169926;ENSG00000175344;ENSG00000179938;ENSG00000185115;ENSG00000198826;ENSG00000285077
ATAC_HG00621_Paternal_equal-bins	chromosomalLocation_CytogeneticBand	CHR_HSCHR22_1_CTG7	chrCHR_HSCHR22_1_CTG7	http://www.ensembl.org/Homo_sapiens/Location/View?chr=CHR_HSCHR22_1_CTG7;r=CHR_HSCHR22_1_CTG7:23764087-24065991	11	10	0.502492	19.9008	3.95017e-13	6.75233e-12	4320;400916;6598;91319;4282;1652;100037417;2953;25774;23523	ENSG00000099953;ENSG00000099956;ENSG00000099958;ENSG00000099974;ENSG00000099977;ENSG00000099977;ENSG00000099984;ENSG00000099991;ENSG00000240972;ENSG00000250479;ENSG00000276950
ATAC_HG00621_Paternal_equal-bins	chromosomalLocation_CytogeneticBand	11p15.5	chr11p15.5	http://www.ensembl.org/Homo_sapiens/Location/View?chr=11;r=11:167784-2849110	75	22	3.42608	6.42133	1.27032e-12	2.10565e-11	147199;10410;6050;6150;107987373;100133545;3265;8045;115399;256329;283120;100506211;57661;3665;53841;1815;4588;101927503;1850;338651;439915;100132464	ENSG00000023191;ENSG00000069696;ENSG00000070047;ENSG00000099834;ENSG00000099849;ENSG00000130600;ENSG00000142089;ENSG00000161328;ENSG00000174775;ENSG00000184545;ENSG00000184956;ENSG00000185507;ENSG00000185522;ENSG00000185940;ENSG00000188076;ENSG00000205865;ENSG00000214026;ENSG00000214026;ENSG00000226416;ENSG00000233930;ENSG00000247095;ENSG00000254872
ATAC_HG00621_Paternal_equal-bins	chromosomalLocation_CytogeneticBand	5q13.2	chr5q13.2	http://www.ensembl.org/Homo_sapiens/Location/View?chr=5;r=5:69160806-73941993	28	14	1.27907	10.9454	3.39551e-12	5.46277e-11	8293;4671;2966;728340;92259;1022;202243;5884;102157402;55814;64087;153562;100506658;730394	ENSG00000085231;ENSG00000131844;ENSG00000134056;ENSG00000134058;ENSG00000145734;ENSG00000145736;ENSG00000145736;ENSG00000152939;ENSG00000152942;ENSG00000172058;ENSG00000183323;ENSG00000183474;ENSG00000183474;ENSG00000197822;ENSG00000249437
ATAC_HG00621_Paternal_equal-bins	chromosomalLocation_CytogeneticBand	15q13.3	chr15q13.3	http://www.ensembl.org/Homo_sapiens/Location/View?chr=15;r=15:30903852-33866121	16	11	0.730898	15.05	5.97611e-12	9.3398e-11	54893;283710;51621;105370939;161725;1139;653125;643699;9824;26585;406993	ENSG00000166912;ENSG00000166923;ENSG00000169918;ENSG00000169926;ENSG00000169926;ENSG00000175344;ENSG00000198826;ENSG00000207702;ENSG00000232653;ENSG00000259772;ENSG00000261247
ATAC_HG00621_Paternal_equal-bins	chromosomalLocation_CytogeneticBand	CHR_HSCHR11_1_CTG8	chrCHR_HSCHR11_1_CTG8	http://www.ensembl.org/Homo_sapiens/Location/View?chr=CHR_HSCHR11_1_CTG8;r=CHR_HSCHR11_1_CTG8:473895-677067	13	10	0.593854	16.8391	9.44356e-12	1.4349e-10	6050;8045;256329;115399;3265;100506211;57661;3665;53841;1815	ENSG00000023191;ENSG00000069696;ENSG00000070047;ENSG00000099834;ENSG00000099849;ENSG00000161328;ENSG00000174775;ENSG00000185507;ENSG00000185522;ENSG00000247095
ATAC_HG00621_Paternal_equal-bins	chromosomalLocation_CytogeneticBand	17p13.3	chr17p13.3	http://www.ensembl.org/Homo_sapiens/Location/View?chr=17;r=17:88641-3398410	43	15	1.96429	7.63636	3.15479e-10	4.66397e-09	7531;124935;8578;83547;10594;727910;124997;84981;5176;8447;105371430;64359;29928;29;407004	ENSG00000074660;ENSG00000108953;ENSG00000132386;ENSG00000159842;ENSG00000167693;ENSG00000167703;ENSG00000167705;ENSG00000167716;ENSG00000174231;ENSG00000177370;ENSG00000185561;ENSG00000186594;ENSG00000241525;ENSG00000272636;ENSG00000283824
ATAC_HG00621_Paternal_equal-bins	chromosomalLocation_CytogeneticBand	8q24.3	chr8q24.3	http://www.ensembl.org/Homo_sapiens/Location/View?chr=8;r=8:138588235-145066685	107	21	4.88788	4.29634	1.31727e-08	1.89617e-07	2843;11156;80728;4061;90987;79792;642475;1936;23144;93100;84948;65263;7264;9831;286075;101928160;225689;286077;100128338;23513;100616318	ENSG00000014164;ENSG00000104518;ENSG00000104522;ENSG00000104524;ENSG00000104529;ENSG00000147799;ENSG00000147813;ENSG00000160932;ENSG00000179886;ENSG00000180900;ENSG00000180921;ENSG00000181085;ENSG00000181135;ENSG00000181135;ENSG00000183309;ENSG00000184489;ENSG00000198169;ENSG00000203499;ENSG00000204839;ENSG00000204882;ENSG00000265660
ATAC_HG00621_Paternal_equal-bins	chromosomalLocation_CytogeneticBand	8p23.3	chr8p23.3	http://www.ensembl.org/Homo_sapiens/Location/View?chr=8;r=8:166049-2165552	10	7	0.456811	15.3236	4.30015e-08	6.03123e-07	401442;9228;157697;2055;101927752;9172;693181	ENSG00000036448;ENSG00000104714;ENSG00000182372;ENSG00000198010;ENSG00000207826;ENSG00000253982;ENSG00000282375
ATAC_HG00621_Paternal_equal-bins	chromosomalLocation_CytogeneticBand	22q11.23	chr22q11.23	http://www.ensembl.org/Homo_sapiens/Location/View?chr=22;r=22:23059415-25520854	32	11	1.4618	7.52499	9.00819e-08	1.23187e-06	101929374;4320;400916;91319;6598;4282;2953;1652;100037417;25774;23523	ENSG00000099953;ENSG00000099956;ENSG00000099958;ENSG00000099974;ENSG00000099977;ENSG00000099977;ENSG00000099984;ENSG00000099991;ENSG00000234928;ENSG00000240972;ENSG00000250479;ENSG00000276950
ATAC_HG00621_Paternal_equal-bins	chromosomalLocation_CytogeneticBand	CHR_HSCHR15_6_CTG8	chrCHR_HSCHR15_6_CTG8	http://www.ensembl.org/Homo_sapiens/Location/View?chr=CHR_HSCHR15_6_CTG8;r=CHR_HSCHR15_6_CTG8:30083058-32725473	11	7	0.502492	13.9306	1.13576e-07	1.51528e-06	26585;653073;653075;653125;1139;643699;9824	ENSG00000166923;ENSG00000175344;ENSG00000179938;ENSG00000198826;ENSG00000232653;ENSG00000261247;ENSG00000261247
ATAC_HG00621_Paternal_equal-bins	chromosomalLocation_CytogeneticBand	9q21.11	chr9q21.11	http://www.ensembl.org/Homo_sapiens/Location/View?chr=9;r=9:65282101-69274615	11	6	0.502492	11.9405	3.38157e-06	4.40409e-05	220869;349334;84210;100131997;286380;5239	ENSG00000147996;ENSG00000154330;ENSG00000184659;ENSG00000187559;ENSG00000260691;ENSG00000274026
ATAC_HG00621_Paternal_equal-bins	chromosomalLocation_CytogeneticBand	17q21.31	chr17q21.31	http://www.ensembl.org/Homo_sapiens/Location/View?chr=17;r=17:42810134-46757464	76	14	3.47176	4.03253	7.54935e-06	9.60347e-05	201176;9842;1394;104909134;4137;284058;644246;9884;51326;100506084;100996709;474170;4905;9020	ENSG00000006062;ENSG00000073969;ENSG00000120071;ENSG00000120088;ENSG00000120088;ENSG00000159314;ENSG00000176681;ENSG00000185829;ENSG00000185829;ENSG00000185829;ENSG00000186868;ENSG00000214401;ENSG00000225190;ENSG00000238083
ATAC_HG00621_Paternal_equal-bins	chromosomalLocation_CytogeneticBand	21q22.3	chr21q22.3	http://www.ensembl.org/Homo_sapiens/Location/View?chr=21;r=21:41304212-46665124	75	13	3.42608	3.79442	3.13445e-05	0.000389669	8209;102724023;875;102724560;105372833;7307;102724594;101928233;1409;150094;114038;54145;84221	ENSG00000142178;ENSG00000160200;ENSG00000160200;ENSG00000160202;ENSG00000160221;ENSG00000160221;ENSG00000160284;ENSG00000185186;ENSG00000225431;ENSG00000232010;ENSG00000234289;ENSG00000274276;ENSG00000275895;ENSG00000275895
ATAC_HG00621_Paternal_equal-bins	chromosomalLocation_CytogeneticBand	1p36.13	chr1p36.13	http://www.ensembl.org/Homo_sapiens/Location/View?chr=1;r=1:15941869-20091190	48	10	2.19269	4.5606	5.03555e-05	0.000612099	55707;107984921;55672;9696;105376805;7709;1188;26869;26870;100500876	ENSG00000058453;ENSG00000116809;ENSG00000157191;ENSG00000184908;ENSG00000207005;ENSG00000207513;ENSG00000219481;ENSG00000226029;ENSG00000238142;ENSG00000263811
ATAC_HG00621_Paternal_equal-bins	chromosomalLocation_CytogeneticBand	5p15.33	chr5p15.33	http://www.ensembl.org/Homo_sapiens/Location/View?chr=5;r=5:92151-3601403	25	7	1.14203	6.12945	9.4289e-05	0.00112122	6550;55722;653082;85409;10723;81037;100506791	ENSG00000049656;ENSG00000066230;ENSG00000112877;ENSG00000113504;ENSG00000145506;ENSG00000206077;ENSG00000250584
ATAC_HG00621_Paternal_equal-bins	chromosomalLocation_CytogeneticBand	1q42.13	chr1q42.13	http://www.ensembl.org/Homo_sapiens/Location/View?chr=1;r=1:226870184-230426371	43	9	1.96429	4.58181	0.000115052	0.00133901	58480;100169764;100169766;100169760;100169758;100169768;100169751;100169757;100169756	ENSG00000116574;ENSG00000199352;ENSG00000199396;ENSG00000200370;ENSG00000200624;ENSG00000201321;ENSG00000201925;ENSG00000202521;ENSG00000202526
ATAC_HG00621_Paternal_equal-bins	chromosomalLocation_CytogeneticBand	1p36.32	chr1p36.32	http://www.ensembl.org/Homo_sapiens/Location/View?chr=1;r=1:2321253-4981568	21	6	0.959303	6.25454	0.000268036	0.0030545	100996583;127281;9651;55229;388585;8764	ENSG00000149527;ENSG00000157870;ENSG00000157873;ENSG00000157881;ENSG00000197921;ENSG00000228037
ATAC_HG00621_Paternal_equal-bins	chromosomalLocation_CytogeneticBand	6q27	chr6q27	http://www.ensembl.org/Homo_sapiens/Location/View?chr=6;r=6:165279664-170584692	25	6	1.14203	5.25381	0.00074819	0.00835224	55274;6991;55780;80069;84498;28514	ENSG00000112584;ENSG00000130023;ENSG00000130024;ENSG00000184786;ENSG00000198719;ENSG00000231690
ATAC_HG00621_Paternal_equal-bins	chromosomalLocation_CytogeneticBand	16p12.3	chr16p12.3	http://www.ensembl.org/Homo_sapiens/Location/View?chr=16;r=16:17101769-21180616	35	7	1.59884	4.37818	0.000885719	0.00968977	124274;101059938;101059953;103504729;100422836;100423006;102465684	ENSG00000180269;ENSG00000214940;ENSG00000214940;ENSG00000214967;ENSG00000266291;ENSG00000266454;ENSG00000273613;ENSG00000277014
ATAC_HG00621_Paternal_equal-bins	chromosomalLocation_CytogeneticBand	7q11.23	chr7q11.23	http://www.ensembl.org/Homo_sapiens/Location/View?chr=7;r=7:72558744-77957503	58	8	2.6495	3.01943	0.00463767	0.0497413	22932;102723849;378108;105375355;442590;84163;389524;375593	ENSG00000146707;ENSG00000155428;ENSG00000170092;ENSG00000174428;ENSG00000178809;ENSG00000186645;ENSG00000196275;ENSG00000243566
ATAC_HG00621_Paternal_equal-bins	geneontology_Biological_Process	GO:0002483	antigen processing and presentation of endogenous peptide antigen	http://amigo.geneontology.org/amigo/term/GO:0002483	10	7	0.372053	18.8145	1.02887e-08	5.92322e-05	567;3133;3134;3135;6890;6891;6892	ENSG00000166710;ENSG00000168394;ENSG00000204267;ENSG00000204592;ENSG00000204632;ENSG00000204642;ENSG00000231925
ATAC_HG00621_Paternal_equal-bins	geneontology_Biological_Process	GO:0001913	T cell mediated cytotoxicity	http://amigo.geneontology.org/amigo/term/GO:0001913	41	11	1.52542	7.21114	1.93559e-07	0.000557158	177;567;2213;3133;3134;3135;4277;5788;7264;10859;100507436	ENSG00000072694;ENSG00000081237;ENSG00000104522;ENSG00000104972;ENSG00000166710;ENSG00000204305;ENSG00000204516;ENSG00000204520;ENSG00000204592;ENSG00000204632;ENSG00000204642
ATAC_HG00621_Paternal_equal-bins	geneontology_Biological_Process	GO:0019883	antigen processing and presentation of endogenous antigen	http://amigo.geneontology.org/amigo/term/GO:0019883	16	7	0.595285	11.7591	8.0692e-07	0.00154848	567;3133;3134;3135;6890;6891;6892	ENSG00000166710;ENSG00000168394;ENSG00000204267;ENSG00000204592;ENSG00000204632;ENSG00000204642;ENSG00000231925
ATAC_HG00621_Paternal_equal-bins	geneontology_Biological_Process	GO:0002478	antigen processing and presentation of exogenous peptide antigen	http://amigo.geneontology.org/amigo/term/GO:0002478	103	16	3.83215	4.17521	1.18966e-06	0.00171222	567;2213;3109;3111;3112;3113;3115;3120;3122;3133;3134;3135;6890;6891;6892;83547	ENSG00000072694;ENSG00000166710;ENSG00000167705;ENSG00000168394;ENSG00000204252;ENSG00000204267;ENSG00000204287;ENSG00000204592;ENSG00000204632;ENSG00000204642;ENSG00000223865;ENSG00000231389;ENSG00000231925;ENSG00000232629;ENSG00000241106;ENSG00000242574
ATAC_HG00621_Paternal_equal-bins	geneontology_Biological_Process	GO:0001909	leukocyte mediated cytotoxicity	http://amigo.geneontology.org/amigo/term/GO:0001909	82	14	3.05083	4.58891	1.736e-06	0.00199883	177;567;2213;3133;3134;3135;4277;5788;6845;7264;10859;203068;259197;100507436	ENSG00000072694;ENSG00000081237;ENSG00000104522;ENSG00000104972;ENSG00000124333;ENSG00000166710;ENSG00000196230;ENSG00000204305;ENSG00000204475;ENSG00000204516;ENSG00000204520;ENSG00000204592;ENSG00000204632;ENSG00000204642
ATAC_HG00621_Paternal_equal-bins	geneontology_Biological_Process	GO:0002479	antigen processing and presentation of exogenous peptide antigen via MHC class I, TAP-dependent	http://amigo.geneontology.org/amigo/term/GO:0002479	18	7	0.669695	10.4525	2.10357e-06	0.00201837	567;3133;3134;3135;6890;6891;6892	ENSG00000166710;ENSG00000168394;ENSG00000204267;ENSG00000204592;ENSG00000204632;ENSG00000204642;ENSG00000231925
ATAC_HG00621_Paternal_equal-bins	geneontology_Biological_Process	GO:0019884	antigen processing and presentation of exogenous antigen	http://amigo.geneontology.org/amigo/term/GO:0019884	110	16	4.09258	3.90951	2.91025e-06	0.00215361	567;2213;3109;3111;3112;3113;3115;3120;3122;3133;3134;3135;6890;6891;6892;83547	ENSG00000072694;ENSG00000166710;ENSG00000167705;ENSG00000168394;ENSG00000204252;ENSG00000204267;ENSG00000204287;ENSG00000204592;ENSG00000204632;ENSG00000204642;ENSG00000223865;ENSG00000231389;ENSG00000231925;ENSG00000232629;ENSG00000241106;ENSG00000242574
ATAC_HG00621_Paternal_equal-bins	geneontology_Biological_Process	GO:0001914	regulation of T cell mediated cytotoxicity	http://amigo.geneontology.org/amigo/term/GO:0001914	26	8	0.967338	8.27012	2.99268e-06	0.00215361	177;567;2213;3133;3134;3135;5788;10859	ENSG00000072694;ENSG00000081237;ENSG00000104972;ENSG00000166710;ENSG00000204305;ENSG00000204592;ENSG00000204632;ENSG00000204642
ATAC_HG00621_Paternal_equal-bins	geneontology_Biological_Process	GO:0048002	antigen processing and presentation of peptide antigen	http://amigo.geneontology.org/amigo/term/GO:0048002	114	16	4.2414	3.77234	4.68829e-06	0.00299894	567;2213;3109;3111;3112;3113;3115;3120;3122;3133;3134;3135;6890;6891;6892;83547	ENSG00000072694;ENSG00000166710;ENSG00000167705;ENSG00000168394;ENSG00000204252;ENSG00000204267;ENSG00000204287;ENSG00000204592;ENSG00000204632;ENSG00000204642;ENSG00000223865;ENSG00000231389;ENSG00000231925;ENSG00000232629;ENSG00000241106;ENSG00000242574
ATAC_HG00621_Paternal_equal-bins	geneontology_Biological_Process	GO:0001910	regulation of leukocyte mediated cytotoxicity	http://amigo.geneontology.org/amigo/term/GO:0001910	58	11	2.15791	5.09753	7.87112e-06	0.0045314	177;567;2213;3133;3134;3135;4277;5788;10859;259197;100507436	ENSG00000072694;ENSG00000081237;ENSG00000104972;ENSG00000166710;ENSG00000204305;ENSG00000204475;ENSG00000204516;ENSG00000204520;ENSG00000204592;ENSG00000204632;ENSG00000204642
ATAC_HG00621_Paternal_equal-bins	geneontology_Biological_Process	GO:0001911	negative regulation of leukocyte mediated cytotoxicity	http://amigo.geneontology.org/amigo/term/GO:0001911	15	6	0.558079	10.7512	9.66001e-06	0.0047504	2213;3133;3135;5788;10859;100507436	ENSG00000072694;ENSG00000081237;ENSG00000104972;ENSG00000204520;ENSG00000204592;ENSG00000204632
ATAC_HG00621_Paternal_equal-bins	geneontology_Biological_Process	GO:0042590	antigen processing and presentation of exogenous peptide antigen via MHC class I	http://amigo.geneontology.org/amigo/term/GO:0042590	22	7	0.818516	8.55206	9.90183e-06	0.0047504	567;3133;3134;3135;6890;6891;6892	ENSG00000166710;ENSG00000168394;ENSG00000204267;ENSG00000204592;ENSG00000204632;ENSG00000204642;ENSG00000231925
ATAC_HG00621_Paternal_equal-bins	geneontology_Biological_Process	GO:0001906	cell killing	http://amigo.geneontology.org/amigo/term/GO:0001906	110	15	4.09258	3.66517	1.32486e-05	0.00586711	177;567;1667;2213;3133;3134;3135;4277;5788;6845;7264;10859;203068;259197;100507436	ENSG00000072694;ENSG00000081237;ENSG00000104522;ENSG00000104972;ENSG00000124333;ENSG00000166710;ENSG00000196230;ENSG00000204305;ENSG00000204475;ENSG00000204516;ENSG00000204520;ENSG00000204592;ENSG00000204632;ENSG00000204642;ENSG00000206047
ATAC_HG00621_Paternal_equal-bins	geneontology_Biological_Process	GO:0034341	response to interferon-gamma	http://amigo.geneontology.org/amigo/term/GO:0034341	157	18	5.84123	3.08154	2.16205e-05	0.00889068	199;567;3113;3115;3120;3122;3133;3134;3135;3665;6348;6352;6360;7726;10410;10537;11074;414062	ENSG00000142089;ENSG00000166710;ENSG00000185507;ENSG00000204287;ENSG00000204472;ENSG00000204592;ENSG00000204616;ENSG00000204632;ENSG00000204642;ENSG00000213886;ENSG00000223865;ENSG00000231389;ENSG00000232629;ENSG00000234127;ENSG00000271503;ENSG00000275152;ENSG00000276085;ENSG00000277632
ATAC_HG00621_Paternal_equal-bins	geneontology_Biological_Process	GO:0002449	lymphocyte mediated immunity	http://amigo.geneontology.org/amigo/term/GO:0002449	189	20	7.0318	2.84422	2.50904e-05	0.00962969	177;567;717;720;2213;2794;3133;3134;3135;3665;4049;4277;5788;6845;7124;7264;10859;203068;259197;100507436	ENSG00000072694;ENSG00000081237;ENSG00000104522;ENSG00000104972;ENSG00000124333;ENSG00000166278;ENSG00000166710;ENSG00000185507;ENSG00000196230;ENSG00000204305;ENSG00000204475;ENSG00000204516;ENSG00000204520;ENSG00000204590;ENSG00000204592;ENSG00000204632;ENSG00000204642;ENSG00000226979;ENSG00000232810;ENSG00000244731
ATAC_HG00621_Paternal_equal-bins	geneontology_Biological_Process	GO:0002475	antigen processing and presentation via MHC class Ib	http://amigo.geneontology.org/amigo/term/GO:0002475	11	5	0.409258	12.2172	2.67784e-05	0.0096352	567;3133;3134;3135;6891	ENSG00000166710;ENSG00000204267;ENSG00000204592;ENSG00000204632;ENSG00000204642
ATAC_HG00621_Paternal_equal-bins	geneontology_Biological_Process	GO:0019882	antigen processing and presentation	http://amigo.geneontology.org/amigo/term/GO:0019882	146	17	5.43197	3.12962	2.98181e-05	0.0100978	567;2213;3109;3111;3112;3113;3115;3120;3122;3133;3134;3135;5696;6890;6891;6892;83547	ENSG00000072694;ENSG00000166710;ENSG00000167705;ENSG00000168394;ENSG00000204252;ENSG00000204264;ENSG00000204267;ENSG00000204287;ENSG00000204592;ENSG00000204632;ENSG00000204642;ENSG00000223865;ENSG00000231389;ENSG00000231925;ENSG00000232629;ENSG00000241106;ENSG00000242574
ATAC_HG00621_Paternal_equal-bins	geneontology_Biological_Process	GO:0031342	negative regulation of cell killing	http://amigo.geneontology.org/amigo/term/GO:0031342	18	6	0.669695	8.9593	3.25693e-05	0.0104167	2213;3133;3135;5788;10859;100507436	ENSG00000072694;ENSG00000081237;ENSG00000104972;ENSG00000204520;ENSG00000204592;ENSG00000204632
ATAC_HG00621_Paternal_equal-bins	geneontology_Biological_Process	GO:0002683	negative regulation of immune system process	http://amigo.geneontology.org/amigo/term/GO:0002683	347	29	12.9102	2.24628	4.06535e-05	0.012318	29;1652;2213;3111;3112;3133;3135;4277;4282;4795;5133;5788;5987;6348;7124;7940;8764;9231;10859;11006;11027;23513;23547;26585;28514;51621;79148;388585;100507436	ENSG00000072694;ENSG00000081237;ENSG00000099977;ENSG00000104972;ENSG00000151208;ENSG00000157873;ENSG00000159842;ENSG00000166923;ENSG00000169926;ENSG00000180900;ENSG00000186818;ENSG00000188389;ENSG00000197921;ENSG00000198719;ENSG00000204252;ENSG00000204482;ENSG00000204498;ENSG00000204516;ENSG00000204520;ENSG00000204592;ENSG00000204632;ENSG00000204713;ENSG00000232810;ENSG00000239961;ENSG00000239998…
ATAC_HG00621_Paternal_equal-bins	geneontology_Biological_Process	GO:0002250	adaptive immune response	http://amigo.geneontology.org/amigo/term/GO:0002250	301	26	11.1988	2.32168	5.8623e-05	0.016352	177;567;717;720;2213;2794;3133;3134;3135;3265;3665;3903;4049;4277;5788;5987;6890;6891;7124;7264;10859;11006;11024;387357;100507436;102723996	ENSG00000072694;ENSG00000081237;ENSG00000104522;ENSG00000104972;ENSG00000104974;ENSG00000166278;ENSG00000166710;ENSG00000167613;ENSG00000168394;ENSG00000172673;ENSG00000174775;ENSG00000185507;ENSG00000186818;ENSG00000204267;ENSG00000204305;ENSG00000204516;ENSG00000204520;ENSG00000204590;ENSG00000204592;ENSG00000204632;ENSG00000204642;ENSG00000204713;ENSG00000226979;ENSG00000232810;ENSG00000244731…
ATAC_HG00621_Paternal_equal-bins	geneontology_Biological_Process	GO:0071346	cellular response to interferon-gamma	http://amigo.geneontology.org/amigo/term/GO:0071346	140	16	5.20874	3.07176	6.38902e-05	0.016352	199;567;3113;3115;3120;3122;3133;3134;3135;3665;6348;6352;6360;7726;11074;414062	ENSG00000166710;ENSG00000185507;ENSG00000204287;ENSG00000204472;ENSG00000204592;ENSG00000204616;ENSG00000204632;ENSG00000204642;ENSG00000223865;ENSG00000231389;ENSG00000232629;ENSG00000234127;ENSG00000271503;ENSG00000275152;ENSG00000276085;ENSG00000277632
ATAC_HG00621_Paternal_equal-bins	geneontology_Biological_Process	GO:0031341	regulation of cell killing	http://amigo.geneontology.org/amigo/term/GO:0031341	72	11	2.67878	4.10635	6.53299e-05	0.016352	177;567;2213;3133;3134;3135;4277;5788;10859;259197;100507436	ENSG00000072694;ENSG00000081237;ENSG00000104972;ENSG00000166710;ENSG00000204305;ENSG00000204475;ENSG00000204516;ENSG00000204520;ENSG00000204592;ENSG00000204632;ENSG00000204642
ATAC_HG00621_Paternal_equal-bins	geneontology_Biological_Process	GO:0060333	interferon-gamma-mediated signaling pathway	http://amigo.geneontology.org/amigo/term/GO:0060333	72	11	2.67878	4.10635	6.53299e-05	0.016352	567;3113;3115;3120;3122;3133;3134;3135;3665;7726;11074	ENSG00000166710;ENSG00000185507;ENSG00000204287;ENSG00000204592;ENSG00000204616;ENSG00000204632;ENSG00000204642;ENSG00000223865;ENSG00000231389;ENSG00000232629;ENSG00000234127
ATAC_HG00621_Paternal_equal-bins	geneontology_Biological_Process	GO:0002456	T cell mediated immunity	http://amigo.geneontology.org/amigo/term/GO:0002456	85	12	3.16245	3.79453	6.81687e-05	0.016352	177;567;2213;2794;3133;3134;3135;4277;5788;7264;10859;100507436	ENSG00000072694;ENSG00000081237;ENSG00000104522;ENSG00000104972;ENSG00000166710;ENSG00000204305;ENSG00000204516;ENSG00000204520;ENSG00000204590;ENSG00000204592;ENSG00000204632;ENSG00000204642
ATAC_HG00621_Paternal_equal-bins	geneontology_Biological_Process	GO:0050911	detection of chemical stimulus involved in sensory perception of smell	http://amigo.geneontology.org/amigo/term/GO:0050911	21	6	0.781311	7.6794	8.65554e-05	0.019932	26496;81797;346528;401992;401993;403244	ENSG00000112462;ENSG00000170683;ENSG00000177151;ENSG00000196240;ENSG00000203661;ENSG00000221970
ATAC_HG00621_Paternal_equal-bins	geneontology_Biological_Process	GO:0001912	positive regulation of leukocyte mediated cytotoxicity	http://amigo.geneontology.org/amigo/term/GO:0001912	41	8	1.52542	5.24447	0.000111981	0.0247951	567;3133;3134;3135;4277;5788;259197;100507436	ENSG00000081237;ENSG00000166710;ENSG00000204475;ENSG00000204516;ENSG00000204520;ENSG00000204592;ENSG00000204632;ENSG00000204642
ATAC_HG00621_Paternal_equal-bins	geneontology_Biological_Process	GO:0070663	regulation of leukocyte proliferation	http://amigo.geneontology.org/amigo/term/GO:0070663	179	18	6.65975	2.70281	0.000122652	0.0261521	177;199;2213;3109;3113;3115;3133;3135;4282;5788;6352;7940;8764;9093;9231;10859;26585;102723996	ENSG00000072694;ENSG00000081237;ENSG00000103423;ENSG00000104972;ENSG00000151208;ENSG00000157873;ENSG00000166923;ENSG00000204305;ENSG00000204472;ENSG00000204482;ENSG00000204592;ENSG00000204632;ENSG00000223865;ENSG00000231389;ENSG00000240972;ENSG00000242574;ENSG00000271503;ENSG00000277117
ATAC_HG00621_Paternal_equal-bins	geneontology_Biological_Process	GO:0001819	positive regulation of cytokine production	http://amigo.geneontology.org/amigo/term/GO:0001819	334	27	12.4266	2.17276	0.000130571	0.0268464	177;567;1652;3113;3115;3133;3135;3265;3303;3665;4049;4050;4282;5788;6348;7124;8764;10211;10554;10859;11027;26065;55655;63940;79792;89870;114899	ENSG00000022556;ENSG00000081237;ENSG00000082196;ENSG00000099977;ENSG00000104518;ENSG00000104972;ENSG00000137312;ENSG00000157873;ENSG00000166710;ENSG00000174775;ENSG00000185507;ENSG00000204305;ENSG00000204310;ENSG00000204389;ENSG00000204592;ENSG00000204610;ENSG00000204632;ENSG00000213654;ENSG00000223865;ENSG00000226979;ENSG00000227507;ENSG00000231389;ENSG00000232810;ENSG00000239998;ENSG00000240972…
ATAC_HG00621_Paternal_equal-bins	geneontology_Biological_Process	GO:0050727	regulation of inflammatory response	http://amigo.geneontology.org/amigo/term/GO:0050727	267	23	9.93381	2.31532	0.000161677	0.0320956	29;177;629;717;720;1652;2213;2629;3133;4049;5176;5788;6348;6352;6845;7124;22904;63940;81792;114899;222236;284207;414062	ENSG00000064932;ENSG00000072694;ENSG00000081237;ENSG00000082196;ENSG00000099977;ENSG00000124333;ENSG00000132386;ENSG00000151388;ENSG00000159842;ENSG00000161048;ENSG00000166278;ENSG00000176845;ENSG00000177628;ENSG00000204305;ENSG00000204592;ENSG00000213654;ENSG00000226979;ENSG00000232810;ENSG00000243649;ENSG00000244731;ENSG00000271503;ENSG00000276085;ENSG00000277632
ATAC_HG00621_Paternal_equal-bins	geneontology_Biological_Process	GO:0042129	regulation of T cell proliferation	http://amigo.geneontology.org/amigo/term/GO:0042129	123	14	4.57625	3.05927	0.000189299	0.0363265	177;199;3109;3113;3115;3133;3135;5788;6352;8764;9093;9231;10859;102723996	ENSG00000081237;ENSG00000103423;ENSG00000104972;ENSG00000151208;ENSG00000157873;ENSG00000204305;ENSG00000204472;ENSG00000204592;ENSG00000204632;ENSG00000223865;ENSG00000231389;ENSG00000242574;ENSG00000271503;ENSG00000277117
ATAC_HG00621_Paternal_equal-bins	geneontology_Biological_Process	GO:0031349	positive regulation of defense response	http://amigo.geneontology.org/amigo/term/GO:0031349	325	26	12.0917	2.15023	0.000204642	0.0380039	177;1652;3133;3135;3265;3303;3665;4049;4277;4588;4795;6348;6352;6845;7124;10071;10211;11027;23547;26065;63940;89870;222236;259197;414062;100507436	ENSG00000099977;ENSG00000124333;ENSG00000137312;ENSG00000161048;ENSG00000174775;ENSG00000184956;ENSG00000185507;ENSG00000204305;ENSG00000204389;ENSG00000204475;ENSG00000204498;ENSG00000204516;ENSG00000204520;ENSG00000204592;ENSG00000204610;ENSG00000204632;ENSG00000205277;ENSG00000213654;ENSG00000226979;ENSG00000232810;ENSG00000239961;ENSG00000239998;ENSG00000257103;ENSG00000271503;ENSG00000276085…
ATAC_HG00621_Paternal_equal-bins	geneontology_Biological_Process	GO:0050907	detection of chemical stimulus involved in sensory perception	http://amigo.geneontology.org/amigo/term/GO:0050907	34	7	1.26498	5.53368	0.000212018	0.0381433	26496;81797;259293;346528;401992;401993;403244	ENSG00000112462;ENSG00000170683;ENSG00000177151;ENSG00000196240;ENSG00000203661;ENSG00000221970;ENSG00000256188
ATAC_HG00621_Paternal_equal-bins	geneontology_Biological_Process	GO:0050670	regulation of lymphocyte proliferation	http://amigo.geneontology.org/amigo/term/GO:0050670	172	17	6.39931	2.65654	0.000231438	0.0403754	177;199;2213;3109;3113;3115;3133;3135;4282;5788;6352;7940;8764;9093;9231;10859;102723996	ENSG00000072694;ENSG00000081237;ENSG00000103423;ENSG00000104972;ENSG00000151208;ENSG00000157873;ENSG00000204305;ENSG00000204472;ENSG00000204482;ENSG00000204592;ENSG00000204632;ENSG00000223865;ENSG00000231389;ENSG00000240972;ENSG00000242574;ENSG00000271503;ENSG00000277117
ATAC_HG00621_Paternal_equal-bins	geneontology_Biological_Process	GO:0032944	regulation of mononuclear cell proliferation	http://amigo.geneontology.org/amigo/term/GO:0032944	173	17	6.43652	2.64118	0.000248052	0.042001	177;199;2213;3109;3113;3115;3133;3135;4282;5788;6352;7940;8764;9093;9231;10859;102723996	ENSG00000072694;ENSG00000081237;ENSG00000103423;ENSG00000104972;ENSG00000151208;ENSG00000157873;ENSG00000204305;ENSG00000204472;ENSG00000204482;ENSG00000204592;ENSG00000204632;ENSG00000223865;ENSG00000231389;ENSG00000240972;ENSG00000242574;ENSG00000271503;ENSG00000277117
ATAC_HG00621_Paternal_equal-bins	geneontology_Biological_Process	GO:0002699	positive regulation of immune effector process	http://amigo.geneontology.org/amigo/term/GO:0002699	175	17	6.51093	2.611	0.000284413	0.0467819	567;2821;3109;3133;3134;3135;4049;4277;4282;5788;6845;7124;8764;10859;89870;259197;100507436	ENSG00000081237;ENSG00000104972;ENSG00000105220;ENSG00000124333;ENSG00000157873;ENSG00000166710;ENSG00000204475;ENSG00000204516;ENSG00000204520;ENSG00000204592;ENSG00000204610;ENSG00000204632;ENSG00000204642;ENSG00000226979;ENSG00000232810;ENSG00000240972;ENSG00000242574
ATAC_HG00621_Paternal_equal-bins	geneontology_Cellular_Component	GO:0042611	MHC protein complex	http://amigo.geneontology.org/amigo/term/GO:0042611	14	11	0.537699	20.4576	7.92699e-14	5.77878e-11	567;3109;3111;3112;3113;3115;3120;3122;3133;3134;3135	ENSG00000166710;ENSG00000204252;ENSG00000204287;ENSG00000204592;ENSG00000204632;ENSG00000204642;ENSG00000223865;ENSG00000231389;ENSG00000232629;ENSG00000241106;ENSG00000242574
ATAC_HG00621_Paternal_equal-bins	geneontology_Cellular_Component	GO:0071556	integral component of lumenal side of endoplasmic reticulum membrane	http://amigo.geneontology.org/amigo/term/GO:0071556	16	8	0.614513	13.0184	4.39899e-08	1.06895e-05	3113;3115;3120;3122;3133;3134;3135;6892	ENSG00000204287;ENSG00000204592;ENSG00000204632;ENSG00000204642;ENSG00000223865;ENSG00000231389;ENSG00000231925;ENSG00000232629
ATAC_HG00621_Paternal_equal-bins	geneontology_Cellular_Component	GO:0098553	lumenal side of endoplasmic reticulum membrane	http://amigo.geneontology.org/amigo/term/GO:0098553	16	8	0.614513	13.0184	4.39899e-08	1.06895e-05	3113;3115;3120;3122;3133;3134;3135;6892	ENSG00000204287;ENSG00000204592;ENSG00000204632;ENSG00000204642;ENSG00000223865;ENSG00000231389;ENSG00000231925;ENSG00000232629
ATAC_HG00621_Paternal_equal-bins	geneontology_Cellular_Component	GO:0030666	endocytic vesicle membrane	http://amigo.geneontology.org/amigo/term/GO:0030666	128	16	4.9161	3.25461	3.11563e-05	0.00567824	567;3113;3115;3120;3122;3133;3134;3135;6845;6890;6891;6892;7473;8578;22905;83547	ENSG00000072134;ENSG00000074660;ENSG00000108379;ENSG00000124333;ENSG00000166710;ENSG00000167705;ENSG00000168394;ENSG00000204267;ENSG00000204287;ENSG00000204592;ENSG00000204632;ENSG00000204642;ENSG00000223865;ENSG00000231389;ENSG00000231925;ENSG00000232629
ATAC_HG00621_Paternal_equal-bins	geneontology_Cellular_Component	GO:0012507	ER to Golgi transport vesicle membrane	http://amigo.geneontology.org/amigo/term/GO:0012507	46	8	1.76672	4.52816	0.000322635	0.0466994	567;3113;3115;3120;3122;3133;3134;3135	ENSG00000166710;ENSG00000204287;ENSG00000204592;ENSG00000204632;ENSG00000204642;ENSG00000223865;ENSG00000231389;ENSG00000232629
ATAC_HG00621_Paternal_equal-bins	geneontology_Cellular_Component	GO:0030670	phagocytic vesicle membrane	http://amigo.geneontology.org/amigo/term/GO:0030670	59	9	2.26602	3.97173	0.000384357	0.0466994	567;3133;3134;3135;6845;6890;6891;6892;83547	ENSG00000124333;ENSG00000166710;ENSG00000167705;ENSG00000168394;ENSG00000204267;ENSG00000204592;ENSG00000204632;ENSG00000204642;ENSG00000231925
ATAC_HG00621_Paternal_equal-bins	geneontology_Molecular_Function	GO:0042605	peptide antigen binding	http://amigo.geneontology.org/amigo/term/GO:0042605	14	8	0.515498	15.519	7.87578e-09	8.04905e-06	3113;3115;3122;3133;3134;3135;6890;6892	ENSG00000168394;ENSG00000204287;ENSG00000204592;ENSG00000204632;ENSG00000204642;ENSG00000223865;ENSG00000231389;ENSG00000231925
ATAC_HG00621_Paternal_equal-bins	geneontology_Molecular_Function	GO:0003823	antigen binding	http://amigo.geneontology.org/amigo/term/GO:0003823	38	11	1.39921	7.86159	7.34541e-08	3.7535e-05	3113;3115;3122;3133;3134;3135;6890;6892;11006;11024;11027	ENSG00000104974;ENSG00000168394;ENSG00000186818;ENSG00000204287;ENSG00000204592;ENSG00000204632;ENSG00000204642;ENSG00000223865;ENSG00000231389;ENSG00000231925;ENSG00000239998
ATAC_HG00621_Paternal_equal-bins	geneontology_Molecular_Function	GO:0004984	olfactory receptor activity	http://amigo.geneontology.org/amigo/term/GO:0004984	21	6	0.773246	7.75949	8.17329e-05	0.0205798	26496;81797;346528;401992;401993;403244	ENSG00000112462;ENSG00000170683;ENSG00000177151;ENSG00000196240;ENSG00000203661;ENSG00000221970
ATAC_HG00621_Paternal_equal-bins	geneontology_Molecular_Function	GO:0023026	MHC class II protein complex binding	http://amigo.geneontology.org/amigo/term/GO:0023026	14	5	0.515498	9.69937	0.000100684	0.0205798	3109;3111;3112;3122;7531	ENSG00000108953;ENSG00000204252;ENSG00000204287;ENSG00000241106;ENSG00000242574
ATAC_HG00621_Paternal_equal-bins	geneontology_Molecular_Function	GO:0042288	MHC class I protein binding	http://amigo.geneontology.org/amigo/term/GO:0042288	14	5	0.515498	9.69937	0.000100684	0.0205798	3133;6890;6892;10859;203068	ENSG00000104972;ENSG00000168394;ENSG00000196230;ENSG00000204592;ENSG00000231925
ATAC_HG00621_Paternal_equal-bins	geneontology_Molecular_Function	GO:0042287	MHC protein binding	http://amigo.geneontology.org/amigo/term/GO:0042287	24	6	0.88371	6.78956	0.000184535	0.0314324	3133;6890;6891;6892;10859;203068	ENSG00000104972;ENSG00000168394;ENSG00000196230;ENSG00000204267;ENSG00000204592;ENSG00000231925
ATAC_HG00621_Paternal_equal-bins	geneontology_Molecular_Function	GO:0023023	MHC protein complex binding	http://amigo.geneontology.org/amigo/term/GO:0023023	17	5	0.625961	7.98771	0.000283929	0.0414537	3109;3111;3112;3122;7531	ENSG00000108953;ENSG00000204252;ENSG00000204287;ENSG00000241106;ENSG00000242574
ATAC_HG00621_Paternal_equal-bins	pathway_KEGG	hsa04612	Antigen processing and presentation	http://www.kegg.jp/kegg-bin/show_pathway?hsa04612+3105+3107+3108+3109+3111+3112+3113+3115+3122+3133+3134+3135+3303+3304+3305+567+6890+6891+6892+7124	53	20	2.33501	8.56527	1.95399e-14	6.13554e-12	3105;3107;3108;3109;3111;3112;3113;3115;3122;3133;3134;3135;3303;3304;3305;567;6890;6891;6892;7124	ENSG00000166710;ENSG00000168394;ENSG00000204252;ENSG00000204257;ENSG00000204267;ENSG00000204287;ENSG00000204388;ENSG00000204389;ENSG00000204390;ENSG00000204525;ENSG00000204592;ENSG00000204632;ENSG00000204642;ENSG00000206503;ENSG00000223865;ENSG00000231389;ENSG00000231925;ENSG00000232810;ENSG00000241106;ENSG00000242574
ATAC_HG00621_Paternal_equal-bins	pathway_KEGG	hsa04940	Type I diabetes mellitus	http://www.kegg.jp/kegg-bin/show_pathway?hsa04940+3105+3107+3108+3109+3111+3112+3113+3115+3122+3133+3134+3135+4049+7124	30	14	1.3217	10.5924	5.57354e-12	5.84898e-10	3105;3107;3108;3109;3111;3112;3113;3115;3122;3133;3134;3135;4049;7124	ENSG00000204252;ENSG00000204257;ENSG00000204287;ENSG00000204525;ENSG00000204592;ENSG00000204632;ENSG00000204642;ENSG00000206503;ENSG00000223865;ENSG00000226979;ENSG00000231389;ENSG00000232810;ENSG00000241106;ENSG00000242574
ATAC_HG00621_Paternal_equal-bins	pathway_KEGG	hsa05332	Graft-versus-host disease	http://www.kegg.jp/kegg-bin/show_pathway?hsa05332+3105+3107+3108+3109+3111+3112+3113+3115+3122+3133+3134+3135+7124	25	13	1.10142	11.8029	5.5882e-12	5.84898e-10	3105;3107;3108;3109;3111;3112;3113;3115;3122;3133;3134;3135;7124	ENSG00000204252;ENSG00000204257;ENSG00000204287;ENSG00000204525;ENSG00000204592;ENSG00000204632;ENSG00000204642;ENSG00000206503;ENSG00000223865;ENSG00000231389;ENSG00000232810;ENSG00000241106;ENSG00000242574
ATAC_HG00621_Paternal_equal-bins	pathway_KEGG	hsa05330	Allograft rejection	http://www.kegg.jp/kegg-bin/show_pathway?hsa05330+3105+3107+3108+3109+3111+3112+3113+3115+3122+3133+3134+3135+7124	27	13	1.18953	10.9286	1.99138e-11	1.56324e-09	3105;3107;3108;3109;3111;3112;3113;3115;3122;3133;3134;3135;7124	ENSG00000204252;ENSG00000204257;ENSG00000204287;ENSG00000204525;ENSG00000204592;ENSG00000204632;ENSG00000204642;ENSG00000206503;ENSG00000223865;ENSG00000231389;ENSG00000232810;ENSG00000241106;ENSG00000242574
ATAC_HG00621_Paternal_equal-bins	pathway_KEGG	hsa05150	Staphylococcus aureus infection	http://www.kegg.jp/kegg-bin/show_pathway?hsa05150+1675+2213+3108+3109+3111+3112+3113+3115+3122+629+717+720	30	12	1.3217	9.07918	1.74833e-09	1.09795e-07	1675;2213;3108;3109;3111;3112;3113;3115;3122;629;717;720	ENSG00000072694;ENSG00000166278;ENSG00000197766;ENSG00000204252;ENSG00000204257;ENSG00000204287;ENSG00000223865;ENSG00000231389;ENSG00000241106;ENSG00000242574;ENSG00000243649;ENSG00000244731
ATAC_HG00621_Paternal_equal-bins	pathway_KEGG	hsa05320	Autoimmune thyroid disease	http://www.kegg.jp/kegg-bin/show_pathway?hsa05320+3105+3107+3108+3109+3111+3112+3113+3115+3122+3133+3134+3135	31	12	1.36576	8.78631	2.74214e-09	1.43505e-07	3105;3107;3108;3109;3111;3112;3113;3115;3122;3133;3134;3135	ENSG00000204252;ENSG00000204257;ENSG00000204287;ENSG00000204525;ENSG00000204592;ENSG00000204632;ENSG00000204642;ENSG00000206503;ENSG00000223865;ENSG00000231389;ENSG00000241106;ENSG00000242574
ATAC_HG00621_Paternal_equal-bins	pathway_KEGG	hsa05310	Asthma	http://www.kegg.jp/kegg-bin/show_pathway?hsa05310+3108+3109+3111+3112+3113+3115+3122+7124	15	8	0.660852	12.1056	6.24077e-08	2.79943e-06	3108;3109;3111;3112;3113;3115;3122;7124	ENSG00000204252;ENSG00000204257;ENSG00000204287;ENSG00000223865;ENSG00000231389;ENSG00000232810;ENSG00000241106;ENSG00000242574
ATAC_HG00621_Paternal_equal-bins	pathway_KEGG	hsa05416	Viral myocarditis	http://www.kegg.jp/kegg-bin/show_pathway?hsa05416+3105+3107+3108+3109+3111+3112+3113+3115+3122+3133+3134+3135	42	12	1.85039	6.48513	1.39235e-07	5.46497e-06	3105;3107;3108;3109;3111;3112;3113;3115;3122;3133;3134;3135	ENSG00000204252;ENSG00000204257;ENSG00000204287;ENSG00000204525;ENSG00000204592;ENSG00000204632;ENSG00000204642;ENSG00000206503;ENSG00000223865;ENSG00000231389;ENSG00000241106;ENSG00000242574
ATAC_HG00621_Paternal_equal-bins	pathway_KEGG	hsa04145	Phagosome	http://www.kegg.jp/kegg-bin/show_pathway?hsa04145+203068+2213+3105+3107+3108+3109+3111+3112+3113+3115+3122+3133+3134+3135+4689+534+6890+6891+83547	116	19	5.11059	3.71777	5.39389e-07	1.88187e-05	203068;2213;3105;3107;3108;3109;3111;3112;3113;3115;3122;3133;3134;3135;4689;534;6890;6891;83547	ENSG00000072694;ENSG00000100365;ENSG00000167705;ENSG00000168394;ENSG00000196230;ENSG00000204252;ENSG00000204257;ENSG00000204267;ENSG00000204287;ENSG00000204525;ENSG00000204592;ENSG00000204632;ENSG00000204642;ENSG00000206503;ENSG00000213760;ENSG00000223865;ENSG00000231389;ENSG00000241106;ENSG00000242574
ATAC_HG00621_Paternal_equal-bins	pathway_KEGG	hsa05323	Rheumatoid arthritis	http://www.kegg.jp/kegg-bin/show_pathway?hsa05323+3108+3109+3111+3112+3113+3115+3122+4050+414062+534+6348+6349+6352+7124	69	14	3.03992	4.60538	1.26474e-06	3.9713e-05	3108;3109;3111;3112;3113;3115;3122;4050;414062;534;6348;6349;6352;7124	ENSG00000204252;ENSG00000204257;ENSG00000204287;ENSG00000213760;ENSG00000223865;ENSG00000227507;ENSG00000231389;ENSG00000232810;ENSG00000241106;ENSG00000242574;ENSG00000271503;ENSG00000276085;ENSG00000276085;ENSG00000277632
ATAC_HG00621_Paternal_equal-bins	pathway_KEGG	hsa04514	Cell adhesion molecules (CAMs)	http://www.kegg.jp/kegg-bin/show_pathway?hsa04514+100506658+102723996+3105+3107+3108+3109+3111+3112+3113+3115+3122+3133+3134+3135+4267+5133+5788	102	17	4.4938	3.78299	1.69849e-06	4.8484e-05	100506658;102723996;3105;3107;3108;3109;3111;3112;3113;3115;3122;3133;3134;3135;4267;5133;5788	ENSG00000002586;ENSG00000081237;ENSG00000188389;ENSG00000197822;ENSG00000204252;ENSG00000204257;ENSG00000204287;ENSG00000204525;ENSG00000204592;ENSG00000204632;ENSG00000204642;ENSG00000206503;ENSG00000223865;ENSG00000231389;ENSG00000241106;ENSG00000242574;ENSG00000277117
ATAC_HG00621_Paternal_equal-bins	pathway_KEGG	hsa05168	Herpes simplex infection	http://www.kegg.jp/kegg-bin/show_pathway?hsa05168+1616+1936+3105+3107+3108+3109+3111+3112+3113+3115+3122+3133+3134+3135+3665+4049+6352+6890+6891+7124+8764	158	21	6.96098	3.01682	4.60662e-06	0.00012054	1616;1936;3105;3107;3108;3109;3111;3112;3113;3115;3122;3133;3134;3135;3665;4049;6352;6890;6891;7124;8764	ENSG00000104529;ENSG00000157873;ENSG00000168394;ENSG00000185507;ENSG00000204209;ENSG00000204252;ENSG00000204257;ENSG00000204267;ENSG00000204287;ENSG00000204525;ENSG00000204592;ENSG00000204632;ENSG00000204642;ENSG00000206503;ENSG00000223865;ENSG00000226979;ENSG00000231389;ENSG00000232810;ENSG00000241106;ENSG00000242574;ENSG00000271503
ATAC_HG00621_Paternal_equal-bins	pathway_KEGG	hsa04672	Intestinal immune network for IgA production	http://www.kegg.jp/kegg-bin/show_pathway?hsa04672+102723996+3108+3109+3111+3112+3113+3115+3122+9020	36	9	1.58605	5.67449	1.7879e-05	0.000431848	102723996;3108;3109;3111;3112;3113;3115;3122;9020	ENSG00000006062;ENSG00000204252;ENSG00000204257;ENSG00000204287;ENSG00000223865;ENSG00000231389;ENSG00000241106;ENSG00000242574;ENSG00000277117
ATAC_HG00621_Paternal_equal-bins	pathway_KEGG	hsa05169	Epstein-Barr virus infection	http://www.kegg.jp/kegg-bin/show_pathway?hsa05169+10000+3105+3107+3108+3109+3111+3112+3113+3115+3122+3133+3134+3135+3665+567+6890+6891+6892+7124+9020	178	20	7.84211	2.55033	9.35131e-05	0.00209736	10000;3105;3107;3108;3109;3111;3112;3113;3115;3122;3133;3134;3135;3665;567;6890;6891;6892;7124;9020	ENSG00000006062;ENSG00000117020;ENSG00000166710;ENSG00000168394;ENSG00000185507;ENSG00000204252;ENSG00000204257;ENSG00000204267;ENSG00000204287;ENSG00000204525;ENSG00000204592;ENSG00000204632;ENSG00000204642;ENSG00000206503;ENSG00000223865;ENSG00000231389;ENSG00000231925;ENSG00000232810;ENSG00000241106;ENSG00000242574
ATAC_HG00621_Paternal_equal-bins	pathway_KEGG	hsa05145	Toxoplasmosis	http://www.kegg.jp/kegg-bin/show_pathway?hsa05145+10000+240+3108+3109+3111+3112+3113+3115+3122+3303+3304+3305+7124	95	13	4.1854	3.10604	0.000236744	0.00495584	10000;240;3108;3109;3111;3112;3113;3115;3122;3303;3304;3305;7124	ENSG00000012779;ENSG00000117020;ENSG00000204252;ENSG00000204257;ENSG00000204287;ENSG00000204388;ENSG00000204389;ENSG00000204390;ENSG00000223865;ENSG00000231389;ENSG00000232810;ENSG00000241106;ENSG00000242574
ATAC_HG00621_Paternal_equal-bins	pathway_KEGG	hsa05204	Chemical carcinogenesis	http://www.kegg.jp/kegg-bin/show_pathway?hsa05204+1139+1646+222+2949+2953+445329+6818+79799	42	8	1.85039	4.32342	0.000406082	0.00796936	1139;1646;222;2949;2953;445329;6818;79799	ENSG00000099984;ENSG00000132746;ENSG00000134201;ENSG00000135220;ENSG00000151632;ENSG00000175344;ENSG00000213648;ENSG00000261052
ATAC_HG00621_Paternal_equal-bins	pathway_KEGG	hsa05140	Leishmaniasis	http://www.kegg.jp/kegg-bin/show_pathway?hsa05140+3108+3109+3111+3112+3113+3115+3122+4689+7124	59	9	2.59935	3.4624	0.000983008	0.0181567	3108;3109;3111;3112;3113;3115;3122;4689;7124	ENSG00000100365;ENSG00000204252;ENSG00000204257;ENSG00000204287;ENSG00000223865;ENSG00000231389;ENSG00000232810;ENSG00000241106;ENSG00000242574
ATAC_HG00621_Paternal_equal-bins	pathway_KEGG	hsa03022	Basal transcription factors	http://www.kegg.jp/kegg-bin/show_pathway?hsa03022+1022+138474+2966+2968+728340+730394+8148	38	7	1.67416	4.1812	0.00115534	0.0185722	1022;138474;2966;2968;728340;730394;8148	ENSG00000122728;ENSG00000134058;ENSG00000145736;ENSG00000145736;ENSG00000183474;ENSG00000183474;ENSG00000213780;ENSG00000270647
ATAC_HG00621_Paternal_equal-bins	pathway_KEGG	hsa05164	Influenza A	http://www.kegg.jp/kegg-bin/show_pathway?hsa05164+10000+3108+3109+3111+3112+3113+3115+3122+3303+3304+3305+3665+6352+7124+7919	140	15	6.16796	2.43192	0.00116784	0.0185722	10000;3108;3109;3111;3112;3113;3115;3122;3303;3304;3305;3665;6352;7124;7919	ENSG00000117020;ENSG00000185507;ENSG00000198563;ENSG00000204252;ENSG00000204257;ENSG00000204287;ENSG00000204388;ENSG00000204389;ENSG00000204390;ENSG00000223865;ENSG00000231389;ENSG00000232810;ENSG00000241106;ENSG00000242574;ENSG00000271503
ATAC_HG00621_Paternal_equal-bins	pathway_KEGG	hsa04380	Osteoclast differentiation	http://www.kegg.jp/kegg-bin/show_pathway?hsa04380+10000+10288+10859+11006+11024+11027+126014+2213+23547+4689+7124+79168+9020	112	13	4.93436	2.63458	0.00118295	0.0185722	10000;10288;10859;11006;11024;11027;126014;2213;23547;4689;7124;79168;9020	ENSG00000006062;ENSG00000072694;ENSG00000100365;ENSG00000104972;ENSG00000104974;ENSG00000117020;ENSG00000131042;ENSG00000170909;ENSG00000186818;ENSG00000232810;ENSG00000239961;ENSG00000239998;ENSG00000244482
ATAC_HG00621_Paternal_equal-bins	pathway_KEGG	hsa05321	Inflammatory bowel disease (IBD)	http://www.kegg.jp/kegg-bin/show_pathway?hsa05321+3108+3109+3111+3112+3113+3115+3122+7124	51	8	2.2469	3.56046	0.00155519	0.0232538	3108;3109;3111;3112;3113;3115;3122;7124	ENSG00000204252;ENSG00000204257;ENSG00000204287;ENSG00000223865;ENSG00000231389;ENSG00000232810;ENSG00000241106;ENSG00000242574
ATAC_HG00621_Paternal_equal-bins	pathway_KEGG	hsa00140	Steroid hormone biosynthesis	http://www.kegg.jp/kegg-bin/show_pathway?hsa00140+1589+1646+79154+7923+79799	23	5	1.01331	4.93434	0.00279112	0.0391805	1589;1646;79154;7923;79799	ENSG00000135220;ENSG00000151632;ENSG00000204228;ENSG00000231852;ENSG00000278535
ATAC_HG00621_Paternal_equal-bins	pathway_KEGG	hsa04740	Olfactory transduction	http://www.kegg.jp/kegg-bin/show_pathway?hsa04740+26496+346528+401992+401993+403244+729759+81399+81797	56	8	2.46718	3.24257	0.00286991	0.0391805	26496;346528;401992;401993;403244;729759;81399;81797	ENSG00000112462;ENSG00000170683;ENSG00000177151;ENSG00000196240;ENSG00000203661;ENSG00000221970;ENSG00000284733;ENSG00000284733
ATAC_HG00621_Paternal_equal-bins	pathway_KEGG	hsa03008	Ribosome biogenesis in eukaryotes	http://www.kegg.jp/kegg-bin/show_pathway?hsa03008+100169751+100169756+100169757+100169758+100169760+100169764+100169766+100169768+102157402	71	9	3.12803	2.87721	0.00367958	0.0462156	100169751;100169756;100169757;100169758;100169760;100169764;100169766;100169768;102157402	ENSG00000085231;ENSG00000199352;ENSG00000199396;ENSG00000200370;ENSG00000200624;ENSG00000201321;ENSG00000201925;ENSG00000202521;ENSG00000202526
ATAC_HG00621_Paternal_equal-bins	pathway_KEGG	hsa04640	Hematopoietic cell lineage	http://www.kegg.jp/kegg-bin/show_pathway?hsa04640+3108+3109+3111+3112+3113+3115+3122+3581+7124	71	9	3.12803	2.87721	0.00367958	0.0462156	3108;3109;3111;3112;3113;3115;3122;3581;7124	ENSG00000124334;ENSG00000204252;ENSG00000204257;ENSG00000204287;ENSG00000223865;ENSG00000231389;ENSG00000232810;ENSG00000241106;ENSG00000242574
ATAC_HG00621_Paternal_unequal-bins	chromosomalLocation_CytogeneticBand	CHR_HSCHR6_MHC_COX_CTG1	chrCHR_HSCHR6_MHC_COX_CTG1	http://www.ensembl.org/Homo_sapiens/Location/View?chr=CHR_HSCHR6_MHC_COX_CTG1;r=CHR_HSCHR6_MHC_COX_CTG1:28510773-33250873	22	22	1.4257	15.431	0	0	106480429;3117;3105;3112;340198;9278;11074;7917;717;89870;2550;57827;80741;28973;3106;1192;63943;80863;100507547;100532732;4855;26801	ENSG00000166278;ENSG00000196735;ENSG00000201823;ENSG00000204301;ENSG00000204314;ENSG00000204314;ENSG00000204315;ENSG00000204428;ENSG00000204439;ENSG00000204463;ENSG00000204568;ENSG00000204610;ENSG00000204616;ENSG00000204681;ENSG00000206503;ENSG00000213719;ENSG00000223534;ENSG00000234745;ENSG00000235821;ENSG00000236104;ENSG00000241106;ENSG00000255152
ATAC_HG00621_Paternal_unequal-bins	chromosomalLocation_CytogeneticBand	CHR_HSCHR6_MHC_MCF_CTG1	chrCHR_HSCHR6_MHC_MCF_CTG1	http://www.ensembl.org/Homo_sapiens/Location/View?chr=CHR_HSCHR6_MHC_MCF_CTG1;r=CHR_HSCHR6_MHC_MCF_CTG1:28859629-33562220	21	21	1.3609	15.431	0	0	100532732;4855;3117;106480429;3112;9278;3106;89870;717;28973;7917;2550;57827;340198;3105;80741;63943;80863;100507547;1192;11074	ENSG00000166278;ENSG00000196735;ENSG00000204301;ENSG00000204314;ENSG00000204314;ENSG00000204315;ENSG00000204428;ENSG00000204439;ENSG00000204463;ENSG00000204568;ENSG00000204610;ENSG00000204616;ENSG00000204681;ENSG00000206503;ENSG00000213719;ENSG00000223534;ENSG00000234745;ENSG00000235821;ENSG00000236104;ENSG00000241106;ENSG00000255152
ATAC_HG00621_Paternal_unequal-bins	chromosomalLocation_CytogeneticBand	CHR_HSCHR6_MHC_QBL_CTG1	chrCHR_HSCHR6_MHC_QBL_CTG1	http://www.ensembl.org/Homo_sapiens/Location/View?chr=CHR_HSCHR6_MHC_QBL_CTG1;r=CHR_HSCHR6_MHC_QBL_CTG1:28859613-33340037	21	21	1.3609	15.431	0	0	3117;1192;3106;100532732;717;89870;9278;5252;2550;340198;3105;28973;11074;80863;100507547;7917;4855;106480429;57827;80741;26801	ENSG00000112511;ENSG00000166278;ENSG00000196735;ENSG00000201823;ENSG00000204301;ENSG00000204314;ENSG00000204314;ENSG00000204428;ENSG00000204439;ENSG00000204463;ENSG00000204568;ENSG00000204610;ENSG00000204616;ENSG00000204681;ENSG00000206503;ENSG00000213719;ENSG00000223534;ENSG00000234745;ENSG00000235821;ENSG00000236104;ENSG00000255152
ATAC_HG00621_Paternal_unequal-bins	chromosomalLocation_CytogeneticBand	CHR_HSCHR6_MHC_DBB_CTG1	chrCHR_HSCHR6_MHC_DBB_CTG1	http://www.ensembl.org/Homo_sapiens/Location/View?chr=CHR_HSCHR6_MHC_DBB_CTG1;r=CHR_HSCHR6_MHC_DBB_CTG1:28859634-33307190	20	20	1.2961	15.431	0	0	7917;57827;80741;717;1192;2550;100532732;11074;89870;340198;3105;9278;63943;80863;100507547;28973;3117;106480429;3112;26801	ENSG00000166278;ENSG00000196735;ENSG00000201823;ENSG00000204314;ENSG00000204314;ENSG00000204315;ENSG00000204428;ENSG00000204439;ENSG00000204463;ENSG00000204568;ENSG00000204610;ENSG00000204616;ENSG00000204681;ENSG00000206503;ENSG00000213719;ENSG00000223534;ENSG00000235821;ENSG00000236104;ENSG00000241106;ENSG00000255152
ATAC_HG00621_Paternal_unequal-bins	chromosomalLocation_CytogeneticBand	CHR_HSCHR6_MHC_SSTO_CTG1	chrCHR_HSCHR6_MHC_SSTO_CTG1	http://www.ensembl.org/Homo_sapiens/Location/View?chr=CHR_HSCHR6_MHC_SSTO_CTG1;r=CHR_HSCHR6_MHC_SSTO_CTG1:28860338-33597736	19	19	1.23129	15.431	0	0	7917;1192;57827;100532732;80741;80863;100507547;717;28973;3105;11074;89870;340198;3106;5252;4855;3117;106480429;3112	ENSG00000112511;ENSG00000166278;ENSG00000196735;ENSG00000204301;ENSG00000204314;ENSG00000204314;ENSG00000204428;ENSG00000204439;ENSG00000204463;ENSG00000204568;ENSG00000204610;ENSG00000204616;ENSG00000206503;ENSG00000213719;ENSG00000223534;ENSG00000234745;ENSG00000235821;ENSG00000241106;ENSG00000255152
ATAC_HG00621_Paternal_unequal-bins	chromosomalLocation_CytogeneticBand	CHR_HSCHR6_MHC_MANN_CTG1	chrCHR_HSCHR6_MHC_MANN_CTG1	http://www.ensembl.org/Homo_sapiens/Location/View?chr=CHR_HSCHR6_MHC_MANN_CTG1;r=CHR_HSCHR6_MHC_MANN_CTG1:28859590-33408857	18	18	1.16649	15.431	0	0	7917;57827;80741;3106;1192;3105;11074;89870;2550;100532732;717;28973;340198;80863;100507547;4855;3117;106480429	ENSG00000166278;ENSG00000196735;ENSG00000204301;ENSG00000204314;ENSG00000204314;ENSG00000204428;ENSG00000204439;ENSG00000204463;ENSG00000204568;ENSG00000204610;ENSG00000204616;ENSG00000204681;ENSG00000206503;ENSG00000213719;ENSG00000223534;ENSG00000234745;ENSG00000235821;ENSG00000255152
ATAC_HG00621_Paternal_unequal-bins	chromosomalLocation_CytogeneticBand	6p21.33	chr6p21.33	http://www.ensembl.org/Homo_sapiens/Location/View?chr=6;r=6:30541377-32041670	12	12	0.777657	15.431	4.21885e-15	6.93096e-14	717;7917;57827;80741;1192;28973;100507679;3106;100532732;102465537;100616230;26801	ENSG00000166278;ENSG00000201823;ENSG00000204428;ENSG00000204439;ENSG00000204463;ENSG00000204568;ENSG00000213719;ENSG00000234745;ENSG00000255152;ENSG00000261272;ENSG00000266776;ENSG00000277402
ATAC_HG00621_Paternal_unequal-bins	chromosomalLocation_CytogeneticBand	CHR_HSCHR17_7_CTG4	chrCHR_HSCHR17_7_CTG4	http://www.ensembl.org/Homo_sapiens/Location/View?chr=CHR_HSCHR17_7_CTG4;r=CHR_HSCHR17_7_CTG4:35765873-38642242	15	13	0.972072	13.3735	2.43139e-14	3.49512e-13	11056;102723471;6928;3975;84311;100170841;4302;284106;5691;31;6871;11276;6360	ENSG00000273604;ENSG00000273706;ENSG00000275023;ENSG00000275066;ENSG00000275152;ENSG00000275410;ENSG00000276234;ENSG00000277268;ENSG00000277791;ENSG00000277972;ENSG00000278053;ENSG00000278540;ENSG00000278845
ATAC_HG00621_Paternal_unequal-bins	chromosomalLocation_CytogeneticBand	CHR_HSCHR6_MHC_APD_CTG1	chrCHR_HSCHR6_MHC_APD_CTG1	http://www.ensembl.org/Homo_sapiens/Location/View?chr=CHR_HSCHR6_MHC_APD_CTG1;r=CHR_HSCHR6_MHC_APD_CTG1:28859616-33168112	11	11	0.712852	15.431	6.80567e-14	8.69613e-13	3112;2550;3105;100532732;11074;89870;80863;100507547;4855;3117;26801	ENSG00000196735;ENSG00000201823;ENSG00000204301;ENSG00000204314;ENSG00000204314;ENSG00000204610;ENSG00000204616;ENSG00000204681;ENSG00000206503;ENSG00000241106;ENSG00000255152
ATAC_HG00621_Paternal_unequal-bins	chromosomalLocation_CytogeneticBand	6p21.32	chr6p21.32	http://www.ensembl.org/Homo_sapiens/Location/View?chr=6;r=6:32041153-33457548	10	10	0.648048	15.431	1.09268e-12	1.04715e-11	63943;100507547;80863;9278;5252;4855;3127;3117;106480429;3112	ENSG00000112511;ENSG00000196735;ENSG00000198502;ENSG00000204301;ENSG00000204314;ENSG00000204314;ENSG00000204315;ENSG00000223534;ENSG00000236104;ENSG00000241106
ATAC_HG00621_Paternal_unequal-bins	chromosomalLocation_CytogeneticBand	CHR_HSCHR19_4_CTG3_1	chrCHR_HSCHR19_4_CTG3_1	http://www.ensembl.org/Homo_sapiens/Location/View?chr=CHR_HSCHR19_4_CTG3_1;r=CHR_HSCHR19_4_CTG3_1:54040829-55079406	10	10	0.648048	15.431	1.09268e-12	1.04715e-11	79168;6203;11006;3903;112724;57348;94059;148170;126014;147798	ENSG00000160439;ENSG00000167608;ENSG00000167613;ENSG00000167614;ENSG00000167617;ENSG00000170889;ENSG00000170909;ENSG00000186818;ENSG00000244482;ENSG00000275183
ATAC_HG00621_Paternal_unequal-bins	chromosomalLocation_CytogeneticBand	CHR_HSCHR19LRC_PGF1_CTG3_1	chrCHR_HSCHR19LRC_PGF1_CTG3_1	http://www.ensembl.org/Homo_sapiens/Location/View?chr=CHR_HSCHR19LRC_PGF1_CTG3_1;r=CHR_HSCHR19LRC_PGF1_CTG3_1:54040833-54991632	10	10	0.648048	15.431	1.09268e-12	1.04715e-11	147798;79168;6203;3903;57348;94059;148170;11006;112724;126014	ENSG00000160439;ENSG00000167608;ENSG00000167613;ENSG00000167614;ENSG00000167617;ENSG00000170889;ENSG00000170909;ENSG00000186818;ENSG00000244482;ENSG00000275183
ATAC_HG00621_Paternal_unequal-bins	chromosomalLocation_CytogeneticBand	17q12	chr17q12	http://www.ensembl.org/Homo_sapiens/Location/View?chr=17;r=17:33013087-39747291	23	13	1.49051	8.72185	1.65569e-10	1.46465e-09	6871;11276;11056;6928;84311;100170841;4302;6360;284106;5691;102723471;3975;31	ENSG00000273604;ENSG00000273706;ENSG00000275023;ENSG00000275066;ENSG00000275152;ENSG00000275410;ENSG00000276234;ENSG00000277268;ENSG00000277791;ENSG00000277972;ENSG00000278053;ENSG00000278540;ENSG00000278845
ATAC_HG00621_Paternal_unequal-bins	chromosomalLocation_CytogeneticBand	1q42.13	chr1q42.13	http://www.ensembl.org/Homo_sapiens/Location/View?chr=1;r=1:226870184-230426371	11	7	0.712852	9.8197	1.16222e-06	9.54679e-06	58480;100169764;100169766;100169760;100169751;100169754;100169763	ENSG00000116574;ENSG00000199337;ENSG00000199337;ENSG00000199352;ENSG00000201321;ENSG00000201925;ENSG00000202526
ATAC_HG00621_Paternal_unequal-bins	chromosomalLocation_CytogeneticBand	19q13.42	chr19q13.42	http://www.ensembl.org/Homo_sapiens/Location/View?chr=19;r=19:53066606-55773179	26	10	1.68492	5.93499	2.28936e-06	1.75517e-05	126014;147798;6203;79168;3903;57348;94059;148170;11006;112724	ENSG00000160439;ENSG00000167608;ENSG00000167613;ENSG00000167614;ENSG00000167617;ENSG00000170889;ENSG00000170909;ENSG00000186818;ENSG00000244482;ENSG00000275183
ATAC_HG00621_Paternal_unequal-bins	chromosomalLocation_CytogeneticBand	8q24.3	chr8q24.3	http://www.ensembl.org/Homo_sapiens/Location/View?chr=8;r=8:138588235-145066685	20	8	1.2961	6.17238	1.7647e-05	0.000126838	286122;642475;23144;93100;65263;286075;101928160;100302147	ENSG00000014164;ENSG00000104524;ENSG00000147813;ENSG00000177335;ENSG00000181135;ENSG00000181135;ENSG00000204839;ENSG00000221768
ATAC_HG00621_Paternal_unequal-bins	chromosomalLocation_CytogeneticBand	17p13.3	chr17p13.3	http://www.ensembl.org/Homo_sapiens/Location/View?chr=17;r=17:88641-3398410	13	6	0.842462	7.12198	8.11776e-05	0.000549143	63826;124935;83547;5345;64359;29	ENSG00000159842;ENSG00000167693;ENSG00000167703;ENSG00000167705;ENSG00000167711;ENSG00000167720
ATAC_HG00621_Paternal_unequal-bins	chromosomalLocation_CytogeneticBand	6p22.1	chr6p22.1	http://www.ensembl.org/Homo_sapiens/Location/View?chr=6;r=6:27125897-30494205	12	5	0.777657	6.42957	0.000595647	0.00380552	340198;3105;11074;89870;2550	ENSG00000204610;ENSG00000204616;ENSG00000204681;ENSG00000206503;ENSG00000235821
ATAC_HG00621_Paternal_unequal-bins	chromosomalLocation_CytogeneticBand	7q22.1	chr7q22.1	http://www.ensembl.org/Homo_sapiens/Location/View?chr=7;r=7:98291651-103989516	34	8	2.20336	3.63081	0.00114855	0.00695172	548644;100271927;100310812;100134938;107983993;246721;10156;10071	ENSG00000105808;ENSG00000170667;ENSG00000173678;ENSG00000205277;ENSG00000228049;ENSG00000267368;ENSG00000267368;ENSG00000284981;ENSG00000285437
ATAC_HG00621_Paternal_unequal-bins	chromosomalLocation_CytogeneticBand	21q22.3	chr21q22.3	http://www.ensembl.org/Homo_sapiens/Location/View?chr=21;r=21:41304212-46665124	19	5	1.23129	4.06078	0.00601	0.0345575	5822;102724023;102724560;54082;84221	ENSG00000160284;ENSG00000235890;ENSG00000241945;ENSG00000274276;ENSG00000280071
ATAC_HG00621_Paternal_unequal-bins	chromosomalLocation_CytogeneticBand	7q11.23	chr7q11.23	http://www.ensembl.org/Homo_sapiens/Location/View?chr=7;r=7:72558744-77957503	13	4	0.842462	4.74799	0.00771794	0.0422649	100996746;26608;84163;654817	ENSG00000106638;ENSG00000165178;ENSG00000196275;ENSG00000275976
ATAC_HG00621_Paternal_unequal-bins	pathway_KEGG	hsa03008	Ribosome biogenesis in eukaryotes	http://www.kegg.jp/kegg-bin/show_pathway?hsa03008+100169751+100169754+100169760+100169763+100169764+100169766+5822	14	7	0.756757	9.25	2.54049e-06	0.000505558	100169751;100169754;100169760;100169763;100169764;100169766;5822	ENSG00000199337;ENSG00000199337;ENSG00000199352;ENSG00000201321;ENSG00000201925;ENSG00000202526;ENSG00000241945
ATAC_HG00621_Paternal_unequal-bins	pathway_KEGG	hsa05416	Viral myocarditis	http://www.kegg.jp/kegg-bin/show_pathway?hsa05416+3105+3106+3112+3117+3127	12	5	0.648649	7.70833	0.000235856	0.0234677	3105;3106;3112;3117;3127	ENSG00000196735;ENSG00000198502;ENSG00000206503;ENSG00000234745;ENSG00000241106
ATAC_HG00741_Maternal_equal-bins	chromosomalLocation_CytogeneticBand	CHR_HSCHR6_MHC_COX_CTG1	chrCHR_HSCHR6_MHC_COX_CTG1	http://www.ensembl.org/Homo_sapiens/Location/View?chr=CHR_HSCHR6_MHC_COX_CTG1;r=CHR_HSCHR6_MHC_COX_CTG1:28510773-33250873	153	153	6.66074	22.9704	0	0	414764;101929163;203068;3122;57819;7940;3117;3118;259197;3105;3305;3303;3304;3134;10211;285830;3135;3112;340198;30834;6891;50854;8870;199;4758;7916;5696;6890;100507463;5698;80736;6892;780;9278;10919;1616;114821;401242;3108;6046;3109;6992;80352;11074;5987;7917;57176;2968;55937;629;221527;717;135644;89870;81797;7726;3111;79897;202658;3115;56658;3113;414778;100507362;10537;2550;389376;135656;6499;28…	ENSG00000066379;ENSG00000112462;ENSG00000112473;ENSG00000137310;ENSG00000137312;ENSG00000137331;ENSG00000137337;ENSG00000137343;ENSG00000137404;ENSG00000137411;ENSG00000146112;ENSG00000146112;ENSG00000166278;ENSG00000168394;ENSG00000168477;ENSG00000168631;ENSG00000196230;ENSG00000196260;ENSG00000198563;ENSG00000198563;ENSG00000200816;ENSG00000201754;ENSG00000201785;ENSG00000204209;ENSG00000204220…
ATAC_HG00741_Maternal_equal-bins	chromosomalLocation_CytogeneticBand	CHR_HSCHR6_MHC_QBL_CTG1	chrCHR_HSCHR6_MHC_QBL_CTG1	http://www.ensembl.org/Homo_sapiens/Location/View?chr=CHR_HSCHR6_MHC_QBL_CTG1;r=CHR_HSCHR6_MHC_QBL_CTG1:28859613-33340037	144	144	6.26893	22.9704	0	0	79969;3117;3118;389376;135656;6891;7920;285834;6890;100507463;5698;5696;110599563;8449;221545;170954;107987457;80740;54535;1192;23564;6046;3108;3109;11270;6941;9656;106478956;203068;5460;253018;3107;10211;3111;3115;3113;8870;4439;100532732;100507436;3116;1302;4277;401250;7919;100532737;106478957;534;7407;57819;3305;3303;3304;6257;7922;780;50854;7923;4758;6015;221527;629;6222;6293;1589;112268338;7…	ENSG00000066379;ENSG00000112473;ENSG00000137310;ENSG00000137312;ENSG00000137331;ENSG00000137337;ENSG00000137343;ENSG00000137404;ENSG00000137411;ENSG00000146112;ENSG00000146112;ENSG00000166278;ENSG00000168394;ENSG00000168477;ENSG00000168631;ENSG00000196230;ENSG00000196260;ENSG00000198563;ENSG00000198563;ENSG00000200816;ENSG00000201754;ENSG00000201785;ENSG00000204209;ENSG00000204220;ENSG00000204227…
ATAC_HG00741_Maternal_equal-bins	chromosomalLocation_CytogeneticBand	CHR_HSCHR6_MHC_DBB_CTG1	chrCHR_HSCHR6_MHC_DBB_CTG1	http://www.ensembl.org/Homo_sapiens/Location/View?chr=CHR_HSCHR6_MHC_DBB_CTG1;r=CHR_HSCHR6_MHC_DBB_CTG1:28859634-33307190	140	140	6.09479	22.9704	0	0	3108;3109;55937;7917;6046;80737;7407;3111;3115;3113;3116;57819;1302;3305;3303;3304;57827;50854;4758;6257;7922;1460;7918;7923;401242;80736;81797;6015;6222;414765;6293;80741;10919;7920;8705;9277;10471;5863;100507362;221527;717;629;110599563;80740;1192;23564;10537;2550;6499;7936;80352;6992;4439;100532732;11074;4340;135644;89870;4795;4049;7124;7726;4050;3134;414778;285830;56658;79897;202658;7940;2591…	ENSG00000066379;ENSG00000112462;ENSG00000112473;ENSG00000137310;ENSG00000137312;ENSG00000137331;ENSG00000137337;ENSG00000137343;ENSG00000137404;ENSG00000137411;ENSG00000146112;ENSG00000146112;ENSG00000166278;ENSG00000168394;ENSG00000168477;ENSG00000168631;ENSG00000196230;ENSG00000196260;ENSG00000198563;ENSG00000198563;ENSG00000200816;ENSG00000201754;ENSG00000201785;ENSG00000204209;ENSG00000204220…
ATAC_HG00741_Maternal_equal-bins	chromosomalLocation_CytogeneticBand	CHR_HSCHR6_MHC_MCF_CTG1	chrCHR_HSCHR6_MHC_MCF_CTG1	http://www.ensembl.org/Homo_sapiens/Location/View?chr=CHR_HSCHR6_MHC_MCF_CTG1;r=CHR_HSCHR6_MHC_MCF_CTG1:28859629-33562220	139	139	6.05126	22.9704	0	0	3116;1302;780;100532732;4439;6257;7922;6048;177;57176;2968;7923;6015;6293;5089;414765;6222;63940;4855;414764;101929163;3122;389376;135656;80737;285834;3117;54535;8705;7407;57819;3118;3112;4758;9277;10471;5863;80736;6891;6941;5460;401242;6892;10919;5698;6890;5696;100507463;5987;253018;9278;1616;81797;10866;3107;4277;7919;100532737;401250;106478957;534;3833;3108;3109;6046;89870;7726;3133;2794;80742…	ENSG00000066379;ENSG00000112462;ENSG00000112473;ENSG00000137310;ENSG00000137312;ENSG00000137337;ENSG00000137343;ENSG00000137404;ENSG00000137411;ENSG00000146112;ENSG00000146112;ENSG00000166278;ENSG00000168394;ENSG00000168477;ENSG00000168631;ENSG00000196230;ENSG00000196260;ENSG00000198563;ENSG00000198563;ENSG00000200816;ENSG00000201785;ENSG00000204209;ENSG00000204220;ENSG00000204227;ENSG00000204228…
ATAC_HG00741_Maternal_equal-bins	chromosomalLocation_CytogeneticBand	CHR_HSCHR6_MHC_SSTO_CTG1	chrCHR_HSCHR6_MHC_SSTO_CTG1	http://www.ensembl.org/Homo_sapiens/Location/View?chr=CHR_HSCHR6_MHC_SSTO_CTG1;r=CHR_HSCHR6_MHC_SSTO_CTG1:28860338-33597736	127	127	5.52885	22.9704	0	0	7919;100532737;534;401250;106478957;55937;7917;110599563;80740;7936;6499;1192;23564;4795;4049;7124;57827;4050;1460;7918;8859;259197;7940;100532732;4439;80737;199;80741;7407;7920;721;4758;1589;112268338;7148;80736;10919;9374;100532746;10554;80863;100507547;80864;7916;629;717;28973;5514;401242;5987;3135;81797;79969;3108;6046;3109;30834;3105;221545;3111;8449;3113;3115;3116;6992;80352;100507362;17095…	ENSG00000066379;ENSG00000112462;ENSG00000112514;ENSG00000137310;ENSG00000137312;ENSG00000137331;ENSG00000137337;ENSG00000137343;ENSG00000146112;ENSG00000146112;ENSG00000166278;ENSG00000168394;ENSG00000168477;ENSG00000196230;ENSG00000197283;ENSG00000198563;ENSG00000198563;ENSG00000200816;ENSG00000201785;ENSG00000204209;ENSG00000204248;ENSG00000204252;ENSG00000204256;ENSG00000204257;ENSG00000204261…
ATAC_HG00741_Maternal_equal-bins	chromosomalLocation_CytogeneticBand	CHR_HSCHR6_MHC_MANN_CTG1	chrCHR_HSCHR6_MHC_MANN_CTG1	http://www.ensembl.org/Homo_sapiens/Location/View?chr=CHR_HSCHR6_MHC_MANN_CTG1;r=CHR_HSCHR6_MHC_MANN_CTG1:28859590-33408857	121	121	5.26764	22.9704	0	0	6890;5696;5698;100507463;389376;285834;55937;7917;3109;6046;3108;79969;221545;8449;57827;3111;3115;7918;3113;1460;54535;170954;107987457;11270;3116;1302;106478956;9656;80741;203068;7922;6257;6941;7920;10211;7923;6015;5460;110599563;253018;8870;6293;414765;80740;3107;23564;1192;780;100507436;101929111;4277;106478957;401250;7919;100532737;3105;534;30834;2968;57176;4795;6992;80352;4049;7124;4050;110…	ENSG00000066379;ENSG00000112462;ENSG00000112473;ENSG00000137310;ENSG00000137312;ENSG00000137331;ENSG00000137337;ENSG00000137343;ENSG00000137404;ENSG00000137411;ENSG00000146112;ENSG00000146112;ENSG00000166278;ENSG00000168394;ENSG00000168477;ENSG00000196230;ENSG00000196260;ENSG00000198563;ENSG00000198563;ENSG00000200816;ENSG00000201785;ENSG00000204227;ENSG00000204228;ENSG00000204231;ENSG00000204248…
ATAC_HG00741_Maternal_equal-bins	chromosomalLocation_CytogeneticBand	17q12	chr17q12	http://www.ensembl.org/Homo_sapiens/Location/View?chr=17;r=17:33013087-39747291	90	41	3.91808	10.4643	0	0	6871;11072;11276;8148;79148;11056;6928;729873;414060;84311;30837;57636;80725;100170841;4302;6352;201299;6360;6359;6348;100287808;7703;284106;6349;414062;5691;8396;54883;388381;729877;80179;284098;9326;79893;79154;79922;3975;26574;31;100616153;100616203	ENSG00000270647;ENSG00000271447;ENSG00000271503;ENSG00000273559;ENSG00000273604;ENSG00000273611;ENSG00000273627;ENSG00000273706;ENSG00000274211;ENSG00000274226;ENSG00000274611;ENSG00000275023;ENSG00000275066;ENSG00000275152;ENSG00000275238;ENSG00000275410;ENSG00000275489;ENSG00000275700;ENSG00000275718;ENSG00000275832;ENSG00000276023;ENSG00000276085;ENSG00000276085;ENSG00000276234;ENSG00000276293…
ATAC_HG00741_Maternal_equal-bins	chromosomalLocation_CytogeneticBand	6p21.33	chr6p21.33	http://www.ensembl.org/Homo_sapiens/Location/View?chr=6;r=6:30541377-32041670	84	84	3.65688	22.9704	0	0	7916;780;629;717;7917;221527;55937;57827;7918;1460;80741;110599563;7920;7936;6499;80740;1192;23564;2968;57176;2794;80742;23;28973;5514;389376;135656;100507679;285834;79969;8859;221545;8449;170954;107987457;54535;11270;9656;106478956;203068;5460;6941;10211;253018;8870;105379695;3107;101929111;100507436;10866;4277;4795;534;106478957;7919;100532737;401250;721;4049;7124;4050;1589;112268338;7940;25919…	ENSG00000137310;ENSG00000137312;ENSG00000137331;ENSG00000137337;ENSG00000137343;ENSG00000137404;ENSG00000137411;ENSG00000146112;ENSG00000146112;ENSG00000166278;ENSG00000168631;ENSG00000196230;ENSG00000196260;ENSG00000198563;ENSG00000198563;ENSG00000200816;ENSG00000201754;ENSG00000201785;ENSG00000204344;ENSG00000204351;ENSG00000204356;ENSG00000204366;ENSG00000204371;ENSG00000204385;ENSG00000204386…
ATAC_HG00741_Maternal_equal-bins	chromosomalLocation_CytogeneticBand	CHR_HSCHR6_MHC_APD_CTG1	chrCHR_HSCHR6_MHC_APD_CTG1	http://www.ensembl.org/Homo_sapiens/Location/View?chr=CHR_HSCHR6_MHC_APD_CTG1;r=CHR_HSCHR6_MHC_APD_CTG1:28859616-33168112	80	80	3.48274	22.9704	0	0	170954;107987457;3112;401242;5987;6891;11270;100507463;5698;6890;5696;81797;100507362;9656;106478956;203068;10211;780;3109;3108;285834;2550;3113;3115;10537;4277;3116;7919;100532737;401250;4340;7124;3105;4050;3135;30834;7940;259197;4439;100532732;80352;6992;11074;135644;89870;7726;56658;414778;79897;202658;80737;2794;8449;7407;57819;3305;3303;3304;50854;4758;80736;10919;7148;80864;10554;80863;1005…	ENSG00000066379;ENSG00000112462;ENSG00000137312;ENSG00000137337;ENSG00000137404;ENSG00000146112;ENSG00000146112;ENSG00000168394;ENSG00000168477;ENSG00000196230;ENSG00000198563;ENSG00000198563;ENSG00000201754;ENSG00000201785;ENSG00000204257;ENSG00000204261;ENSG00000204264;ENSG00000204267;ENSG00000204301;ENSG00000204304;ENSG00000204305;ENSG00000204308;ENSG00000204310;ENSG00000204314;ENSG00000204314…
ATAC_HG00741_Maternal_equal-bins	chromosomalLocation_CytogeneticBand	19q13.42	chr19q13.42	http://www.ensembl.org/Homo_sapiens/Location/View?chr=19;r=19:53066606-55773179	79	34	3.4392	9.88601	0	0	91663;126014;29844;4696;26121;79165;4849;147798;79143;79042;6203;11025;102725035;107987425;107987462;10288;23547;3903;57348;114823;94059;104355426;148170;3904;11027;11024;10859;107987461;11006;3812;9437;54869;112724;55655	ENSG00000022556;ENSG00000088038;ENSG00000104972;ENSG00000104972;ENSG00000104974;ENSG00000105617;ENSG00000105618;ENSG00000105619;ENSG00000125505;ENSG00000131037;ENSG00000131042;ENSG00000160439;ENSG00000167608;ENSG00000167613;ENSG00000167614;ENSG00000167615;ENSG00000167617;ENSG00000167618;ENSG00000170889;ENSG00000170892;ENSG00000170906;ENSG00000170909;ENSG00000179820;ENSG00000186818;ENSG00000189430…
ATAC_HG00741_Maternal_equal-bins	chromosomalLocation_CytogeneticBand	6p22.1	chr6p22.1	http://www.ensembl.org/Homo_sapiens/Location/View?chr=6;r=6:27125897-30494205	65	26	2.82972	9.18817	0	0	4340;3134;285830;340198;30834;3135;3105;80352;6992;11074;135644;89870;7726;202658;56658;414778;79897;3133;2880;114821;401242;5987;81797;100507362;2550;10537	ENSG00000066379;ENSG00000112462;ENSG00000204592;ENSG00000204599;ENSG00000204610;ENSG00000204614;ENSG00000204616;ENSG00000204618;ENSG00000204619;ENSG00000204632;ENSG00000204642;ENSG00000204655;ENSG00000204681;ENSG00000204713;ENSG00000206503;ENSG00000213886;ENSG00000214922;ENSG00000224582;ENSG00000224586;ENSG00000225595;ENSG00000232040;ENSG00000234127;ENSG00000235821;ENSG00000241370;ENSG00000241370…
ATAC_HG00741_Maternal_equal-bins	chromosomalLocation_CytogeneticBand	6p21.32	chr6p21.32	http://www.ensembl.org/Homo_sapiens/Location/View?chr=6;r=6:32041153-33457548	55	55	2.39438	22.9704	0	0	63943;10554;100507547;80864;9374;100532746;80863;6892;9278;1616;3833;51596;6048;177;5089;63940;8831;4855;221504;414764;101929163;3122;3117;3118;6891;3112;100507463;5698;5696;6890;6046;3109;3108;3111;3115;3113;3116;1388;7148;1302;7922;6257;7923;6015;6222;6293;414765;8705;9277;10471;5863;102466190;407002;102465500;102466754	ENSG00000112473;ENSG00000112514;ENSG00000168394;ENSG00000168477;ENSG00000197283;ENSG00000199036;ENSG00000204209;ENSG00000204220;ENSG00000204227;ENSG00000204228;ENSG00000204231;ENSG00000204248;ENSG00000204252;ENSG00000204256;ENSG00000204257;ENSG00000204261;ENSG00000204264;ENSG00000204267;ENSG00000204287;ENSG00000204301;ENSG00000204304;ENSG00000204305;ENSG00000204308;ENSG00000204310;ENSG00000204314…
ATAC_HG00741_Maternal_equal-bins	chromosomalLocation_CytogeneticBand	CHR_HSCHR17_7_CTG4	chrCHR_HSCHR17_7_CTG4	http://www.ensembl.org/Homo_sapiens/Location/View?chr=CHR_HSCHR17_7_CTG4;r=CHR_HSCHR17_7_CTG4:35765873-38642242	40	39	1.74137	22.3962	0	0	11056;79154;79922;6928;3975;26574;729873;84311;30837;57636;80725;100170841;4302;7703;284106;100287808;5691;8396;31;54883;388381;79148;6871;11072;11276;8148;6352;201299;6360;6359;6348;414060;6349;414062;729877;9326;284098;80179;79893	ENSG00000270647;ENSG00000271447;ENSG00000271503;ENSG00000273559;ENSG00000273604;ENSG00000273611;ENSG00000273706;ENSG00000274211;ENSG00000274226;ENSG00000274611;ENSG00000275023;ENSG00000275066;ENSG00000275152;ENSG00000275410;ENSG00000275489;ENSG00000275700;ENSG00000275718;ENSG00000275832;ENSG00000276023;ENSG00000276085;ENSG00000276085;ENSG00000276234;ENSG00000276293;ENSG00000277161;ENSG00000277182…
ATAC_HG00741_Maternal_equal-bins	chromosomalLocation_CytogeneticBand	CHR_HSCHR19_4_CTG3_1	chrCHR_HSCHR19_4_CTG3_1	http://www.ensembl.org/Homo_sapiens/Location/View?chr=CHR_HSCHR19_4_CTG3_1;r=CHR_HSCHR19_4_CTG3_1:54040829-55079406	32	32	1.3931	22.9704	0	0	11027;11024;79042;10859;107987461;11025;102725035;107987425;107987462;6203;11006;3812;10288;23547;9437;55655;3903;112724;57348;94059;104355426;114823;148170;3904;126014;4696;29844;26121;79165;4849;147798;79143	ENSG00000022556;ENSG00000088038;ENSG00000104972;ENSG00000104972;ENSG00000104974;ENSG00000105617;ENSG00000105618;ENSG00000105619;ENSG00000125505;ENSG00000131042;ENSG00000160439;ENSG00000167608;ENSG00000167613;ENSG00000167614;ENSG00000167615;ENSG00000167617;ENSG00000167618;ENSG00000170889;ENSG00000170892;ENSG00000170906;ENSG00000170909;ENSG00000186818;ENSG00000189430;ENSG00000204577;ENSG00000204577…
ATAC_HG00741_Maternal_equal-bins	chromosomalLocation_CytogeneticBand	CHR_HSCHR19LRC_PGF1_CTG3_1	chrCHR_HSCHR19LRC_PGF1_CTG3_1	http://www.ensembl.org/Homo_sapiens/Location/View?chr=CHR_HSCHR19LRC_PGF1_CTG3_1;r=CHR_HSCHR19LRC_PGF1_CTG3_1:54040833-54991632	30	30	1.30603	22.9704	0	0	4849;79165;147798;79143;79042;11025;102725035;107987425;107987462;6203;10288;3903;57348;94059;114823;148170;3904;11027;11024;10859;107987461;11006;3812;9437;55655;112724;126014;4696;26121;29844	ENSG00000022556;ENSG00000088038;ENSG00000104972;ENSG00000104972;ENSG00000104974;ENSG00000105617;ENSG00000105618;ENSG00000105619;ENSG00000125505;ENSG00000131042;ENSG00000160439;ENSG00000167608;ENSG00000167613;ENSG00000167614;ENSG00000167615;ENSG00000167617;ENSG00000167618;ENSG00000170889;ENSG00000170892;ENSG00000170906;ENSG00000170909;ENSG00000186818;ENSG00000189430;ENSG00000204577;ENSG00000204577…
ATAC_HG00741_Maternal_equal-bins	chromosomalLocation_CytogeneticBand	CHR_HSCHR19LRC_COX1_CTG3_1	chrCHR_HSCHR19LRC_COX1_CTG3_1	http://www.ensembl.org/Homo_sapiens/Location/View?chr=CHR_HSCHR19LRC_COX1_CTG3_1;r=CHR_HSCHR19LRC_COX1_CTG3_1:54040833-54992248	28	28	1.21896	22.9704	0	0	4849;79165;147798;79143;79042;6203;11025;102725035;107987425;107987462;10288;57348;114823;94059;148170;3904;11027;11024;10859;107987461;11006;29844;26121;112724;4696;126014;9437;55655	ENSG00000022556;ENSG00000088038;ENSG00000104972;ENSG00000104972;ENSG00000104974;ENSG00000105617;ENSG00000105618;ENSG00000105619;ENSG00000125505;ENSG00000131042;ENSG00000160439;ENSG00000167608;ENSG00000167614;ENSG00000167615;ENSG00000167617;ENSG00000167618;ENSG00000170889;ENSG00000170892;ENSG00000170906;ENSG00000170909;ENSG00000186818;ENSG00000189430;ENSG00000204577;ENSG00000204577;ENSG00000204577…
ATAC_HG00741_Maternal_equal-bins	chromosomalLocation_CytogeneticBand	CHR_HSCHR19LRC_PGF2_CTG3_1	chrCHR_HSCHR19LRC_PGF2_CTG3_1	http://www.ensembl.org/Homo_sapiens/Location/View?chr=CHR_HSCHR19LRC_PGF2_CTG3_1;r=CHR_HSCHR19LRC_PGF2_CTG3_1:54040833-54801011	19	19	0.82715	22.9704	0	0	11006;10288;23547;3903;10859;107987461;112724;29844;79143;79042;126014;55655;4696;26121;4849;9437;147798;6203;79165	ENSG00000022556;ENSG00000088038;ENSG00000104972;ENSG00000104972;ENSG00000105617;ENSG00000105618;ENSG00000105619;ENSG00000125505;ENSG00000131042;ENSG00000160439;ENSG00000167608;ENSG00000167613;ENSG00000170889;ENSG00000170892;ENSG00000170906;ENSG00000170909;ENSG00000186818;ENSG00000189430;ENSG00000239961
ATAC_HG00741_Maternal_equal-bins	chromosomalLocation_CytogeneticBand	CHR_HSCHR8_3_CTG7	chrCHR_HSCHR8_3_CTG7	http://www.ensembl.org/Homo_sapiens/Location/View?chr=CHR_HSCHR8_3_CTG7;r=CHR_HSCHR8_3_CTG7:143536257-143816310	16	14	0.696548	20.0991	0	0	23144;79792;642475;1936;93100;84948;65263;9831;286075;101928160;225689;286077;100128338;23513	ENSG00000014164;ENSG00000104518;ENSG00000104524;ENSG00000104529;ENSG00000147813;ENSG00000179886;ENSG00000180900;ENSG00000180921;ENSG00000181085;ENSG00000181135;ENSG00000181135;ENSG00000183309;ENSG00000203499;ENSG00000204839
ATAC_HG00741_Maternal_equal-bins	chromosomalLocation_CytogeneticBand	CHR_HSCHR19LRC_COX2_CTG3_1	chrCHR_HSCHR19LRC_COX2_CTG3_1	http://www.ensembl.org/Homo_sapiens/Location/View?chr=CHR_HSCHR19LRC_COX2_CTG3_1;r=CHR_HSCHR19LRC_COX2_CTG3_1:54040833-54734052	16	16	0.696548	22.9704	0	0	23547;3903;3812;9437;4849;4696;79165;147798;126014;6203;29844;55655;79143;112724;79042;26121	ENSG00000022556;ENSG00000088038;ENSG00000105617;ENSG00000105618;ENSG00000105619;ENSG00000125505;ENSG00000160439;ENSG00000167608;ENSG00000167613;ENSG00000170889;ENSG00000170892;ENSG00000170906;ENSG00000170909;ENSG00000189430;ENSG00000239961;ENSG00000240403
ATAC_HG00741_Maternal_equal-bins	chromosomalLocation_CytogeneticBand	CHR_HSCHR19LRC_LRC_I_CTG3_1	chrCHR_HSCHR19LRC_LRC_I_CTG3_1	http://www.ensembl.org/Homo_sapiens/Location/View?chr=CHR_HSCHR19LRC_LRC_I_CTG3_1;r=CHR_HSCHR19LRC_LRC_I_CTG3_1:54040833-55068836	14	14	0.609479	22.9704	0	0	3812;6203;55655;26121;79042;29844;147798;4849;79143;4696;126014;112724;9437;79165	ENSG00000022556;ENSG00000088038;ENSG00000105617;ENSG00000105618;ENSG00000105619;ENSG00000125505;ENSG00000160439;ENSG00000167608;ENSG00000170889;ENSG00000170892;ENSG00000170906;ENSG00000170909;ENSG00000189430;ENSG00000240403
ATAC_HG00741_Maternal_equal-bins	chromosomalLocation_CytogeneticBand	CHR_HSCHR19LRC_LRC_J_CTG3_1	chrCHR_HSCHR19LRC_LRC_J_CTG3_1	http://www.ensembl.org/Homo_sapiens/Location/View?chr=CHR_HSCHR19LRC_LRC_J_CTG3_1;r=CHR_HSCHR19LRC_LRC_J_CTG3_1:54040833-55096373	14	14	0.609479	22.9704	0	0	3812;6203;4696;79165;55655;9437;4849;147798;112724;29844;79042;126014;79143;26121	ENSG00000022556;ENSG00000088038;ENSG00000105617;ENSG00000105618;ENSG00000105619;ENSG00000125505;ENSG00000160439;ENSG00000167608;ENSG00000170889;ENSG00000170892;ENSG00000170906;ENSG00000170909;ENSG00000189430;ENSG00000240403
ATAC_HG00741_Maternal_equal-bins	chromosomalLocation_CytogeneticBand	CHR_HSCHR19LRC_LRC_S_CTG3_1	chrCHR_HSCHR19LRC_LRC_S_CTG3_1	http://www.ensembl.org/Homo_sapiens/Location/View?chr=CHR_HSCHR19LRC_LRC_S_CTG3_1;r=CHR_HSCHR19LRC_LRC_S_CTG3_1:54040833-55070922	14	14	0.609479	22.9704	0	0	3812;26121;126014;79042;4849;9437;112724;147798;6203;29844;4696;55655;79165;79143	ENSG00000022556;ENSG00000088038;ENSG00000105617;ENSG00000105618;ENSG00000105619;ENSG00000125505;ENSG00000160439;ENSG00000167608;ENSG00000170889;ENSG00000170892;ENSG00000170906;ENSG00000170909;ENSG00000189430;ENSG00000240403
ATAC_HG00741_Maternal_equal-bins	chromosomalLocation_CytogeneticBand	CHR_HSCHR19LRC_LRC_T_CTG3_1	chrCHR_HSCHR19LRC_LRC_T_CTG3_1	http://www.ensembl.org/Homo_sapiens/Location/View?chr=CHR_HSCHR19LRC_LRC_T_CTG3_1;r=CHR_HSCHR19LRC_LRC_T_CTG3_1:54040833-55007215	14	14	0.609479	22.9704	0	0	3812;4849;6203;79165;126014;4696;9437;26121;79042;112724;79143;147798;55655;29844	ENSG00000022556;ENSG00000088038;ENSG00000105617;ENSG00000105618;ENSG00000105619;ENSG00000125505;ENSG00000160439;ENSG00000167608;ENSG00000170889;ENSG00000170892;ENSG00000170906;ENSG00000170909;ENSG00000189430;ENSG00000240403
ATAC_HG00741_Maternal_equal-bins	chromosomalLocation_CytogeneticBand	CHR_HSCHR14_7_CTG1	chrCHR_HSCHR14_7_CTG1	http://www.ensembl.org/Homo_sapiens/Location/View?chr=CHR_HSCHR14_7_CTG1;r=CHR_HSCHR14_7_CTG1:92886352-94392703	13	13	0.565945	22.9704	0	0	319085;3705;64112;55148;26175;55727;51676;256369;78990;57062;122509;83982;57718	ENSG00000011114;ENSG00000012963;ENSG00000089723;ENSG00000089737;ENSG00000100605;ENSG00000100628;ENSG00000119632;ENSG00000119698;ENSG00000153485;ENSG00000165943;ENSG00000165948;ENSG00000175699;ENSG00000258730
ATAC_HG00741_Maternal_equal-bins	chromosomalLocation_CytogeneticBand	CHR_HSCHR15_4_CTG8	chrCHR_HSCHR15_4_CTG8	http://www.ensembl.org/Homo_sapiens/Location/View?chr=CHR_HSCHR15_4_CTG8;r=CHR_HSCHR15_4_CTG8:27871154-32814964	13	13	0.565945	22.9704	0	0	4948;8924;100132202;56160;89839;1139;54893;22909;26585;6447;7082;4308;51621	ENSG00000104044;ENSG00000104067;ENSG00000128731;ENSG00000134160;ENSG00000166912;ENSG00000166922;ENSG00000166923;ENSG00000169926;ENSG00000175344;ENSG00000185115;ENSG00000198690;ENSG00000227717;ENSG00000285077
ATAC_HG00741_Maternal_equal-bins	chromosomalLocation_CytogeneticBand	15q13.3	chr15q13.3	http://www.ensembl.org/Homo_sapiens/Location/View?chr=15;r=15:30903852-33866121	15	13	0.653013	19.9077	2.22045e-16	4.73126e-15	54893;22909;4308;283710;51621;105370939;161725;1139;653125;728047;6447;26585;100131315	ENSG00000134160;ENSG00000166912;ENSG00000166922;ENSG00000166923;ENSG00000169918;ENSG00000169926;ENSG00000169926;ENSG00000175344;ENSG00000198690;ENSG00000206127;ENSG00000249931;ENSG00000259721;ENSG00000259772
ATAC_HG00741_Maternal_equal-bins	chromosomalLocation_CytogeneticBand	CHR_HSCHR22_1_CTG7	chrCHR_HSCHR22_1_CTG7	http://www.ensembl.org/Homo_sapiens/Location/View?chr=CHR_HSCHR22_1_CTG7;r=CHR_HSCHR22_1_CTG7:23764087-24065991	11	11	0.478877	22.9704	9.99201e-16	2.05021e-14	4320;400916;6598;91319;4282;66035;1652;100037417;2953;23523;653689	ENSG00000099953;ENSG00000099956;ENSG00000099958;ENSG00000099977;ENSG00000099977;ENSG00000099984;ENSG00000099991;ENSG00000133433;ENSG00000133460;ENSG00000240972;ENSG00000250479
ATAC_HG00741_Maternal_equal-bins	chromosomalLocation_CytogeneticBand	14q32.12	chr14q32.12	http://www.ensembl.org/Homo_sapiens/Location/View?chr=14;r=14:91271323-94279735	26	15	1.13189	13.2522	1.64313e-14	3.25105e-13	51676;256369;57062;78990;122509;83982;57718;123036;3705;319085;64112;26175;55148;55727;100616140	ENSG00000011114;ENSG00000012963;ENSG00000089723;ENSG00000089737;ENSG00000100605;ENSG00000100628;ENSG00000119632;ENSG00000119698;ENSG00000153485;ENSG00000165929;ENSG00000165943;ENSG00000165948;ENSG00000175699;ENSG00000258730;ENSG00000265768
ATAC_HG00741_Maternal_equal-bins	chromosomalLocation_CytogeneticBand	CHR_HSCHR5_2_CTG1_1	chrCHR_HSCHR5_2_CTG1_1	http://www.ensembl.org/Homo_sapiens/Location/View?chr=CHR_HSCHR5_2_CTG1_1;r=CHR_HSCHR5_2_CTG1_1:69217760-70819771	11	10	0.478877	20.8822	2.43805e-13	4.65752e-12	92259;202243;5884;153562;2966;728340;4671;8293;55814;64087	ENSG00000131844;ENSG00000134056;ENSG00000145734;ENSG00000145736;ENSG00000145736;ENSG00000152939;ENSG00000152942;ENSG00000172058;ENSG00000183323;ENSG00000249437
ATAC_HG00741_Maternal_equal-bins	chromosomalLocation_CytogeneticBand	16p13.11	chr16p13.11	http://www.ensembl.org/Homo_sapiens/Location/View?chr=16;r=16:14708944-16393954	14	11	0.609479	18.0482	3.19966e-13	5.90871e-12	4629;54820;123811;4363;408050;9665;89927;102465683;102466268;100422870;102466812	ENSG00000072864;ENSG00000103222;ENSG00000103226;ENSG00000133392;ENSG00000133393;ENSG00000166780;ENSG00000166783;ENSG00000265537;ENSG00000275259;ENSG00000276311;ENSG00000278221
ATAC_HG00741_Maternal_equal-bins	chromosomalLocation_CytogeneticBand	CHR_HSCHR11_1_CTG8	chrCHR_HSCHR11_1_CTG8	http://www.ensembl.org/Homo_sapiens/Location/View?chr=CHR_HSCHR11_1_CTG8;r=CHR_HSCHR11_1_CTG8:473895-677067	12	10	0.522411	19.142	1.4061e-12	2.51283e-11	6050;8045;256329;115399;3265;100506211;57661;3665;53841;6343	ENSG00000023191;ENSG00000070031;ENSG00000070047;ENSG00000099834;ENSG00000099849;ENSG00000161328;ENSG00000174775;ENSG00000185507;ENSG00000185522;ENSG00000247095
ATAC_HG00741_Maternal_equal-bins	chromosomalLocation_CytogeneticBand	CHR_HSCHR16_3_CTG1	chrCHR_HSCHR16_3_CTG1	http://www.ensembl.org/Homo_sapiens/Location/View?chr=CHR_HSCHR16_3_CTG1;r=CHR_HSCHR16_3_CTG1:4314761-4526261	10	9	0.435342	20.6734	5.15399e-12	8.92284e-11	3163;57407;100529144;79585;114990;51025;101926896;84662;9093	ENSG00000103415;ENSG00000103423;ENSG00000103426;ENSG00000126603;ENSG00000153406;ENSG00000168140;ENSG00000217930;ENSG00000262246;ENSG00000262686
ATAC_HG00741_Maternal_equal-bins	chromosomalLocation_CytogeneticBand	CHR_HSCHR16_1_CTG1	chrCHR_HSCHR16_1_CTG1	http://www.ensembl.org/Homo_sapiens/Location/View?chr=CHR_HSCHR16_1_CTG1;r=CHR_HSCHR16_1_CTG1:14435701-16482129	11	9	0.478877	18.794	2.72495e-11	4.57462e-10	408050;5073;51283;89927;9665;4629;54820;123811;4363	ENSG00000072864;ENSG00000103222;ENSG00000103226;ENSG00000103429;ENSG00000133392;ENSG00000133393;ENSG00000140694;ENSG00000166780;ENSG00000166783
ATAC_HG00741_Maternal_equal-bins	chromosomalLocation_CytogeneticBand	11p15.5	chr11p15.5	http://www.ensembl.org/Homo_sapiens/Location/View?chr=11;r=11:167784-2849110	75	20	3.26507	6.12545	3.89713e-11	6.35002e-10	10410;6050;6150;107987373;100133545;3265;8045;115399;256329;283120;100506211;57661;3665;53841;6343;4588;4583;1850;439915;100132464	ENSG00000023191;ENSG00000070031;ENSG00000070047;ENSG00000099834;ENSG00000099849;ENSG00000130600;ENSG00000142089;ENSG00000161328;ENSG00000174775;ENSG00000184545;ENSG00000184956;ENSG00000185507;ENSG00000185522;ENSG00000185940;ENSG00000198788;ENSG00000205865;ENSG00000214026;ENSG00000214026;ENSG00000226416;ENSG00000247095
ATAC_HG00741_Maternal_equal-bins	chromosomalLocation_CytogeneticBand	17p13.3	chr17p13.3	http://www.ensembl.org/Homo_sapiens/Location/View?chr=17;r=17:88641-3398410	46	16	2.00257	7.98971	4.1422e-11	6.55651e-10	7531;124935;8578;83547;10594;727910;124997;84981;5345;5176;653486;64359;29928;29;407004;100422835	ENSG00000074660;ENSG00000108953;ENSG00000132386;ENSG00000159842;ENSG00000167693;ENSG00000167703;ENSG00000167705;ENSG00000167711;ENSG00000167716;ENSG00000174231;ENSG00000177370;ENSG00000185561;ENSG00000186594;ENSG00000264429;ENSG00000268320;ENSG00000283824
ATAC_HG00741_Maternal_equal-bins	chromosomalLocation_CytogeneticBand	8q24.3	chr8q24.3	http://www.ensembl.org/Homo_sapiens/Location/View?chr=8;r=8:138588235-145066685	107	22	4.65816	4.72289	9.76082e-10	1.50208e-08	2843;11156;80728;4061;90987;286122;79792;642475;1936;23144;93100;84948;65263;9831;286075;101928160;225689;286077;100128338;23513;100126338;100616318	ENSG00000014164;ENSG00000104518;ENSG00000104524;ENSG00000104529;ENSG00000147799;ENSG00000147813;ENSG00000160932;ENSG00000177335;ENSG00000179886;ENSG00000180900;ENSG00000180921;ENSG00000181085;ENSG00000181135;ENSG00000181135;ENSG00000183309;ENSG00000184489;ENSG00000198169;ENSG00000203499;ENSG00000204839;ENSG00000204882;ENSG00000265660;ENSG00000284224
ATAC_HG00741_Maternal_equal-bins	chromosomalLocation_CytogeneticBand	22q11.23	chr22q11.23	http://www.ensembl.org/Homo_sapiens/Location/View?chr=22;r=22:23059415-25520854	29	12	1.26249	9.50501	1.11299e-09	1.66648e-08	101929374;4320;400916;91319;6598;66035;4282;653689;2953;1652;100037417;23523	ENSG00000099953;ENSG00000099956;ENSG00000099958;ENSG00000099977;ENSG00000099977;ENSG00000099984;ENSG00000099991;ENSG00000133433;ENSG00000133460;ENSG00000234928;ENSG00000240972;ENSG00000250479
ATAC_HG00741_Maternal_equal-bins	chromosomalLocation_CytogeneticBand	5q13.2	chr5q13.2	http://www.ensembl.org/Homo_sapiens/Location/View?chr=5;r=5:69160806-73941993	24	10	1.04482	9.57101	2.59286e-08	3.78011e-07	8293;4671;2966;728340;92259;202243;5884;55814;64087;153562	ENSG00000131844;ENSG00000134056;ENSG00000145734;ENSG00000145736;ENSG00000145736;ENSG00000152939;ENSG00000152942;ENSG00000172058;ENSG00000183323;ENSG00000249437
ATAC_HG00741_Maternal_equal-bins	chromosomalLocation_CytogeneticBand	1q42.13	chr1q42.13	http://www.ensembl.org/Homo_sapiens/Location/View?chr=1;r=1:226870184-230426371	41	10	1.7849	5.60254	7.56318e-06	0.000107436	58480;100169759;100169760;100169768;100169751;100169757;100169754;100169763;100169761;100169755	ENSG00000116574;ENSG00000199270;ENSG00000199337;ENSG00000199337;ENSG00000199352;ENSG00000199910;ENSG00000200343;ENSG00000200370;ENSG00000200381;ENSG00000200624;ENSG00000201321
ATAC_HG00741_Maternal_equal-bins	chromosomalLocation_CytogeneticBand	6p12.1	chr6p12.1	http://www.ensembl.org/Homo_sapiens/Location/View?chr=6;r=6:53001279-57189833	14	6	0.609479	9.84447	1.48393e-05	0.000205524	667;221336;57691;9532;26036;81578	ENSG00000112200;ENSG00000112208;ENSG00000124749;ENSG00000151914;ENSG00000151917;ENSG00000168116
ATAC_HG00741_Maternal_equal-bins	chromosomalLocation_CytogeneticBand	1p36.32	chr1p36.32	http://www.ensembl.org/Homo_sapiens/Location/View?chr=1;r=1:2321253-4981568	21	7	0.914219	7.65681	1.96113e-05	0.000264992	100996583;79258;127281;9651;55229;388585;8764	ENSG00000142606;ENSG00000149527;ENSG00000157870;ENSG00000157873;ENSG00000157881;ENSG00000197921;ENSG00000228037
ATAC_HG00741_Maternal_equal-bins	chromosomalLocation_CytogeneticBand	5p15.33	chr5p15.33	http://www.ensembl.org/Homo_sapiens/Location/View?chr=5;r=5:92151-3601403	27	7	1.17542	5.9553	0.000119174	0.00157196	6550;55722;85409;10723;100506791;100616479;100422966	ENSG00000066230;ENSG00000112877;ENSG00000113504;ENSG00000145506;ENSG00000250584;ENSG00000263746;ENSG00000263834
ATAC_HG00741_Maternal_equal-bins	chromosomalLocation_CytogeneticBand	6q27	chr6q27	http://www.ensembl.org/Homo_sapiens/Location/View?chr=6;r=6:165279664-170584692	22	6	0.957753	6.26466	0.000273393	0.00352232	55274;6991;55780;80069;84498;28514	ENSG00000112584;ENSG00000130023;ENSG00000130024;ENSG00000184786;ENSG00000198719;ENSG00000231690
ATAC_HG00741_Maternal_equal-bins	chromosomalLocation_CytogeneticBand	21q22.3	chr21q22.3	http://www.ensembl.org/Homo_sapiens/Location/View?chr=21;r=21:41304212-46665124	74	11	3.22153	3.41452	0.000337761	0.00425271	102724023;875;102724560;105372833;7307;102724594;1409;150094;284836;10841;84221	ENSG00000142178;ENSG00000160200;ENSG00000160200;ENSG00000160202;ENSG00000160282;ENSG00000160284;ENSG00000188660;ENSG00000232010;ENSG00000275895;ENSG00000275895;ENSG00000276076;ENSG00000280071
ATAC_HG00741_Maternal_equal-bins	chromosomalLocation_CytogeneticBand	9q21.11	chr9q21.11	http://www.ensembl.org/Homo_sapiens/Location/View?chr=9;r=9:65282101-69274615	11	4	0.478877	8.35288	0.000919944	0.0113255	220869;349334;84210;286380	ENSG00000147996;ENSG00000184659;ENSG00000187559;ENSG00000260691
ATAC_HG00741_Maternal_equal-bins	chromosomalLocation_CytogeneticBand	15q11.2	chr15q11.2	http://www.ensembl.org/Homo_sapiens/Location/View?chr=15;r=15:20379495-25439056	13	4	0.565945	7.06782	0.00185897	0.0223884	114791;727924;23191;103504741	ENSG00000264902;ENSG00000273749;ENSG00000275835;ENSG00000284988
ATAC_HG00741_Maternal_equal-bins	chromosomalLocation_CytogeneticBand	16p13.3	chr16p13.3	http://www.ensembl.org/Homo_sapiens/Location/View?chr=16;r=16:11555-7713338	194	18	8.44564	2.13128	0.00207712	0.0244835	3163;57407;7177;23430;26063;9727;6650;3040;100529144;51025;114990;79585;84662;101926896;64711;9093;103504738;100616258	ENSG00000090565;ENSG00000095917;ENSG00000103326;ENSG00000103415;ENSG00000103423;ENSG00000103426;ENSG00000126603;ENSG00000153406;ENSG00000162040;ENSG00000168140;ENSG00000172236;ENSG00000188536;ENSG00000217930;ENSG00000242612;ENSG00000262246;ENSG00000262686;ENSG00000265867;ENSG00000278739
ATAC_HG00741_Maternal_equal-bins	chromosomalLocation_CytogeneticBand	15q25.2	chr15q25.2	http://www.ensembl.org/Homo_sapiens/Location/View?chr=15;r=15:82041778-84658563	25	5	1.08836	4.59409	0.00396579	0.0457718	643707;390660;440295;64506;6218	ENSG00000182774;ENSG00000184206;ENSG00000197978;ENSG00000214575;ENSG00000274376
ATAC_HG00741_Maternal_equal-bins	geneontology_Biological_Process	GO:0002483	antigen processing and presentation of endogenous peptide antigen	http://amigo.geneontology.org/amigo/term/GO:0002483	10	7	0.359528	19.47	8.11365e-09	4.70835e-05	567;3133;3134;3135;6890;6891;6892	ENSG00000166710;ENSG00000168394;ENSG00000204267;ENSG00000204592;ENSG00000204632;ENSG00000204642;ENSG00000231925
ATAC_HG00741_Maternal_equal-bins	geneontology_Biological_Process	GO:0002478	antigen processing and presentation of exogenous peptide antigen	http://amigo.geneontology.org/amigo/term/GO:0002478	106	17	3.811	4.46078	2.13214e-07	0.000595345	567;2213;3109;3111;3112;3113;3115;3117;3118;3122;3133;3134;3135;6890;6891;6892;83547	ENSG00000072694;ENSG00000166710;ENSG00000167705;ENSG00000168394;ENSG00000204252;ENSG00000204267;ENSG00000204287;ENSG00000204592;ENSG00000204632;ENSG00000204642;ENSG00000223865;ENSG00000231389;ENSG00000231925;ENSG00000237541;ENSG00000237541;ENSG00000241106;ENSG00000242574
ATAC_HG00741_Maternal_equal-bins	geneontology_Biological_Process	GO:0001909	leukocyte mediated cytotoxicity	http://amigo.geneontology.org/amigo/term/GO:0001909	85	15	3.05599	4.9084	3.07778e-07	0.000595345	177;567;1991;2213;3133;3134;3135;4277;5788;6845;9437;10859;203068;259197;100507436	ENSG00000072694;ENSG00000081237;ENSG00000104972;ENSG00000124333;ENSG00000166710;ENSG00000189430;ENSG00000196230;ENSG00000197561;ENSG00000204305;ENSG00000204475;ENSG00000204516;ENSG00000204520;ENSG00000204592;ENSG00000204632;ENSG00000204642
ATAC_HG00741_Maternal_equal-bins	geneontology_Biological_Process	GO:0019884	antigen processing and presentation of exogenous antigen	http://amigo.geneontology.org/amigo/term/GO:0019884	113	17	4.06267	4.18445	5.47808e-07	0.000743518	567;2213;3109;3111;3112;3113;3115;3117;3118;3122;3133;3134;3135;6890;6891;6892;83547	ENSG00000072694;ENSG00000166710;ENSG00000167705;ENSG00000168394;ENSG00000204252;ENSG00000204267;ENSG00000204287;ENSG00000204592;ENSG00000204632;ENSG00000204642;ENSG00000223865;ENSG00000231389;ENSG00000231925;ENSG00000237541;ENSG00000237541;ENSG00000241106;ENSG00000242574
ATAC_HG00741_Maternal_equal-bins	geneontology_Biological_Process	GO:0019883	antigen processing and presentation of endogenous antigen	http://amigo.geneontology.org/amigo/term/GO:0019883	16	7	0.575245	12.1687	6.40632e-07	0.000743518	567;3133;3134;3135;6890;6891;6892	ENSG00000166710;ENSG00000168394;ENSG00000204267;ENSG00000204592;ENSG00000204632;ENSG00000204642;ENSG00000231925
ATAC_HG00741_Maternal_equal-bins	geneontology_Biological_Process	GO:0048002	antigen processing and presentation of peptide antigen	http://amigo.geneontology.org/amigo/term/GO:0048002	117	17	4.20648	4.04139	9.07177e-07	0.000877391	567;2213;3109;3111;3112;3113;3115;3117;3118;3122;3133;3134;3135;6890;6891;6892;83547	ENSG00000072694;ENSG00000166710;ENSG00000167705;ENSG00000168394;ENSG00000204252;ENSG00000204267;ENSG00000204287;ENSG00000204592;ENSG00000204632;ENSG00000204642;ENSG00000223865;ENSG00000231389;ENSG00000231925;ENSG00000237541;ENSG00000237541;ENSG00000241106;ENSG00000242574
ATAC_HG00741_Maternal_equal-bins	geneontology_Biological_Process	GO:0034341	response to interferon-gamma	http://amigo.geneontology.org/amigo/term/GO:0034341	160	20	5.75245	3.47678	1.18101e-06	0.000979059	199;567;3113;3115;3117;3118;3122;3133;3134;3135;3665;6348;6352;6359;6360;7726;10410;10537;11074;414062	ENSG00000142089;ENSG00000166710;ENSG00000185507;ENSG00000204287;ENSG00000204472;ENSG00000204592;ENSG00000204616;ENSG00000204632;ENSG00000204642;ENSG00000213886;ENSG00000223865;ENSG00000231389;ENSG00000234127;ENSG00000237541;ENSG00000237541;ENSG00000271503;ENSG00000275152;ENSG00000275718;ENSG00000276085;ENSG00000277632
ATAC_HG00741_Maternal_equal-bins	geneontology_Biological_Process	GO:0001910	regulation of leukocyte mediated cytotoxicity	http://amigo.geneontology.org/amigo/term/GO:0001910	61	12	2.19312	5.47166	1.41943e-06	0.00102962	177;567;2213;3133;3134;3135;4277;5788;9437;10859;259197;100507436	ENSG00000072694;ENSG00000081237;ENSG00000104972;ENSG00000166710;ENSG00000189430;ENSG00000204305;ENSG00000204475;ENSG00000204516;ENSG00000204520;ENSG00000204592;ENSG00000204632;ENSG00000204642
ATAC_HG00741_Maternal_equal-bins	geneontology_Biological_Process	GO:0002479	antigen processing and presentation of exogenous peptide antigen via MHC class I, TAP-dependent	http://amigo.geneontology.org/amigo/term/GO:0002479	19	7	0.683103	10.2474	2.56844e-06	0.00162966	567;3133;3134;3135;6890;6891;6892	ENSG00000166710;ENSG00000168394;ENSG00000204267;ENSG00000204592;ENSG00000204632;ENSG00000204642;ENSG00000231925
ATAC_HG00741_Maternal_equal-bins	geneontology_Biological_Process	GO:0002683	negative regulation of immune system process	http://amigo.geneontology.org/amigo/term/GO:0002683	348	31	12.5116	2.47771	3.08729e-06	0.00162966	29;1652;2213;3111;3112;3133;3135;4277;4282;4795;5133;5788;5987;6348;7124;7940;8764;9231;10859;11006;11027;23513;23547;26585;28514;51621;56940;79148;388585;100507436;102725035	ENSG00000072694;ENSG00000081237;ENSG00000099977;ENSG00000104972;ENSG00000112679;ENSG00000151208;ENSG00000157873;ENSG00000159842;ENSG00000166923;ENSG00000169926;ENSG00000180900;ENSG00000186818;ENSG00000188389;ENSG00000197921;ENSG00000198719;ENSG00000204252;ENSG00000204482;ENSG00000204498;ENSG00000204516;ENSG00000204520;ENSG00000204577;ENSG00000204592;ENSG00000204632;ENSG00000204713;ENSG00000232810…
ATAC_HG00741_Maternal_equal-bins	geneontology_Biological_Process	GO:0001914	regulation of T cell mediated cytotoxicity	http://amigo.geneontology.org/amigo/term/GO:0001914	27	8	0.970725	8.24126	3.19253e-06	0.00162966	177;567;2213;3133;3134;3135;5788;10859	ENSG00000072694;ENSG00000081237;ENSG00000104972;ENSG00000166710;ENSG00000204305;ENSG00000204592;ENSG00000204632;ENSG00000204642
ATAC_HG00741_Maternal_equal-bins	geneontology_Biological_Process	GO:0001913	T cell mediated cytotoxicity	http://amigo.geneontology.org/amigo/term/GO:0001913	45	10	1.61788	6.18095	3.36996e-06	0.00162966	177;567;2213;3133;3134;3135;4277;5788;10859;100507436	ENSG00000072694;ENSG00000081237;ENSG00000104972;ENSG00000166710;ENSG00000204305;ENSG00000204516;ENSG00000204520;ENSG00000204592;ENSG00000204632;ENSG00000204642
ATAC_HG00741_Maternal_equal-bins	geneontology_Biological_Process	GO:0071346	cellular response to interferon-gamma	http://amigo.geneontology.org/amigo/term/GO:0071346	143	18	5.14125	3.5011	3.65089e-06	0.0016297	199;567;3113;3115;3117;3118;3122;3133;3134;3135;3665;6348;6352;6359;6360;7726;11074;414062	ENSG00000166710;ENSG00000185507;ENSG00000204287;ENSG00000204472;ENSG00000204592;ENSG00000204616;ENSG00000204632;ENSG00000204642;ENSG00000223865;ENSG00000231389;ENSG00000234127;ENSG00000237541;ENSG00000237541;ENSG00000271503;ENSG00000275152;ENSG00000275718;ENSG00000276085;ENSG00000277632
ATAC_HG00741_Maternal_equal-bins	geneontology_Biological_Process	GO:0001911	negative regulation of leukocyte mediated cytotoxicity	http://amigo.geneontology.org/amigo/term/GO:0001911	14	6	0.503339	11.9204	4.91118e-06	0.00203568	2213;3133;3135;5788;10859;100507436	ENSG00000072694;ENSG00000081237;ENSG00000104972;ENSG00000204520;ENSG00000204592;ENSG00000204632
ATAC_HG00741_Maternal_equal-bins	geneontology_Biological_Process	GO:0019882	antigen processing and presentation	http://amigo.geneontology.org/amigo/term/GO:0019882	149	18	5.35697	3.36011	6.57218e-06	0.00254256	567;2213;3109;3111;3112;3113;3115;3117;3118;3122;3133;3134;3135;5696;6890;6891;6892;83547	ENSG00000072694;ENSG00000166710;ENSG00000167705;ENSG00000168394;ENSG00000204252;ENSG00000204264;ENSG00000204267;ENSG00000204287;ENSG00000204592;ENSG00000204632;ENSG00000204642;ENSG00000223865;ENSG00000231389;ENSG00000231925;ENSG00000237541;ENSG00000237541;ENSG00000241106;ENSG00000242574
ATAC_HG00741_Maternal_equal-bins	geneontology_Biological_Process	GO:0002449	lymphocyte mediated immunity	http://amigo.geneontology.org/amigo/term/GO:0002449	196	21	7.04675	2.9801	7.77313e-06	0.00281922	177;567;717;2213;2794;3133;3134;3135;3665;4049;4277;5788;6845;7124;8809;9437;10859;56940;203068;259197;100507436	ENSG00000072694;ENSG00000081237;ENSG00000104972;ENSG00000112679;ENSG00000115604;ENSG00000124333;ENSG00000166278;ENSG00000166710;ENSG00000185507;ENSG00000189430;ENSG00000196230;ENSG00000204305;ENSG00000204475;ENSG00000204516;ENSG00000204520;ENSG00000204590;ENSG00000204592;ENSG00000204632;ENSG00000204642;ENSG00000226979;ENSG00000232810
ATAC_HG00741_Maternal_equal-bins	geneontology_Biological_Process	GO:0001819	positive regulation of cytokine production	http://amigo.geneontology.org/amigo/term/GO:0001819	348	30	12.5116	2.39778	8.5754e-06	0.00284516	177;567;1652;1991;3113;3115;3133;3135;3265;3303;3665;4049;4050;4282;5004;5345;5788;6348;7124;8764;8809;10211;10554;10859;11027;26065;55655;63940;79792;89870	ENSG00000022556;ENSG00000081237;ENSG00000099977;ENSG00000104518;ENSG00000104972;ENSG00000115604;ENSG00000137312;ENSG00000157873;ENSG00000166710;ENSG00000167711;ENSG00000174775;ENSG00000185507;ENSG00000197561;ENSG00000204305;ENSG00000204310;ENSG00000204389;ENSG00000204592;ENSG00000204610;ENSG00000204632;ENSG00000213654;ENSG00000223865;ENSG00000226979;ENSG00000227507;ENSG00000229314;ENSG00000231389…
ATAC_HG00741_Maternal_equal-bins	geneontology_Biological_Process	GO:0001906	cell killing	http://amigo.geneontology.org/amigo/term/GO:0001906	110	15	3.95481	3.79285	8.82525e-06	0.00284516	177;567;1991;2213;3133;3134;3135;4277;5788;6845;9437;10859;203068;259197;100507436	ENSG00000072694;ENSG00000081237;ENSG00000104972;ENSG00000124333;ENSG00000166710;ENSG00000189430;ENSG00000196230;ENSG00000197561;ENSG00000204305;ENSG00000204475;ENSG00000204516;ENSG00000204520;ENSG00000204592;ENSG00000204632;ENSG00000204642
ATAC_HG00741_Maternal_equal-bins	geneontology_Biological_Process	GO:0031341	regulation of cell killing	http://amigo.geneontology.org/amigo/term/GO:0031341	73	12	2.62455	4.57221	1.01289e-05	0.00309359	177;567;2213;3133;3134;3135;4277;5788;9437;10859;259197;100507436	ENSG00000072694;ENSG00000081237;ENSG00000104972;ENSG00000166710;ENSG00000189430;ENSG00000204305;ENSG00000204475;ENSG00000204516;ENSG00000204520;ENSG00000204592;ENSG00000204632;ENSG00000204642
ATAC_HG00741_Maternal_equal-bins	geneontology_Biological_Process	GO:0042590	antigen processing and presentation of exogenous peptide antigen via MHC class I	http://amigo.geneontology.org/amigo/term/GO:0042590	23	7	0.826914	8.46521	1.10262e-05	0.00311669	567;3133;3134;3135;6890;6891;6892	ENSG00000166710;ENSG00000168394;ENSG00000204267;ENSG00000204592;ENSG00000204632;ENSG00000204642;ENSG00000231925
ATAC_HG00741_Maternal_equal-bins	geneontology_Biological_Process	GO:0002706	regulation of lymphocyte mediated immunity	http://amigo.geneontology.org/amigo/term/GO:0002706	126	16	4.53005	3.53197	1.12787e-05	0.00311669	177;567;2213;3133;3134;3135;4049;4277;5788;7124;8809;9437;10859;56940;259197;100507436	ENSG00000072694;ENSG00000081237;ENSG00000104972;ENSG00000112679;ENSG00000115604;ENSG00000166710;ENSG00000189430;ENSG00000204305;ENSG00000204475;ENSG00000204516;ENSG00000204520;ENSG00000204592;ENSG00000204632;ENSG00000204642;ENSG00000226979;ENSG00000232810
ATAC_HG00741_Maternal_equal-bins	geneontology_Biological_Process	GO:0060333	interferon-gamma-mediated signaling pathway	http://amigo.geneontology.org/amigo/term/GO:0060333	76	12	2.73241	4.39172	1.54998e-05	0.00408843	567;3113;3115;3117;3118;3122;3133;3134;3135;3665;7726;11074	ENSG00000166710;ENSG00000185507;ENSG00000204287;ENSG00000204592;ENSG00000204616;ENSG00000204632;ENSG00000204642;ENSG00000223865;ENSG00000231389;ENSG00000234127;ENSG00000237541;ENSG00000237541
ATAC_HG00741_Maternal_equal-bins	geneontology_Biological_Process	GO:0031342	negative regulation of cell killing	http://amigo.geneontology.org/amigo/term/GO:0031342	17	6	0.611197	9.8168	1.84573e-05	0.00450223	2213;3133;3135;5788;10859;100507436	ENSG00000072694;ENSG00000081237;ENSG00000104972;ENSG00000204520;ENSG00000204592;ENSG00000204632
ATAC_HG00741_Maternal_equal-bins	geneontology_Biological_Process	GO:0002456	T cell mediated immunity	http://amigo.geneontology.org/amigo/term/GO:0002456	90	13	3.23575	4.01761	1.86203e-05	0.00450223	177;567;2213;2794;3133;3134;3135;4277;5788;8809;10859;56940;100507436	ENSG00000072694;ENSG00000081237;ENSG00000104972;ENSG00000112679;ENSG00000115604;ENSG00000166710;ENSG00000204305;ENSG00000204516;ENSG00000204520;ENSG00000204590;ENSG00000204592;ENSG00000204632;ENSG00000204642
ATAC_HG00741_Maternal_equal-bins	geneontology_Biological_Process	GO:0002768	immune response-regulating cell surface receptor signaling pathway	http://amigo.geneontology.org/amigo/term/GO:0002768	277	25	9.95892	2.51031	2.25007e-05	0.00506579	2213;2214;3113;3115;3117;3118;3122;3135;3265;4277;4340;4584;4588;5788;7917;10071;10859;11006;11027;23191;23547;56940;259197;387357;102723996	ENSG00000072694;ENSG00000081237;ENSG00000104972;ENSG00000112679;ENSG00000169894;ENSG00000172673;ENSG00000174775;ENSG00000184956;ENSG00000186818;ENSG00000203747;ENSG00000204287;ENSG00000204463;ENSG00000204475;ENSG00000204516;ENSG00000204632;ENSG00000204655;ENSG00000205277;ENSG00000223865;ENSG00000231389;ENSG00000237541;ENSG00000237541;ENSG00000239961;ENSG00000239998;ENSG00000273749;ENSG00000277117
ATAC_HG00741_Maternal_equal-bins	geneontology_Biological_Process	GO:0002475	antigen processing and presentation via MHC class Ib	http://amigo.geneontology.org/amigo/term/GO:0002475	11	5	0.395481	12.6428	2.2697e-05	0.00506579	567;3133;3134;3135;6891	ENSG00000166710;ENSG00000204267;ENSG00000204592;ENSG00000204632;ENSG00000204642
ATAC_HG00741_Maternal_equal-bins	geneontology_Biological_Process	GO:0002250	adaptive immune response	http://amigo.geneontology.org/amigo/term/GO:0002250	316	27	11.3611	2.37653	2.83554e-05	0.0060943	177;567;717;2213;2794;3133;3134;3135;3265;3665;3903;4049;4277;5788;5987;6890;6891;7124;8809;10859;11006;11024;56940;387357;100507436;102723996;102725035	ENSG00000072694;ENSG00000081237;ENSG00000104972;ENSG00000104974;ENSG00000112679;ENSG00000115604;ENSG00000166278;ENSG00000166710;ENSG00000167613;ENSG00000168394;ENSG00000172673;ENSG00000174775;ENSG00000185507;ENSG00000186818;ENSG00000204267;ENSG00000204305;ENSG00000204516;ENSG00000204520;ENSG00000204577;ENSG00000204590;ENSG00000204592;ENSG00000204632;ENSG00000204642;ENSG00000204713;ENSG00000226979…
ATAC_HG00741_Maternal_equal-bins	geneontology_Biological_Process	GO:0002709	regulation of T cell mediated immunity	http://amigo.geneontology.org/amigo/term/GO:0002709	57	10	2.04931	4.87969	3.09912e-05	0.00642293	177;567;2213;3133;3134;3135;5788;8809;10859;56940	ENSG00000072694;ENSG00000081237;ENSG00000104972;ENSG00000112679;ENSG00000115604;ENSG00000166710;ENSG00000204305;ENSG00000204592;ENSG00000204632;ENSG00000204642
ATAC_HG00741_Maternal_equal-bins	geneontology_Biological_Process	GO:0042267	natural killer cell mediated cytotoxicity	http://amigo.geneontology.org/amigo/term/GO:0042267	49	9	1.76169	5.10874	5.29869e-05	0.0106029	3133;3135;4277;6845;9437;10859;203068;259197;100507436	ENSG00000104972;ENSG00000124333;ENSG00000189430;ENSG00000196230;ENSG00000204475;ENSG00000204516;ENSG00000204520;ENSG00000204592;ENSG00000204632
ATAC_HG00741_Maternal_equal-bins	geneontology_Biological_Process	GO:0002703	regulation of leukocyte mediated immunity	http://amigo.geneontology.org/amigo/term/GO:0002703	175	18	6.29174	2.86089	5.92707e-05	0.0112137	29;177;567;2213;3133;3134;3135;4049;4277;5788;6845;7124;8809;9437;10859;56940;259197;100507436	ENSG00000072694;ENSG00000081237;ENSG00000104972;ENSG00000112679;ENSG00000115604;ENSG00000124333;ENSG00000159842;ENSG00000166710;ENSG00000189430;ENSG00000204305;ENSG00000204475;ENSG00000204516;ENSG00000204520;ENSG00000204592;ENSG00000204632;ENSG00000204642;ENSG00000226979;ENSG00000232810
ATAC_HG00741_Maternal_equal-bins	geneontology_Biological_Process	GO:0002704	negative regulation of leukocyte mediated immunity	http://amigo.geneontology.org/amigo/term/GO:0002704	39	8	1.40216	5.70549	6.05222e-05	0.0112137	29;2213;3133;3135;5788;10859;56940;100507436	ENSG00000072694;ENSG00000081237;ENSG00000104972;ENSG00000112679;ENSG00000159842;ENSG00000204520;ENSG00000204592;ENSG00000204632
ATAC_HG00741_Maternal_equal-bins	geneontology_Biological_Process	GO:0002764	immune response-regulating signaling pathway	http://amigo.geneontology.org/amigo/term/GO:0002764	405	31	14.5609	2.12899	6.18369e-05	0.0112137	2213;2214;3113;3115;3117;3118;3122;3135;3265;3303;3665;4277;4340;4584;4588;4795;5788;7917;10071;10211;10859;11006;11027;23191;23547;26065;56940;89870;259197;387357;102723996	ENSG00000072694;ENSG00000081237;ENSG00000104972;ENSG00000112679;ENSG00000137312;ENSG00000169894;ENSG00000172673;ENSG00000174775;ENSG00000184956;ENSG00000185507;ENSG00000186818;ENSG00000203747;ENSG00000204287;ENSG00000204389;ENSG00000204463;ENSG00000204475;ENSG00000204498;ENSG00000204516;ENSG00000204610;ENSG00000204632;ENSG00000204655;ENSG00000205277;ENSG00000223865;ENSG00000231389;ENSG00000237541…
ATAC_HG00741_Maternal_equal-bins	geneontology_Biological_Process	GO:0002707	negative regulation of lymphocyte mediated immunity	http://amigo.geneontology.org/amigo/term/GO:0002707	30	7	1.07858	6.48999	7.35947e-05	0.0125651	2213;3133;3135;5788;10859;56940;100507436	ENSG00000072694;ENSG00000081237;ENSG00000104972;ENSG00000112679;ENSG00000204520;ENSG00000204592;ENSG00000204632
ATAC_HG00741_Maternal_equal-bins	geneontology_Biological_Process	GO:0002228	natural killer cell mediated immunity	http://amigo.geneontology.org/amigo/term/GO:0002228	51	9	1.83359	4.9084	7.36195e-05	0.0125651	3133;3135;4277;6845;9437;10859;203068;259197;100507436	ENSG00000104972;ENSG00000124333;ENSG00000189430;ENSG00000196230;ENSG00000204475;ENSG00000204516;ENSG00000204520;ENSG00000204592;ENSG00000204632
ATAC_HG00741_Maternal_equal-bins	geneontology_Biological_Process	GO:0002253	activation of immune response	http://amigo.geneontology.org/amigo/term/GO:0002253	432	32	15.5316	2.06032	8.78957e-05	0.0145731	629;717;1675;2213;2214;3113;3115;3117;3118;3122;3265;3303;3665;4277;4340;4584;4588;4795;5788;7917;10071;10211;11006;11027;23191;23547;26065;56940;89870;259197;387357;102723996	ENSG00000072694;ENSG00000081237;ENSG00000112679;ENSG00000137312;ENSG00000166278;ENSG00000169894;ENSG00000172673;ENSG00000174775;ENSG00000184956;ENSG00000185507;ENSG00000186818;ENSG00000197766;ENSG00000203747;ENSG00000204287;ENSG00000204389;ENSG00000204463;ENSG00000204475;ENSG00000204498;ENSG00000204516;ENSG00000204610;ENSG00000204655;ENSG00000205277;ENSG00000223865;ENSG00000231389;ENSG00000237541…
ATAC_HG00741_Maternal_equal-bins	geneontology_Biological_Process	GO:0002699	positive regulation of immune effector process	http://amigo.geneontology.org/amigo/term/GO:0002699	181	18	6.50745	2.76606	9.1989e-05	0.0148281	567;2821;3109;3133;3134;3135;4049;4277;4282;5788;6845;7124;8764;8809;10859;89870;259197;100507436	ENSG00000081237;ENSG00000104972;ENSG00000105220;ENSG00000115604;ENSG00000124333;ENSG00000157873;ENSG00000166710;ENSG00000204475;ENSG00000204516;ENSG00000204520;ENSG00000204592;ENSG00000204610;ENSG00000204632;ENSG00000204642;ENSG00000226979;ENSG00000232810;ENSG00000240972;ENSG00000242574
ATAC_HG00741_Maternal_equal-bins	geneontology_Biological_Process	GO:0031349	positive regulation of defense response	http://amigo.geneontology.org/amigo/term/GO:0031349	339	27	12.188	2.21529	9.5045e-05	0.0149066	177;1652;3133;3135;3265;3303;3665;4049;4277;4584;4588;4795;6348;6352;6845;7124;10071;10211;11027;23547;26065;63940;89870;222236;259197;414062;100507436	ENSG00000099977;ENSG00000124333;ENSG00000137312;ENSG00000161048;ENSG00000169894;ENSG00000174775;ENSG00000184956;ENSG00000185507;ENSG00000204305;ENSG00000204389;ENSG00000204475;ENSG00000204498;ENSG00000204516;ENSG00000204520;ENSG00000204592;ENSG00000204610;ENSG00000204632;ENSG00000205277;ENSG00000213654;ENSG00000226979;ENSG00000232810;ENSG00000239961;ENSG00000239998;ENSG00000257103;ENSG00000271503…
ATAC_HG00741_Maternal_equal-bins	geneontology_Biological_Process	GO:0070663	regulation of leukocyte proliferation	http://amigo.geneontology.org/amigo/term/GO:0070663	183	18	6.57936	2.73583	0.000105983	0.0161848	177;199;2213;3109;3113;3115;3133;3135;4282;5788;6352;7940;8764;9093;9231;10859;26585;102723996	ENSG00000072694;ENSG00000081237;ENSG00000103423;ENSG00000104972;ENSG00000151208;ENSG00000157873;ENSG00000166923;ENSG00000204305;ENSG00000204472;ENSG00000204482;ENSG00000204592;ENSG00000204632;ENSG00000223865;ENSG00000231389;ENSG00000240972;ENSG00000242574;ENSG00000271503;ENSG00000277117
ATAC_HG00741_Maternal_equal-bins	geneontology_Biological_Process	GO:0002757	immune response-activating signal transduction	http://amigo.geneontology.org/amigo/term/GO:0002757	381	29	13.698	2.1171	0.000117478	0.0174234	2213;2214;3113;3115;3117;3118;3122;3265;3303;3665;4277;4340;4584;4588;4795;5788;7917;10071;10211;11006;11027;23191;23547;26065;56940;89870;259197;387357;102723996	ENSG00000072694;ENSG00000081237;ENSG00000112679;ENSG00000137312;ENSG00000169894;ENSG00000172673;ENSG00000174775;ENSG00000184956;ENSG00000185507;ENSG00000186818;ENSG00000203747;ENSG00000204287;ENSG00000204389;ENSG00000204463;ENSG00000204475;ENSG00000204498;ENSG00000204516;ENSG00000204610;ENSG00000204655;ENSG00000205277;ENSG00000223865;ENSG00000231389;ENSG00000237541;ENSG00000237541;ENSG00000239961…
ATAC_HG00741_Maternal_equal-bins	geneontology_Biological_Process	GO:0002429	immune response-activating cell surface receptor signaling pathway	http://amigo.geneontology.org/amigo/term/GO:0002429	253	22	9.09606	2.41863	0.000120099	0.0174234	2213;2214;3113;3115;3117;3118;3122;3265;4277;4340;4584;4588;5788;7917;10071;11006;11027;23191;56940;259197;387357;102723996	ENSG00000072694;ENSG00000081237;ENSG00000112679;ENSG00000169894;ENSG00000172673;ENSG00000174775;ENSG00000184956;ENSG00000186818;ENSG00000203747;ENSG00000204287;ENSG00000204463;ENSG00000204475;ENSG00000204516;ENSG00000204655;ENSG00000205277;ENSG00000223865;ENSG00000231389;ENSG00000237541;ENSG00000237541;ENSG00000239998;ENSG00000273749;ENSG00000277117
ATAC_HG00741_Maternal_equal-bins	geneontology_Biological_Process	GO:0002710	negative regulation of T cell mediated immunity	http://amigo.geneontology.org/amigo/term/GO:0002710	15	5	0.539292	9.27142	0.000130896	0.0185266	2213;3135;5788;10859;56940	ENSG00000072694;ENSG00000081237;ENSG00000104972;ENSG00000112679;ENSG00000204632
ATAC_HG00741_Maternal_equal-bins	geneontology_Biological_Process	GO:0001912	positive regulation of leukocyte mediated cytotoxicity	http://amigo.geneontology.org/amigo/term/GO:0001912	44	8	1.58192	5.05714	0.000148919	0.0205757	567;3133;3134;3135;4277;5788;259197;100507436	ENSG00000081237;ENSG00000166710;ENSG00000204475;ENSG00000204516;ENSG00000204520;ENSG00000204592;ENSG00000204632;ENSG00000204642
ATAC_HG00741_Maternal_equal-bins	geneontology_Biological_Process	GO:0042129	regulation of T cell proliferation	http://amigo.geneontology.org/amigo/term/GO:0042129	128	14	4.60196	3.04218	0.000202999	0.0269026	177;199;3109;3113;3115;3133;3135;5788;6352;8764;9093;9231;10859;102723996	ENSG00000081237;ENSG00000103423;ENSG00000104972;ENSG00000151208;ENSG00000157873;ENSG00000204305;ENSG00000204472;ENSG00000204592;ENSG00000204632;ENSG00000223865;ENSG00000231389;ENSG00000242574;ENSG00000271503;ENSG00000277117
ATAC_HG00741_Maternal_equal-bins	geneontology_Biological_Process	GO:0050670	regulation of lymphocyte proliferation	http://amigo.geneontology.org/amigo/term/GO:0050670	176	17	6.32769	2.6866	0.000203983	0.0269026	177;199;2213;3109;3113;3115;3133;3135;4282;5788;6352;7940;8764;9093;9231;10859;102723996	ENSG00000072694;ENSG00000081237;ENSG00000103423;ENSG00000104972;ENSG00000151208;ENSG00000157873;ENSG00000204305;ENSG00000204472;ENSG00000204482;ENSG00000204592;ENSG00000204632;ENSG00000223865;ENSG00000231389;ENSG00000240972;ENSG00000242574;ENSG00000271503;ENSG00000277117
ATAC_HG00741_Maternal_equal-bins	geneontology_Biological_Process	GO:0032944	regulation of mononuclear cell proliferation	http://amigo.geneontology.org/amigo/term/GO:0032944	177	17	6.36364	2.67143	0.000218346	0.028157	177;199;2213;3109;3113;3115;3133;3135;4282;5788;6352;7940;8764;9093;9231;10859;102723996	ENSG00000072694;ENSG00000081237;ENSG00000103423;ENSG00000104972;ENSG00000151208;ENSG00000157873;ENSG00000204305;ENSG00000204472;ENSG00000204482;ENSG00000204592;ENSG00000204632;ENSG00000223865;ENSG00000231389;ENSG00000240972;ENSG00000242574;ENSG00000271503;ENSG00000277117
ATAC_HG00741_Maternal_equal-bins	geneontology_Biological_Process	GO:0040013	negative regulation of locomotion	http://amigo.geneontology.org/amigo/term/GO:0040013	265	22	9.52749	2.30911	0.000233509	0.0290614	29;199;1460;1652;1991;4282;5176;5796;5987;7473;7726;9231;10507;11122;26585;56940;58516;79148;89870;89927;202243;225689	ENSG00000099977;ENSG00000108379;ENSG00000112679;ENSG00000132386;ENSG00000139146;ENSG00000151208;ENSG00000152894;ENSG00000159842;ENSG00000166780;ENSG00000166923;ENSG00000181085;ENSG00000183323;ENSG00000187764;ENSG00000196090;ENSG00000197561;ENSG00000204435;ENSG00000204472;ENSG00000204610;ENSG00000204713;ENSG00000234127;ENSG00000240972;ENSG00000271447
ATAC_HG00741_Maternal_equal-bins	geneontology_Biological_Process	GO:0002697	regulation of immune effector process	http://amigo.geneontology.org/amigo/term/GO:0002697	321	25	11.5408	2.16622	0.000242451	0.0290614	29;177;567;629;717;2213;2821;3109;3133;3134;3135;4049;4277;4282;5788;6845;7124;8764;8809;9437;10859;56940;89870;259197;100507436	ENSG00000072694;ENSG00000081237;ENSG00000104972;ENSG00000105220;ENSG00000112679;ENSG00000115604;ENSG00000124333;ENSG00000157873;ENSG00000159842;ENSG00000166278;ENSG00000166710;ENSG00000189430;ENSG00000204305;ENSG00000204475;ENSG00000204516;ENSG00000204520;ENSG00000204592;ENSG00000204610;ENSG00000204632;ENSG00000204642;ENSG00000226979;ENSG00000232810;ENSG00000240972;ENSG00000242574;ENSG00000243649
ATAC_HG00741_Maternal_equal-bins	geneontology_Biological_Process	GO:0050727	regulation of inflammatory response	http://amigo.geneontology.org/amigo/term/GO:0050727	266	22	9.56344	2.30043	0.000246255	0.0290614	29;177;629;717;1652;1991;2213;2629;3133;4049;5176;5788;6348;6352;6845;7124;22904;63940;81792;222236;284207;414062	ENSG00000064932;ENSG00000072694;ENSG00000081237;ENSG00000099977;ENSG00000124333;ENSG00000132386;ENSG00000151388;ENSG00000159842;ENSG00000161048;ENSG00000166278;ENSG00000176845;ENSG00000177628;ENSG00000197561;ENSG00000204305;ENSG00000204592;ENSG00000213654;ENSG00000226979;ENSG00000232810;ENSG00000243649;ENSG00000271503;ENSG00000276085;ENSG00000277632
ATAC_HG00741_Maternal_equal-bins	geneontology_Biological_Process	GO:0070374	positive regulation of ERK1 and ERK2 cascade	http://amigo.geneontology.org/amigo/term/GO:0070374	179	17	6.43555	2.64158	0.000249736	0.0290614	177;780;1139;1652;2051;3265;4282;4916;5345;5788;6348;6352;6359;6360;7124;7936;414062	ENSG00000081237;ENSG00000099977;ENSG00000106123;ENSG00000140538;ENSG00000167711;ENSG00000174775;ENSG00000175344;ENSG00000204305;ENSG00000204356;ENSG00000204580;ENSG00000232810;ENSG00000240972;ENSG00000271503;ENSG00000275152;ENSG00000275718;ENSG00000276085;ENSG00000277632
ATAC_HG00741_Maternal_equal-bins	geneontology_Biological_Process	GO:0042269	regulation of natural killer cell mediated cytotoxicity	http://amigo.geneontology.org/amigo/term/GO:0042269	36	7	1.2943	5.40833	0.0002504	0.0290614	3133;3135;4277;9437;10859;259197;100507436	ENSG00000104972;ENSG00000189430;ENSG00000204475;ENSG00000204516;ENSG00000204520;ENSG00000204592;ENSG00000204632
ATAC_HG00741_Maternal_equal-bins	geneontology_Biological_Process	GO:0051225	spindle assembly	http://amigo.geneontology.org/amigo/term/GO:0051225	102	12	3.66718	3.27227	0.000290195	0.0304797	3303;3833;23015;55889;114791;203068;225689;342096;653641;653643;728047;101059918	ENSG00000140478;ENSG00000159289;ENSG00000167195;ENSG00000175265;ENSG00000181085;ENSG00000186399;ENSG00000196230;ENSG00000204389;ENSG00000206127;ENSG00000215186;ENSG00000237649;ENSG00000275835
ATAC_HG00741_Maternal_equal-bins	geneontology_Biological_Process	GO:2001198	regulation of dendritic cell differentiation	http://amigo.geneontology.org/amigo/term/GO:2001198	10	4	0.359528	11.1257	0.000291427	0.0304797	177;2213;3135;10859	ENSG00000072694;ENSG00000104972;ENSG00000204305;ENSG00000204632
ATAC_HG00741_Maternal_equal-bins	geneontology_Biological_Process	GO:0045953	negative regulation of natural killer cell mediated cytotoxicity	http://amigo.geneontology.org/amigo/term/GO:0045953	10	4	0.359528	11.1257	0.000291427	0.0304797	3133;3135;10859;100507436	ENSG00000104972;ENSG00000204520;ENSG00000204592;ENSG00000204632
ATAC_HG00741_Maternal_equal-bins	geneontology_Biological_Process	GO:0002922	positive regulation of humoral immune response	http://amigo.geneontology.org/amigo/term/GO:0002922	10	4	0.359528	11.1257	0.000291427	0.0304797	2213;4049;5788;7124	ENSG00000072694;ENSG00000081237;ENSG00000226979;ENSG00000232810
ATAC_HG00741_Maternal_equal-bins	geneontology_Biological_Process	GO:0002923	regulation of humoral immune response mediated by circulating immunoglobulin	http://amigo.geneontology.org/amigo/term/GO:0002923	10	4	0.359528	11.1257	0.000291427	0.0304797	2213;4049;5788;7124	ENSG00000072694;ENSG00000081237;ENSG00000226979;ENSG00000232810
ATAC_HG00741_Maternal_equal-bins	geneontology_Biological_Process	GO:0022409	positive regulation of cell-cell adhesion	http://amigo.geneontology.org/amigo/term/GO:0022409	216	19	7.7658	2.44662	0.000297584	0.0304797	177;199;1991;3109;3113;3115;3133;3135;5133;5345;5788;6352;7124;8764;9093;10211;10859;11006;102723996	ENSG00000081237;ENSG00000103423;ENSG00000104972;ENSG00000137312;ENSG00000157873;ENSG00000167711;ENSG00000186818;ENSG00000188389;ENSG00000197561;ENSG00000204305;ENSG00000204472;ENSG00000204592;ENSG00000204632;ENSG00000223865;ENSG00000231389;ENSG00000232810;ENSG00000242574;ENSG00000271503;ENSG00000277117
ATAC_HG00741_Maternal_equal-bins	geneontology_Biological_Process	GO:0002715	regulation of natural killer cell mediated immunity	http://amigo.geneontology.org/amigo/term/GO:0002715	37	7	1.33025	5.26216	0.000299387	0.0304797	3133;3135;4277;9437;10859;259197;100507436	ENSG00000104972;ENSG00000189430;ENSG00000204475;ENSG00000204516;ENSG00000204520;ENSG00000204592;ENSG00000204632
ATAC_HG00741_Maternal_equal-bins	geneontology_Biological_Process	GO:0050918	positive chemotaxis	http://amigo.geneontology.org/amigo/term/GO:0050918	49	8	1.76169	4.5411	0.000323777	0.0318454	177;4282;4916;6348;6352;6359;6360;23513	ENSG00000140538;ENSG00000180900;ENSG00000204305;ENSG00000240972;ENSG00000271503;ENSG00000275152;ENSG00000275718;ENSG00000277632
ATAC_HG00741_Maternal_equal-bins	geneontology_Biological_Process	GO:0050922	negative regulation of chemotaxis	http://amigo.geneontology.org/amigo/term/GO:0050922	49	8	1.76169	4.5411	0.000323777	0.0318454	199;1652;1991;4282;7473;10507;26585;79148	ENSG00000099977;ENSG00000108379;ENSG00000166923;ENSG00000187764;ENSG00000197561;ENSG00000204472;ENSG00000240972;ENSG00000271447
ATAC_HG00741_Maternal_equal-bins	geneontology_Biological_Process	GO:0002708	positive regulation of lymphocyte mediated immunity	http://amigo.geneontology.org/amigo/term/GO:0002708	90	11	3.23575	3.39952	0.00036953	0.035534	567;3133;3134;3135;4049;4277;5788;7124;8809;259197;100507436	ENSG00000081237;ENSG00000115604;ENSG00000166710;ENSG00000204475;ENSG00000204516;ENSG00000204520;ENSG00000204592;ENSG00000204632;ENSG00000204642;ENSG00000226979;ENSG00000232810
ATAC_HG00741_Maternal_equal-bins	geneontology_Biological_Process	GO:0031343	positive regulation of cell killing	http://amigo.geneontology.org/amigo/term/GO:0031343	50	8	1.79764	4.45028	0.000373526	0.035534	567;3133;3134;3135;4277;5788;259197;100507436	ENSG00000081237;ENSG00000166710;ENSG00000204475;ENSG00000204516;ENSG00000204520;ENSG00000204592;ENSG00000204632;ENSG00000204642
ATAC_HG00741_Maternal_equal-bins	geneontology_Biological_Process	GO:0002819	regulation of adaptive immune response	http://amigo.geneontology.org/amigo/term/GO:0002819	138	14	4.96148	2.82174	0.000443758	0.0397271	177;567;2213;3133;3134;3135;3665;4049;5788;5987;7124;8809;10859;56940	ENSG00000072694;ENSG00000081237;ENSG00000104972;ENSG00000112679;ENSG00000115604;ENSG00000166710;ENSG00000185507;ENSG00000204305;ENSG00000204592;ENSG00000204632;ENSG00000204642;ENSG00000204713;ENSG00000226979;ENSG00000232810
ATAC_HG00741_Maternal_equal-bins	geneontology_Biological_Process	GO:1903039	positive regulation of leukocyte cell-cell adhesion	http://amigo.geneontology.org/amigo/term/GO:1903039	188	17	6.75912	2.51512	0.00044451	0.0397271	177;199;1991;3109;3113;3115;3133;3135;5133;5788;6352;7124;8764;9093;10859;11006;102723996	ENSG00000081237;ENSG00000103423;ENSG00000104972;ENSG00000157873;ENSG00000186818;ENSG00000188389;ENSG00000197561;ENSG00000204305;ENSG00000204472;ENSG00000204592;ENSG00000204632;ENSG00000223865;ENSG00000231389;ENSG00000232810;ENSG00000242574;ENSG00000271503;ENSG00000277117
ATAC_HG00741_Maternal_equal-bins	geneontology_Biological_Process	GO:0002716	negative regulation of natural killer cell mediated immunity	http://amigo.geneontology.org/amigo/term/GO:0002716	11	4	0.395481	10.1143	0.000444987	0.0397271	3133;3135;10859;100507436	ENSG00000104972;ENSG00000204520;ENSG00000204592;ENSG00000204632
ATAC_HG00741_Maternal_equal-bins	geneontology_Biological_Process	GO:0061430	bone trabecula morphogenesis	http://amigo.geneontology.org/amigo/term/GO:0061430	11	4	0.395481	10.1143	0.000444987	0.0397271	10507;22904;26585;133522	ENSG00000064932;ENSG00000155846;ENSG00000166923;ENSG00000187764
ATAC_HG00741_Maternal_equal-bins	geneontology_Biological_Process	GO:0002474	antigen processing and presentation of peptide antigen via MHC class I	http://amigo.geneontology.org/amigo/term/GO:0002474	40	7	1.43811	4.86749	0.000493986	0.0434333	567;3133;3134;3135;6890;6891;6892	ENSG00000166710;ENSG00000168394;ENSG00000204267;ENSG00000204592;ENSG00000204632;ENSG00000204642;ENSG00000231925
ATAC_HG00741_Maternal_equal-bins	geneontology_Biological_Process	GO:0042102	positive regulation of T cell proliferation	http://amigo.geneontology.org/amigo/term/GO:0042102	80	10	2.87622	3.47678	0.00056538	0.0482705	177;199;3109;3113;3115;3133;5788;6352;9093;102723996	ENSG00000081237;ENSG00000103423;ENSG00000204305;ENSG00000204472;ENSG00000204592;ENSG00000223865;ENSG00000231389;ENSG00000242574;ENSG00000271503;ENSG00000277117
ATAC_HG00741_Maternal_equal-bins	geneontology_Biological_Process	GO:0002548	monocyte chemotaxis	http://amigo.geneontology.org/amigo/term/GO:0002548	41	7	1.47406	4.74878	0.000577521	0.0482705	199;6348;6352;6359;6360;26585;414062	ENSG00000166923;ENSG00000204472;ENSG00000271503;ENSG00000275152;ENSG00000275718;ENSG00000276085;ENSG00000277632
ATAC_HG00741_Maternal_equal-bins	geneontology_Biological_Process	GO:0046782	regulation of viral transcription	http://amigo.geneontology.org/amigo/term/GO:0046782	41	7	1.47406	4.74878	0.000577521	0.0482705	5987;6348;6352;6598;9150;10410;11074	ENSG00000060069;ENSG00000099956;ENSG00000142089;ENSG00000204616;ENSG00000204713;ENSG00000271503;ENSG00000277632
ATAC_HG00741_Maternal_equal-bins	geneontology_Biological_Process	GO:0001916	positive regulation of T cell mediated cytotoxicity	http://amigo.geneontology.org/amigo/term/GO:0001916	20	5	0.719056	6.95356	0.000582274	0.0482705	567;3133;3134;3135;5788	ENSG00000081237;ENSG00000166710;ENSG00000204592;ENSG00000204632;ENSG00000204642
ATAC_HG00741_Maternal_equal-bins	geneontology_Cellular_Component	GO:0042611	MHC protein complex	http://amigo.geneontology.org/amigo/term/GO:0042611	15	12	0.550499	21.7984	2.22045e-15	1.63425e-12	567;3109;3111;3112;3113;3115;3117;3118;3122;3133;3134;3135	ENSG00000166710;ENSG00000204252;ENSG00000204287;ENSG00000204592;ENSG00000204632;ENSG00000204642;ENSG00000223865;ENSG00000231389;ENSG00000237541;ENSG00000237541;ENSG00000241106;ENSG00000242574
ATAC_HG00741_Maternal_equal-bins	geneontology_Cellular_Component	GO:0071556	integral component of lumenal side of endoplasmic reticulum membrane	http://amigo.geneontology.org/amigo/term/GO:0071556	18	9	0.660599	13.624	4.0687e-09	9.98189e-07	3113;3115;3117;3118;3122;3133;3134;3135;6892	ENSG00000204287;ENSG00000204592;ENSG00000204632;ENSG00000204642;ENSG00000223865;ENSG00000231389;ENSG00000231925;ENSG00000237541;ENSG00000237541
ATAC_HG00741_Maternal_equal-bins	geneontology_Cellular_Component	GO:0098553	lumenal side of endoplasmic reticulum membrane	http://amigo.geneontology.org/amigo/term/GO:0098553	18	9	0.660599	13.624	4.0687e-09	9.98189e-07	3113;3115;3117;3118;3122;3133;3134;3135;6892	ENSG00000204287;ENSG00000204592;ENSG00000204632;ENSG00000204642;ENSG00000223865;ENSG00000231389;ENSG00000231925;ENSG00000237541;ENSG00000237541
ATAC_HG00741_Maternal_equal-bins	geneontology_Cellular_Component	GO:0000137	Golgi cis cisterna	http://amigo.geneontology.org/amigo/term/GO:0000137	17	7	0.623899	11.2198	1.21407e-06	0.000223389	23015;55889;342096;653641;653643;728047;101059918	ENSG00000140478;ENSG00000159289;ENSG00000167195;ENSG00000175265;ENSG00000186399;ENSG00000206127;ENSG00000215186
ATAC_HG00741_Maternal_equal-bins	geneontology_Cellular_Component	GO:0030666	endocytic vesicle membrane	http://amigo.geneontology.org/amigo/term/GO:0030666	132	18	4.8444	3.71563	1.5289e-06	0.000225053	567;3113;3115;3117;3118;3122;3133;3134;3135;6845;6890;6891;6892;7473;8578;22905;51715;83547	ENSG00000072134;ENSG00000074660;ENSG00000108379;ENSG00000112210;ENSG00000124333;ENSG00000166710;ENSG00000167705;ENSG00000168394;ENSG00000204267;ENSG00000204287;ENSG00000204592;ENSG00000204632;ENSG00000204642;ENSG00000223865;ENSG00000231389;ENSG00000231925;ENSG00000237541;ENSG00000237541
ATAC_HG00741_Maternal_equal-bins	geneontology_Cellular_Component	GO:0012507	ER to Golgi transport vesicle membrane	http://amigo.geneontology.org/amigo/term/GO:0012507	46	10	1.6882	5.92347	5.02127e-06	0.000615943	567;3113;3115;3117;3118;3122;3133;3134;3135;149111	ENSG00000143786;ENSG00000166710;ENSG00000204287;ENSG00000204592;ENSG00000204632;ENSG00000204642;ENSG00000223865;ENSG00000231389;ENSG00000237541;ENSG00000237541
ATAC_HG00741_Maternal_equal-bins	geneontology_Cellular_Component	GO:0030670	phagocytic vesicle membrane	http://amigo.geneontology.org/amigo/term/GO:0030670	64	10	2.3488	4.2575	0.000103223	0.0108532	567;3133;3134;3135;6845;6890;6891;6892;51715;83547	ENSG00000112210;ENSG00000124333;ENSG00000166710;ENSG00000167705;ENSG00000168394;ENSG00000204267;ENSG00000204592;ENSG00000204632;ENSG00000204642;ENSG00000231925
ATAC_HG00741_Maternal_equal-bins	geneontology_Cellular_Component	GO:0030134	COPII-coated ER to Golgi transport vesicle	http://amigo.geneontology.org/amigo/term/GO:0030134	72	10	2.6424	3.78444	0.000281165	0.0241122	567;3113;3115;3117;3118;3122;3133;3134;3135;149111	ENSG00000143786;ENSG00000166710;ENSG00000204287;ENSG00000204592;ENSG00000204632;ENSG00000204642;ENSG00000223865;ENSG00000231389;ENSG00000237541;ENSG00000237541
ATAC_HG00741_Maternal_equal-bins	geneontology_Cellular_Component	GO:0030176	integral component of endoplasmic reticulum membrane	http://amigo.geneontology.org/amigo/term/GO:0030176	130	14	4.771	2.9344	0.00029614	0.0241122	1388;3113;3115;3117;3118;3122;3133;3134;3135;6890;6891;6892;51283;91319	ENSG00000099958;ENSG00000103429;ENSG00000168394;ENSG00000204267;ENSG00000204287;ENSG00000204592;ENSG00000204632;ENSG00000204642;ENSG00000213676;ENSG00000223865;ENSG00000231389;ENSG00000231925;ENSG00000237541;ENSG00000237541
ATAC_HG00741_Maternal_equal-bins	geneontology_Cellular_Component	GO:0030660	Golgi-associated vesicle membrane	http://amigo.geneontology.org/amigo/term/GO:0030660	87	11	3.1929	3.44515	0.000327611	0.0241122	567;3113;3115;3117;3118;3122;3133;3134;3135;11276;149111	ENSG00000143786;ENSG00000166710;ENSG00000204287;ENSG00000204592;ENSG00000204632;ENSG00000204642;ENSG00000223865;ENSG00000231389;ENSG00000237541;ENSG00000237541;ENSG00000275066
ATAC_HG00741_Maternal_equal-bins	geneontology_Cellular_Component	GO:0005801	cis-Golgi network	http://amigo.geneontology.org/amigo/term/GO:0005801	51	8	1.8717	4.27419	0.000493122	0.031142	3135;23015;55889;342096;653641;653643;728047;101059918	ENSG00000140478;ENSG00000159289;ENSG00000167195;ENSG00000175265;ENSG00000186399;ENSG00000204632;ENSG00000206127;ENSG00000215186
ATAC_HG00741_Maternal_equal-bins	geneontology_Cellular_Component	GO:0031227	intrinsic component of endoplasmic reticulum membrane	http://amigo.geneontology.org/amigo/term/GO:0031227	137	14	5.02789	2.78447	0.000507751	0.031142	1388;3113;3115;3117;3118;3122;3133;3134;3135;6890;6891;6892;51283;91319	ENSG00000099958;ENSG00000103429;ENSG00000168394;ENSG00000204267;ENSG00000204287;ENSG00000204592;ENSG00000204632;ENSG00000204642;ENSG00000213676;ENSG00000223865;ENSG00000231389;ENSG00000231925;ENSG00000237541;ENSG00000237541
ATAC_HG00741_Maternal_equal-bins	geneontology_Cellular_Component	GO:0030139	endocytic vesicle	http://amigo.geneontology.org/amigo/term/GO:0030139	244	20	8.95479	2.23344	0.000680802	0.0385439	567;3113;3115;3117;3118;3122;3133;3134;3135;4689;6845;6890;6891;6892;7473;8578;9727;22905;51715;83547	ENSG00000072134;ENSG00000074660;ENSG00000090565;ENSG00000100365;ENSG00000108379;ENSG00000112210;ENSG00000124333;ENSG00000166710;ENSG00000167705;ENSG00000168394;ENSG00000204267;ENSG00000204287;ENSG00000204592;ENSG00000204632;ENSG00000204642;ENSG00000223865;ENSG00000231389;ENSG00000231925;ENSG00000237541;ENSG00000237541
ATAC_HG00741_Maternal_equal-bins	geneontology_Molecular_Function	GO:0042605	peptide antigen binding	http://amigo.geneontology.org/amigo/term/GO:0042605	16	9	0.582288	15.4563	9.46818e-10	9.84691e-07	3113;3115;3117;3122;3133;3134;3135;6890;6892	ENSG00000168394;ENSG00000204287;ENSG00000204592;ENSG00000204632;ENSG00000204642;ENSG00000223865;ENSG00000231389;ENSG00000231925;ENSG00000237541
ATAC_HG00741_Maternal_equal-bins	geneontology_Molecular_Function	GO:0003823	antigen binding	http://amigo.geneontology.org/amigo/term/GO:0003823	40	12	1.45572	8.24334	1.03771e-08	5.39611e-06	3113;3115;3117;3122;3133;3134;3135;6890;6892;11006;11024;11027	ENSG00000104974;ENSG00000168394;ENSG00000186818;ENSG00000204287;ENSG00000204592;ENSG00000204632;ENSG00000204642;ENSG00000223865;ENSG00000231389;ENSG00000231925;ENSG00000237541;ENSG00000239998
ATAC_HG00741_Maternal_equal-bins	geneontology_Molecular_Function	GO:0023026	MHC class II protein complex binding	http://amigo.geneontology.org/amigo/term/GO:0023026	14	5	0.509502	9.8135	9.52689e-05	0.0330266	3109;3111;3112;3122;7531	ENSG00000108953;ENSG00000204252;ENSG00000204287;ENSG00000241106;ENSG00000242574
ATAC_HG00741_Maternal_equal-bins	geneontology_Molecular_Function	GO:0042288	MHC class I protein binding	http://amigo.geneontology.org/amigo/term/GO:0042288	15	5	0.545895	9.15927	0.000138646	0.036048	3133;6890;6892;10859;203068	ENSG00000104972;ENSG00000168394;ENSG00000196230;ENSG00000204592;ENSG00000231925
ATAC_HG00741_Maternal_equal-bins	geneontology_Molecular_Function	GO:0023023	MHC protein complex binding	http://amigo.geneontology.org/amigo/term/GO:0023023	16	5	0.582288	8.58681	0.000195664	0.0406982	3109;3111;3112;3122;7531	ENSG00000108953;ENSG00000204252;ENSG00000204287;ENSG00000241106;ENSG00000242574
ATAC_HG00741_Maternal_equal-bins	geneontology_Molecular_Function	GO:0042287	MHC protein binding	http://amigo.geneontology.org/amigo/term/GO:0042287	26	6	0.946218	6.34103	0.000278438	0.0482626	3133;6890;6891;6892;10859;203068	ENSG00000104972;ENSG00000168394;ENSG00000196230;ENSG00000204267;ENSG00000204592;ENSG00000231925
ATAC_HG00741_Maternal_equal-bins	pathway_KEGG	hsa04612	Antigen processing and presentation	http://www.kegg.jp/kegg-bin/show_pathway?hsa04612+3105+3107+3108+3109+3111+3112+3113+3115+3117+3118+3122+3133+3134+3135+3303+3304+3305+3310+3812+567+6890+6891+6892+7124	54	24	2.28237	10.5154	0	0	3105;3107;3108;3109;3111;3112;3113;3115;3117;3118;3122;3133;3134;3135;3303;3304;3305;3310;3812;567;6890;6891;6892;7124	ENSG00000166710;ENSG00000168394;ENSG00000173110;ENSG00000204252;ENSG00000204257;ENSG00000204267;ENSG00000204287;ENSG00000204388;ENSG00000204389;ENSG00000204390;ENSG00000204525;ENSG00000204592;ENSG00000204632;ENSG00000204642;ENSG00000206503;ENSG00000223865;ENSG00000231389;ENSG00000231925;ENSG00000232810;ENSG00000237541;ENSG00000237541;ENSG00000240403;ENSG00000241106;ENSG00000242574
ATAC_HG00741_Maternal_equal-bins	pathway_KEGG	hsa05332	Graft-versus-host disease	http://www.kegg.jp/kegg-bin/show_pathway?hsa05332+3105+3107+3108+3109+3111+3112+3113+3115+3117+3118+3122+3133+3134+3135+3812+7124	28	16	1.18345	13.5198	1.22125e-15	1.90514e-13	3105;3107;3108;3109;3111;3112;3113;3115;3117;3118;3122;3133;3134;3135;3812;7124	ENSG00000204252;ENSG00000204257;ENSG00000204287;ENSG00000204525;ENSG00000204592;ENSG00000204632;ENSG00000204642;ENSG00000206503;ENSG00000223865;ENSG00000231389;ENSG00000232810;ENSG00000237541;ENSG00000237541;ENSG00000240403;ENSG00000241106;ENSG00000242574
ATAC_HG00741_Maternal_equal-bins	pathway_KEGG	hsa04940	Type I diabetes mellitus	http://www.kegg.jp/kegg-bin/show_pathway?hsa04940+3105+3107+3108+3109+3111+3112+3113+3115+3117+3118+3122+3133+3134+3135+4049+7124	34	16	1.43704	11.134	7.03881e-14	5.66347e-12	3105;3107;3108;3109;3111;3112;3113;3115;3117;3118;3122;3133;3134;3135;4049;7124	ENSG00000204252;ENSG00000204257;ENSG00000204287;ENSG00000204525;ENSG00000204592;ENSG00000204632;ENSG00000204642;ENSG00000206503;ENSG00000223865;ENSG00000226979;ENSG00000231389;ENSG00000232810;ENSG00000237541;ENSG00000237541;ENSG00000241106;ENSG00000242574
ATAC_HG00741_Maternal_equal-bins	pathway_KEGG	hsa05330	Allograft rejection	http://www.kegg.jp/kegg-bin/show_pathway?hsa05330+3105+3107+3108+3109+3111+3112+3113+3115+3117+3118+3122+3133+3134+3135+7124	29	15	1.22571	12.2378	7.26086e-14	5.66347e-12	3105;3107;3108;3109;3111;3112;3113;3115;3117;3118;3122;3133;3134;3135;7124	ENSG00000204252;ENSG00000204257;ENSG00000204287;ENSG00000204525;ENSG00000204592;ENSG00000204632;ENSG00000204642;ENSG00000206503;ENSG00000223865;ENSG00000231389;ENSG00000232810;ENSG00000237541;ENSG00000237541;ENSG00000241106;ENSG00000242574
ATAC_HG00741_Maternal_equal-bins	pathway_KEGG	hsa05150	Staphylococcus aureus infection	http://www.kegg.jp/kegg-bin/show_pathway?hsa05150+1675+2213+2214+3108+3109+3111+3112+3113+3115+3117+3118+3122+629+717+721	31	15	1.31025	11.4482	2.61013e-13	1.62872e-11	1675;2213;2214;3108;3109;3111;3112;3113;3115;3117;3118;3122;629;717;721	ENSG00000072694;ENSG00000166278;ENSG00000197766;ENSG00000203747;ENSG00000204252;ENSG00000204257;ENSG00000204287;ENSG00000223865;ENSG00000224389;ENSG00000231389;ENSG00000237541;ENSG00000237541;ENSG00000241106;ENSG00000242574;ENSG00000243649
ATAC_HG00741_Maternal_equal-bins	pathway_KEGG	hsa05320	Autoimmune thyroid disease	http://www.kegg.jp/kegg-bin/show_pathway?hsa05320+3105+3107+3108+3109+3111+3112+3113+3115+3117+3118+3122+3133+3134+3135	36	14	1.52158	9.20098	6.58593e-11	3.42468e-09	3105;3107;3108;3109;3111;3112;3113;3115;3117;3118;3122;3133;3134;3135	ENSG00000204252;ENSG00000204257;ENSG00000204287;ENSG00000204525;ENSG00000204592;ENSG00000204632;ENSG00000204642;ENSG00000206503;ENSG00000223865;ENSG00000231389;ENSG00000237541;ENSG00000237541;ENSG00000241106;ENSG00000242574
ATAC_HG00741_Maternal_equal-bins	pathway_KEGG	hsa05310	Asthma	http://www.kegg.jp/kegg-bin/show_pathway?hsa05310+3108+3109+3111+3112+3113+3115+3117+3118+3122+7124	17	10	0.718522	13.9174	2.26396e-10	1.00908e-08	3108;3109;3111;3112;3113;3115;3117;3118;3122;7124	ENSG00000204252;ENSG00000204257;ENSG00000204287;ENSG00000223865;ENSG00000231389;ENSG00000232810;ENSG00000237541;ENSG00000237541;ENSG00000241106;ENSG00000242574
ATAC_HG00741_Maternal_equal-bins	pathway_KEGG	hsa04145	Phagosome	http://www.kegg.jp/kegg-bin/show_pathway?hsa04145+203068+2213+2214+3105+3107+3108+3109+3111+3112+3113+3115+3117+3118+3122+3133+3134+3135+4689+534+6890+6891+83547	120	22	5.07192	4.33761	3.55349e-09	1.38586e-07	203068;2213;2214;3105;3107;3108;3109;3111;3112;3113;3115;3117;3118;3122;3133;3134;3135;4689;534;6890;6891;83547	ENSG00000072694;ENSG00000100365;ENSG00000167705;ENSG00000168394;ENSG00000196230;ENSG00000203747;ENSG00000204252;ENSG00000204257;ENSG00000204267;ENSG00000204287;ENSG00000204525;ENSG00000204592;ENSG00000204632;ENSG00000204642;ENSG00000206503;ENSG00000213760;ENSG00000223865;ENSG00000231389;ENSG00000237541;ENSG00000237541;ENSG00000241106;ENSG00000242574
ATAC_HG00741_Maternal_equal-bins	pathway_KEGG	hsa05416	Viral myocarditis	http://www.kegg.jp/kegg-bin/show_pathway?hsa05416+3105+3107+3108+3109+3111+3112+3113+3115+3117+3118+3122+3133+3134+3135	49	14	2.07104	6.7599	7.1562e-09	2.48081e-07	3105;3107;3108;3109;3111;3112;3113;3115;3117;3118;3122;3133;3134;3135	ENSG00000204252;ENSG00000204257;ENSG00000204287;ENSG00000204525;ENSG00000204592;ENSG00000204632;ENSG00000204642;ENSG00000206503;ENSG00000223865;ENSG00000231389;ENSG00000237541;ENSG00000237541;ENSG00000241106;ENSG00000242574
ATAC_HG00741_Maternal_equal-bins	pathway_KEGG	hsa05323	Rheumatoid arthritis	http://www.kegg.jp/kegg-bin/show_pathway?hsa05323+3108+3109+3111+3112+3113+3115+3117+3118+3122+4050+414062+534+6348+6349+6352+7124	71	16	3.00089	5.33176	2.51333e-08	7.8416e-07	3108;3109;3111;3112;3113;3115;3117;3118;3122;4050;414062;534;6348;6349;6352;7124	ENSG00000204252;ENSG00000204257;ENSG00000204287;ENSG00000213760;ENSG00000223865;ENSG00000227507;ENSG00000231389;ENSG00000232810;ENSG00000237541;ENSG00000237541;ENSG00000241106;ENSG00000242574;ENSG00000271503;ENSG00000276085;ENSG00000276085;ENSG00000277632
ATAC_HG00741_Maternal_equal-bins	pathway_KEGG	hsa05168	Herpes simplex infection	http://www.kegg.jp/kegg-bin/show_pathway?hsa05168+1460+1616+1936+3105+3107+3108+3109+3111+3112+3113+3115+3117+3118+3122+3133+3134+3135+3665+4049+6352+6890+6891+7124+8764	165	24	6.97389	3.44141	7.67505e-08	2.17692e-06	1460;1616;1936;3105;3107;3108;3109;3111;3112;3113;3115;3117;3118;3122;3133;3134;3135;3665;4049;6352;6890;6891;7124;8764	ENSG00000104529;ENSG00000157873;ENSG00000168394;ENSG00000185507;ENSG00000204209;ENSG00000204252;ENSG00000204257;ENSG00000204267;ENSG00000204287;ENSG00000204435;ENSG00000204525;ENSG00000204592;ENSG00000204632;ENSG00000204642;ENSG00000206503;ENSG00000223865;ENSG00000226979;ENSG00000231389;ENSG00000232810;ENSG00000237541;ENSG00000237541;ENSG00000241106;ENSG00000242574;ENSG00000271503
ATAC_HG00741_Maternal_equal-bins	pathway_KEGG	hsa04672	Intestinal immune network for IgA production	http://www.kegg.jp/kegg-bin/show_pathway?hsa04672+102723996+3108+3109+3111+3112+3113+3115+3117+3118+3122+9020	39	11	1.64838	6.67324	3.58536e-07	9.32194e-06	102723996;3108;3109;3111;3112;3113;3115;3117;3118;3122;9020	ENSG00000006062;ENSG00000204252;ENSG00000204257;ENSG00000204287;ENSG00000223865;ENSG00000231389;ENSG00000237541;ENSG00000237541;ENSG00000241106;ENSG00000242574;ENSG00000277117
ATAC_HG00741_Maternal_equal-bins	pathway_KEGG	hsa04514	Cell adhesion molecules (CAMs)	http://www.kegg.jp/kegg-bin/show_pathway?hsa04514+102723996+3105+3107+3108+3109+3111+3112+3113+3115+3117+3118+3122+3133+3134+3135+4267+5133+5788	108	18	4.56473	3.94328	4.51854e-07	1.08445e-05	102723996;3105;3107;3108;3109;3111;3112;3113;3115;3117;3118;3122;3133;3134;3135;4267;5133;5788	ENSG00000002586;ENSG00000081237;ENSG00000188389;ENSG00000204252;ENSG00000204257;ENSG00000204287;ENSG00000204525;ENSG00000204592;ENSG00000204632;ENSG00000204642;ENSG00000206503;ENSG00000223865;ENSG00000231389;ENSG00000237541;ENSG00000237541;ENSG00000241106;ENSG00000242574;ENSG00000277117
ATAC_HG00741_Maternal_equal-bins	pathway_KEGG	hsa05145	Toxoplasmosis	http://www.kegg.jp/kegg-bin/show_pathway?hsa05145+10000+240+3108+3109+3111+3112+3113+3115+3117+3118+3122+3303+3304+3305+3310+7124	101	16	4.26887	3.74807	4.02134e-06	8.96183e-05	10000;240;3108;3109;3111;3112;3113;3115;3117;3118;3122;3303;3304;3305;3310;7124	ENSG00000012779;ENSG00000117020;ENSG00000173110;ENSG00000204252;ENSG00000204257;ENSG00000204287;ENSG00000204388;ENSG00000204389;ENSG00000204390;ENSG00000223865;ENSG00000231389;ENSG00000232810;ENSG00000237541;ENSG00000237541;ENSG00000241106;ENSG00000242574
ATAC_HG00741_Maternal_equal-bins	pathway_KEGG	hsa05169	Epstein-Barr virus infection	http://www.kegg.jp/kegg-bin/show_pathway?hsa05169+10000+3105+3107+3108+3109+3111+3112+3113+3115+3117+3118+3122+3133+3134+3135+3665+567+6890+6891+6892+7124+9020	184	22	7.77695	2.82887	8.01346e-06	0.000158239	10000;3105;3107;3108;3109;3111;3112;3113;3115;3117;3118;3122;3133;3134;3135;3665;567;6890;6891;6892;7124;9020	ENSG00000006062;ENSG00000117020;ENSG00000166710;ENSG00000168394;ENSG00000185507;ENSG00000204252;ENSG00000204257;ENSG00000204267;ENSG00000204287;ENSG00000204525;ENSG00000204592;ENSG00000204632;ENSG00000204642;ENSG00000206503;ENSG00000223865;ENSG00000231389;ENSG00000231925;ENSG00000232810;ENSG00000237541;ENSG00000237541;ENSG00000241106;ENSG00000242574
ATAC_HG00741_Maternal_equal-bins	pathway_KEGG	hsa05140	Leishmaniasis	http://www.kegg.jp/kegg-bin/show_pathway?hsa05140+2214+3108+3109+3111+3112+3113+3115+3117+3118+3122+4689+7124	62	12	2.62049	4.57929	8.11481e-06	0.000158239	2214;3108;3109;3111;3112;3113;3115;3117;3118;3122;4689;7124	ENSG00000100365;ENSG00000203747;ENSG00000204252;ENSG00000204257;ENSG00000204287;ENSG00000223865;ENSG00000231389;ENSG00000232810;ENSG00000237541;ENSG00000237541;ENSG00000241106;ENSG00000242574
ATAC_HG00741_Maternal_equal-bins	pathway_KEGG	hsa05164	Influenza A	http://www.kegg.jp/kegg-bin/show_pathway?hsa05164+10000+3108+3109+3111+3112+3113+3115+3117+3118+3122+3303+3304+3305+3310+3665+5645+6352+7124+7919	147	19	6.21311	3.05805	1.10982e-05	0.000202087	10000;3108;3109;3111;3112;3113;3115;3117;3118;3122;3303;3304;3305;3310;3665;5645;6352;7124;7919	ENSG00000117020;ENSG00000173110;ENSG00000185507;ENSG00000198563;ENSG00000204252;ENSG00000204257;ENSG00000204287;ENSG00000204388;ENSG00000204389;ENSG00000204390;ENSG00000223865;ENSG00000231389;ENSG00000232810;ENSG00000237541;ENSG00000237541;ENSG00000241106;ENSG00000242574;ENSG00000271503;ENSG00000275896
ATAC_HG00741_Maternal_equal-bins	pathway_KEGG	hsa05321	Inflammatory bowel disease (IBD)	http://www.kegg.jp/kegg-bin/show_pathway?hsa05321+3108+3109+3111+3112+3113+3115+3117+3118+3122+7124+8809	54	11	2.28237	4.81956	1.16588e-05	0.000202087	3108;3109;3111;3112;3113;3115;3117;3118;3122;7124;8809	ENSG00000115604;ENSG00000204252;ENSG00000204257;ENSG00000204287;ENSG00000223865;ENSG00000231389;ENSG00000232810;ENSG00000237541;ENSG00000237541;ENSG00000241106;ENSG00000242574
ATAC_HG00741_Maternal_equal-bins	pathway_KEGG	hsa05322	Systemic lupus erythematosus	http://www.kegg.jp/kegg-bin/show_pathway?hsa05322+1991+2214+3108+3109+3111+3112+3113+3115+3117+3118+3122+7124+717+721+83740	100	15	4.2266	3.54895	1.607e-05	0.000263886	1991;2214;3108;3109;3111;3112;3113;3115;3117;3118;3122;7124;717;721;83740	ENSG00000166278;ENSG00000197561;ENSG00000203747;ENSG00000204252;ENSG00000204257;ENSG00000204287;ENSG00000223865;ENSG00000224389;ENSG00000231389;ENSG00000232810;ENSG00000237541;ENSG00000237541;ENSG00000241106;ENSG00000242574;ENSG00000277745
ATAC_HG00741_Maternal_equal-bins	pathway_KEGG	hsa04380	Osteoclast differentiation	http://www.kegg.jp/kegg-bin/show_pathway?hsa04380+10000+102725035+10288+10859+11006+11024+11025+11027+126014+2213+2214+23547+4689+7124+9020	116	15	4.90286	3.05944	9.52932e-05	0.00148657	10000;102725035;10288;10859;11006;11024;11025;11027;126014;2213;2214;23547;4689;7124;9020	ENSG00000006062;ENSG00000072694;ENSG00000100365;ENSG00000104972;ENSG00000104974;ENSG00000117020;ENSG00000131042;ENSG00000170909;ENSG00000186818;ENSG00000203747;ENSG00000204577;ENSG00000204577;ENSG00000232810;ENSG00000239961;ENSG00000239998
ATAC_HG00741_Maternal_equal-bins	pathway_KEGG	hsa04640	Hematopoietic cell lineage	http://www.kegg.jp/kegg-bin/show_pathway?hsa04640+3108+3109+3111+3112+3113+3115+3117+3118+3122+3581+7124	78	11	3.29675	3.33662	0.000386042	0.00573549	3108;3109;3111;3112;3113;3115;3117;3118;3122;3581;7124	ENSG00000124334;ENSG00000204252;ENSG00000204257;ENSG00000204287;ENSG00000223865;ENSG00000231389;ENSG00000232810;ENSG00000237541;ENSG00000237541;ENSG00000241106;ENSG00000242574
ATAC_HG00741_Maternal_equal-bins	pathway_KEGG	hsa04650	Natural killer cell mediated cytotoxicity	http://www.kegg.jp/kegg-bin/show_pathway?hsa04650+100507436+2214+259197+3105+3107+3133+3135+3265+3812+4277+7124+9437	102	12	4.31113	2.78349	0.00113144	0.0160458	100507436;2214;259197;3105;3107;3133;3135;3265;3812;4277;7124;9437	ENSG00000174775;ENSG00000189430;ENSG00000203747;ENSG00000204475;ENSG00000204516;ENSG00000204520;ENSG00000204525;ENSG00000204592;ENSG00000204632;ENSG00000206503;ENSG00000232810;ENSG00000240403
ATAC_HG00741_Maternal_equal-bins	pathway_KEGG	hsa05166	Human T-cell leukemia virus 1 infection	http://www.kegg.jp/kegg-bin/show_pathway?hsa05166+10000+3105+3107+3108+3109+3111+3112+3113+3115+3117+3118+3122+3133+3134+3135+3265+4049+7124+7473+9020	226	20	9.55212	2.09378	0.00127572	0.0173054	10000;3105;3107;3108;3109;3111;3112;3113;3115;3117;3118;3122;3133;3134;3135;3265;4049;7124;7473;9020	ENSG00000006062;ENSG00000108379;ENSG00000117020;ENSG00000174775;ENSG00000204252;ENSG00000204257;ENSG00000204287;ENSG00000204525;ENSG00000204592;ENSG00000204632;ENSG00000204642;ENSG00000206503;ENSG00000223865;ENSG00000226979;ENSG00000231389;ENSG00000232810;ENSG00000237541;ENSG00000237541;ENSG00000241106;ENSG00000242574
ATAC_HG00741_Maternal_equal-bins	pathway_KEGG	hsa03008	Ribosome biogenesis in eukaryotes	http://www.kegg.jp/kegg-bin/show_pathway?hsa03008+100169751+100169754+100169755+100169757+100169759+100169760+100169761+100169763+100169768+1460	77	10	3.25448	3.07268	0.00136329	0.0177228	100169751;100169754;100169755;100169757;100169759;100169760;100169761;100169763;100169768;1460	ENSG00000199270;ENSG00000199337;ENSG00000199337;ENSG00000199352;ENSG00000199910;ENSG00000200343;ENSG00000200370;ENSG00000200381;ENSG00000200624;ENSG00000201321;ENSG00000204435
ATAC_HG00741_Maternal_equal-bins	pathway_KEGG	hsa04658	Th1 and Th2 cell differentiation	http://www.kegg.jp/kegg-bin/show_pathway?hsa04658+28514+3108+3109+3111+3112+3113+3115+3117+3118+3122	80	10	3.38128	2.95746	0.00183139	0.0228557	28514;3108;3109;3111;3112;3113;3115;3117;3118;3122	ENSG00000198719;ENSG00000204252;ENSG00000204257;ENSG00000204287;ENSG00000223865;ENSG00000231389;ENSG00000237541;ENSG00000237541;ENSG00000241106;ENSG00000242574
ATAC_HG00741_Maternal_equal-bins	pathway_KEGG	hsa03010	Ribosome	http://www.kegg.jp/kegg-bin/show_pathway?hsa03010+100169751+100169754+100169755+100169757+100169759+100169760+100169761+100169763+100169768+6150+6203+6218+6222	134	13	5.66365	2.29534	0.00411608	0.049393	100169751;100169754;100169755;100169757;100169759;100169760;100169761;100169763;100169768;6150;6203;6218;6222	ENSG00000170889;ENSG00000182774;ENSG00000199270;ENSG00000199337;ENSG00000199337;ENSG00000199352;ENSG00000199910;ENSG00000200343;ENSG00000200370;ENSG00000200381;ENSG00000200624;ENSG00000201321;ENSG00000214026;ENSG00000231500
ATAC_HG00741_Maternal_unequal-bins	chromosomalLocation_CytogeneticBand	CHR_HSCHR6_MHC_QBL_CTG1	chrCHR_HSCHR6_MHC_QBL_CTG1	http://www.ensembl.org/Homo_sapiens/Location/View?chr=CHR_HSCHR6_MHC_QBL_CTG1;r=CHR_HSCHR6_MHC_QBL_CTG1:28859613-33340037	41	41	3.00312	13.6525	0	0	79969;6891;5696;110599563;1192;11270;253018;3106;3113;4439;100532732;4277;401250;534;7407;57819;3305;4795;4049;8705;414760;5987;282890;9278;5252;2550;285830;3134;10255;3105;259197;10554;80863;100507547;177;7917;3122;106480429;57827;80741;26801	ENSG00000112511;ENSG00000137343;ENSG00000137404;ENSG00000197935;ENSG00000201823;ENSG00000204264;ENSG00000204267;ENSG00000204287;ENSG00000204305;ENSG00000204310;ENSG00000204314;ENSG00000204314;ENSG00000204390;ENSG00000204392;ENSG00000204394;ENSG00000204410;ENSG00000204410;ENSG00000204428;ENSG00000204439;ENSG00000204463;ENSG00000204475;ENSG00000204498;ENSG00000204511;ENSG00000204516;ENSG00000204625…
ATAC_HG00741_Maternal_unequal-bins	chromosomalLocation_CytogeneticBand	CHR_HSCHR6_MHC_COX_CTG1	chrCHR_HSCHR6_MHC_COX_CTG1	http://www.ensembl.org/Homo_sapiens/Location/View?chr=CHR_HSCHR6_MHC_COX_CTG1;r=CHR_HSCHR6_MHC_COX_CTG1:28510773-33250873	40	40	2.92987	13.6525	0	0	3122;57819;106480429;259197;3105;3305;3134;285830;10255;6891;5696;9278;414760;5987;7917;282890;3113;2550;57827;80741;110599563;8705;253018;3106;79969;1192;10554;80863;100507547;4277;401250;534;100532732;4439;11270;4795;4049;177;7407;26801	ENSG00000137343;ENSG00000137404;ENSG00000197935;ENSG00000201823;ENSG00000204264;ENSG00000204267;ENSG00000204287;ENSG00000204305;ENSG00000204310;ENSG00000204314;ENSG00000204314;ENSG00000204390;ENSG00000204392;ENSG00000204394;ENSG00000204410;ENSG00000204410;ENSG00000204428;ENSG00000204439;ENSG00000204463;ENSG00000204475;ENSG00000204498;ENSG00000204511;ENSG00000204516;ENSG00000204625;ENSG00000204642…
ATAC_HG00741_Maternal_unequal-bins	chromosomalLocation_CytogeneticBand	CHR_HSCHR6_MHC_MCF_CTG1	chrCHR_HSCHR6_MHC_MCF_CTG1	http://www.ensembl.org/Homo_sapiens/Location/View?chr=CHR_HSCHR6_MHC_MCF_CTG1;r=CHR_HSCHR6_MHC_MCF_CTG1:28859629-33562220	36	36	2.63688	13.6525	0	0	100532732;4439;177;3122;8705;7407;106480429;57819;6891;414760;5696;5987;253018;9278;3106;4277;401250;534;3113;4795;4049;259197;79969;7917;2550;57827;3134;11270;3105;10255;80741;110599563;10554;80863;100507547;1192	ENSG00000137343;ENSG00000137404;ENSG00000204264;ENSG00000204267;ENSG00000204287;ENSG00000204305;ENSG00000204310;ENSG00000204314;ENSG00000204314;ENSG00000204392;ENSG00000204394;ENSG00000204410;ENSG00000204410;ENSG00000204428;ENSG00000204439;ENSG00000204463;ENSG00000204475;ENSG00000204498;ENSG00000204511;ENSG00000204516;ENSG00000204625;ENSG00000204642;ENSG00000204681;ENSG00000204713;ENSG00000206344…
ATAC_HG00741_Maternal_unequal-bins	chromosomalLocation_CytogeneticBand	CHR_HSCHR6_MHC_DBB_CTG1	chrCHR_HSCHR6_MHC_DBB_CTG1	http://www.ensembl.org/Homo_sapiens/Location/View?chr=CHR_HSCHR6_MHC_DBB_CTG1;r=CHR_HSCHR6_MHC_DBB_CTG1:28859634-33307190	35	35	2.56364	13.6525	0	0	7917;7407;3113;57819;3305;57827;282890;80741;8705;110599563;1192;2550;4439;100532732;4795;4049;3134;285830;259197;3105;11270;10255;9278;80863;100507547;3122;79969;106480429;6891;5696;253018;4277;401250;534;26801	ENSG00000137343;ENSG00000137404;ENSG00000197935;ENSG00000201823;ENSG00000204264;ENSG00000204267;ENSG00000204287;ENSG00000204314;ENSG00000204314;ENSG00000204390;ENSG00000204392;ENSG00000204394;ENSG00000204410;ENSG00000204410;ENSG00000204428;ENSG00000204439;ENSG00000204463;ENSG00000204475;ENSG00000204498;ENSG00000204511;ENSG00000204516;ENSG00000204625;ENSG00000204642;ENSG00000204681;ENSG00000206344…
ATAC_HG00741_Maternal_unequal-bins	chromosomalLocation_CytogeneticBand	CHR_HSCHR6_MHC_SSTO_CTG1	chrCHR_HSCHR6_MHC_SSTO_CTG1	http://www.ensembl.org/Homo_sapiens/Location/View?chr=CHR_HSCHR6_MHC_SSTO_CTG1;r=CHR_HSCHR6_MHC_SSTO_CTG1:28860338-33597736	34	34	2.49039	13.6525	0	0	534;401250;7917;110599563;1192;4795;4049;57827;259197;100532732;4439;80741;7407;10554;80863;100507547;414760;5987;282890;79969;10255;3105;3113;285830;3134;253018;177;3106;5252;4277;3122;106480429;6891;5696	ENSG00000112511;ENSG00000137343;ENSG00000197935;ENSG00000204264;ENSG00000204267;ENSG00000204287;ENSG00000204305;ENSG00000204310;ENSG00000204314;ENSG00000204314;ENSG00000204394;ENSG00000204410;ENSG00000204410;ENSG00000204428;ENSG00000204439;ENSG00000204463;ENSG00000204475;ENSG00000204498;ENSG00000204511;ENSG00000204516;ENSG00000204625;ENSG00000204642;ENSG00000204713;ENSG00000206344;ENSG00000206503…
ATAC_HG00741_Maternal_unequal-bins	chromosomalLocation_CytogeneticBand	CHR_HSCHR6_MHC_MANN_CTG1	chrCHR_HSCHR6_MHC_MANN_CTG1	http://www.ensembl.org/Homo_sapiens/Location/View?chr=CHR_HSCHR6_MHC_MANN_CTG1;r=CHR_HSCHR6_MHC_MANN_CTG1:28859590-33408857	33	33	2.41714	13.6525	0	0	5696;7917;79969;57827;3113;11270;80741;110599563;253018;3106;1192;4277;401250;10255;3105;534;4795;4049;259197;5987;282890;2550;4439;100532732;285830;3134;10554;80863;100507547;177;3122;106480429;6891	ENSG00000137343;ENSG00000137404;ENSG00000197935;ENSG00000204264;ENSG00000204267;ENSG00000204287;ENSG00000204305;ENSG00000204310;ENSG00000204314;ENSG00000204314;ENSG00000204410;ENSG00000204410;ENSG00000204428;ENSG00000204439;ENSG00000204463;ENSG00000204475;ENSG00000204498;ENSG00000204511;ENSG00000204516;ENSG00000204625;ENSG00000204642;ENSG00000204681;ENSG00000204713;ENSG00000206344;ENSG00000206503…
ATAC_HG00741_Maternal_unequal-bins	chromosomalLocation_CytogeneticBand	6p21.33	chr6p21.33	http://www.ensembl.org/Homo_sapiens/Location/View?chr=6;r=6:30541377-32041670	24	24	1.75792	13.6525	0	0	7917;57827;80741;110599563;1192;100507679;79969;11270;253018;3106;4277;4795;534;401250;4049;259197;100532732;4439;7407;57819;3305;102465537;100616230;26801	ENSG00000137343;ENSG00000137404;ENSG00000201823;ENSG00000204390;ENSG00000204392;ENSG00000204394;ENSG00000204410;ENSG00000204410;ENSG00000204428;ENSG00000204439;ENSG00000204463;ENSG00000204475;ENSG00000204498;ENSG00000204511;ENSG00000204516;ENSG00000206344;ENSG00000213719;ENSG00000213760;ENSG00000226979;ENSG00000234745;ENSG00000250641;ENSG00000261272;ENSG00000266776;ENSG00000277402
ATAC_HG00741_Maternal_unequal-bins	chromosomalLocation_CytogeneticBand	CHR_HSCHR6_MHC_APD_CTG1	chrCHR_HSCHR6_MHC_APD_CTG1	http://www.ensembl.org/Homo_sapiens/Location/View?chr=CHR_HSCHR6_MHC_APD_CTG1;r=CHR_HSCHR6_MHC_APD_CTG1:28859616-33168112	22	22	1.61143	13.6525	0	0	414760;5987;6891;11270;282890;5696;2550;3113;4277;401250;3105;259197;4439;100532732;7407;57819;3305;10554;80863;100507547;177;26801	ENSG00000137404;ENSG00000197935;ENSG00000201823;ENSG00000204264;ENSG00000204267;ENSG00000204305;ENSG00000204310;ENSG00000204314;ENSG00000204314;ENSG00000204390;ENSG00000204392;ENSG00000204394;ENSG00000204410;ENSG00000204410;ENSG00000204475;ENSG00000204511;ENSG00000204516;ENSG00000204681;ENSG00000204713;ENSG00000206503;ENSG00000224157;ENSG00000231389;ENSG00000284954
ATAC_HG00741_Maternal_unequal-bins	chromosomalLocation_CytogeneticBand	6p21.32	chr6p21.32	http://www.ensembl.org/Homo_sapiens/Location/View?chr=6;r=6:32041153-33457548	12	12	0.878961	13.6525	1.90958e-14	2.44002e-13	10554;100507547;80863;9278;5252;177;3122;106480429;6891;5696;3113;8705	ENSG00000112511;ENSG00000204264;ENSG00000204267;ENSG00000204287;ENSG00000204305;ENSG00000204310;ENSG00000204314;ENSG00000204314;ENSG00000223534;ENSG00000231389;ENSG00000235863;ENSG00000236104;ENSG00000284954
ATAC_HG00741_Maternal_unequal-bins	chromosomalLocation_CytogeneticBand	CHR_HSCHR17_7_CTG4	chrCHR_HSCHR17_7_CTG4	http://www.ensembl.org/Homo_sapiens/Location/View?chr=CHR_HSCHR17_7_CTG4;r=CHR_HSCHR17_7_CTG4:35765873-38642242	11	10	0.805714	12.4113	3.93873e-11	4.52954e-10	11056;102723471;6928;84311;100170841;7703;284106;31;6871;11276	ENSG00000273604;ENSG00000275066;ENSG00000275410;ENSG00000276234;ENSG00000277258;ENSG00000277268;ENSG00000277972;ENSG00000278053;ENSG00000278540;ENSG00000278845
ATAC_HG00741_Maternal_unequal-bins	chromosomalLocation_CytogeneticBand	1q42.13	chr1q42.13	http://www.ensembl.org/Homo_sapiens/Location/View?chr=1;r=1:226870184-230426371	11	8	0.805714	9.92908	1.02369e-07	1.07022e-06	58480;100169760;100169753;100169758;100169762;100169768;100169754;100169763	ENSG00000116574;ENSG00000199334;ENSG00000199337;ENSG00000199337;ENSG00000200370;ENSG00000201321;ENSG00000201588;ENSG00000202521
ATAC_HG00741_Maternal_unequal-bins	chromosomalLocation_CytogeneticBand	17q12	chr17q12	http://www.ensembl.org/Homo_sapiens/Location/View?chr=17;r=17:33013087-39747291	20	10	1.46494	6.82624	3.63809e-07	3.48651e-06	6871;11276;11056;6928;84311;100170841;7703;284106;102723471;31	ENSG00000273604;ENSG00000275066;ENSG00000275410;ENSG00000276234;ENSG00000277258;ENSG00000277268;ENSG00000277972;ENSG00000278053;ENSG00000278540;ENSG00000278845
ATAC_HG00741_Maternal_unequal-bins	chromosomalLocation_CytogeneticBand	6p22.1	chr6p22.1	http://www.ensembl.org/Homo_sapiens/Location/View?chr=6;r=6:27125897-30494205	17	8	1.24519	6.4247	1.01961e-05	9.01965e-05	3134;285830;10255;3105;414760;5987;282890;2550	ENSG00000197935;ENSG00000204625;ENSG00000204642;ENSG00000204681;ENSG00000204713;ENSG00000206503;ENSG00000214922;ENSG00000224157
ATAC_HG00741_Maternal_unequal-bins	chromosomalLocation_CytogeneticBand	19q13.42	chr19q13.42	http://www.ensembl.org/Homo_sapiens/Location/View?chr=19;r=19:53066606-55773179	18	7	1.31844	5.3093	0.000165404	0.00135868	6203;94059;104355426;11027;11006;112724;102466251	ENSG00000160439;ENSG00000170889;ENSG00000186818;ENSG00000226696;ENSG00000239998;ENSG00000275183;ENSG00000277636
ATAC_HG00741_Maternal_unequal-bins	chromosomalLocation_CytogeneticBand	11p15.5	chr11p15.5	http://www.ensembl.org/Homo_sapiens/Location/View?chr=11;r=11:167784-2849110	20	7	1.46494	4.77837	0.000354523	0.00271801	113746;10410;6050;8045;3665;1815;338651	ENSG00000023191;ENSG00000069696;ENSG00000099849;ENSG00000142089;ENSG00000177947;ENSG00000185507;ENSG00000233930
ATAC_HG00741_Maternal_unequal-bins	chromosomalLocation_CytogeneticBand	17q21.31	chr17q21.31	http://www.ensembl.org/Homo_sapiens/Location/View?chr=17;r=17:42810134-46757464	23	7	1.68468	4.1551	0.000925879	0.00665475	201176;9842;51326;100506084;100996709;8153;6066	ENSG00000108830;ENSG00000159314;ENSG00000185829;ENSG00000185829;ENSG00000185829;ENSG00000225190;ENSG00000274585
ATAC_HG00741_Maternal_unequal-bins	chromosomalLocation_CytogeneticBand	8q24.3	chr8q24.3	http://www.ensembl.org/Homo_sapiens/Location/View?chr=8;r=8:138588235-145066685	24	7	1.75792	3.98197	0.00122651	0.00829695	11156;80728;642475;23144;93100;65263;9831	ENSG00000014164;ENSG00000104524;ENSG00000147799;ENSG00000147813;ENSG00000183309;ENSG00000184489;ENSG00000204839
ATAC_HG00741_Maternal_unequal-bins	chromosomalLocation_CytogeneticBand	17p13.3	chr17p13.3	http://www.ensembl.org/Homo_sapiens/Location/View?chr=17;r=17:88641-3398410	17	5	1.24519	4.01544	0.00604745	0.0386365	63826;124935;727910;5345;29	ENSG00000159842;ENSG00000167703;ENSG00000167711;ENSG00000167720;ENSG00000185561
ATAC_HG00741_Maternal_unequal-bins	chromosomalLocation_CytogeneticBand	7q11.23	chr7q11.23	http://www.ensembl.org/Homo_sapiens/Location/View?chr=7;r=7:72558744-77957503	18	5	1.31844	3.79236	0.00788124	0.0477022	102723849;378108;105375355;26608;155368	ENSG00000106638;ENSG00000155428;ENSG00000165171;ENSG00000186645;ENSG00000243566
ATAC_HG00741_Maternal_unequal-bins	geneontology_Molecular_Function	GO:0003823	antigen binding	http://amigo.geneontology.org/amigo/term/GO:0003823	10	5	0.53276	9.38509	8.1813e-05	0.0362432	3113;3122;3134;11006;11027	ENSG00000186818;ENSG00000204287;ENSG00000204642;ENSG00000231389;ENSG00000239998
ATAC_HG00741_Maternal_unequal-bins	pathway_KEGG	hsa03008	Ribosome biogenesis in eukaryotes	http://www.kegg.jp/kegg-bin/show_pathway?hsa03008+100169753+100169754+100169758+100169760+100169762+100169763+100169768+54552	16	8	1.03976	7.69412	1.93205e-06	0.00038641	100169753;100169754;100169758;100169760;100169762;100169763;100169768;54552	ENSG00000130119;ENSG00000199334;ENSG00000199337;ENSG00000199337;ENSG00000200370;ENSG00000201321;ENSG00000201588;ENSG00000202521
ATAC_HG00741_Maternal_unequal-bins	pathway_KEGG	hsa05416	Viral myocarditis	http://www.kegg.jp/kegg-bin/show_pathway?hsa05416+3105+3106+3113+3122+3134	10	5	0.649847	7.69412	0.000200877	0.0200877	3105;3106;3113;3122;3134	ENSG00000204287;ENSG00000204642;ENSG00000206503;ENSG00000231389;ENSG00000234745
ATAC_HG00741_Maternal_unequal-bins	pathway_KEGG	hsa05168	Herpes simplex infection	http://www.kegg.jp/kegg-bin/show_pathway?hsa05168+3105+3106+3113+3122+3134+3665+4049+6891+997	37	9	2.40443	3.74308	0.000374296	0.0249531	3105;3106;3113;3122;3134;3665;4049;6891;997	ENSG00000099804;ENSG00000185507;ENSG00000204267;ENSG00000204287;ENSG00000204642;ENSG00000206503;ENSG00000226979;ENSG00000231389;ENSG00000234745
ATAC_HG00741_Maternal_unequal-bins	pathway_KEGG	hsa04145	Phagosome	http://www.kegg.jp/kegg-bin/show_pathway?hsa04145+3105+3106+3113+3122+3134+534+6891	25	7	1.62462	4.30871	0.000704877	0.0352438	3105;3106;3113;3122;3134;534;6891	ENSG00000204267;ENSG00000204287;ENSG00000204642;ENSG00000206503;ENSG00000213760;ENSG00000231389;ENSG00000234745
ATAC_HG00741_Paternal_equal-bins	chromosomalLocation_CytogeneticBand	CHR_HSCHR6_MHC_COX_CTG1	chrCHR_HSCHR6_MHC_COX_CTG1	http://www.ensembl.org/Homo_sapiens/Location/View?chr=CHR_HSCHR6_MHC_COX_CTG1;r=CHR_HSCHR6_MHC_COX_CTG1:28510773-33250873	147	147	6.28469	23.3902	0	0	203068;3122;57819;7940;3117;3118;259197;3105;3305;3303;3304;3134;10211;285830;3135;3112;340198;30834;10255;6891;50854;8870;199;4758;7916;5696;6890;100507463;5698;80736;6892;780;9278;10919;1616;114821;401242;414760;3108;6046;3109;6992;11074;5987;7917;57176;2968;55937;629;221527;717;135644;282890;81797;7726;3111;79897;202658;3115;56658;3113;414778;414777;10537;2550;135656;6499;285834;7936;29113;578…	ENSG00000066379;ENSG00000112462;ENSG00000112473;ENSG00000137310;ENSG00000137312;ENSG00000137331;ENSG00000137337;ENSG00000137343;ENSG00000137404;ENSG00000137411;ENSG00000146112;ENSG00000146112;ENSG00000166278;ENSG00000168394;ENSG00000168477;ENSG00000168631;ENSG00000196230;ENSG00000197935;ENSG00000198563;ENSG00000198563;ENSG00000200816;ENSG00000201754;ENSG00000201785;ENSG00000204209;ENSG00000204220…
ATAC_HG00741_Paternal_equal-bins	chromosomalLocation_CytogeneticBand	CHR_HSCHR6_MHC_QBL_CTG1	chrCHR_HSCHR6_MHC_QBL_CTG1	http://www.ensembl.org/Homo_sapiens/Location/View?chr=CHR_HSCHR6_MHC_QBL_CTG1;r=CHR_HSCHR6_MHC_QBL_CTG1:28859613-33340037	140	140	5.98542	23.3902	0	0	79969;3117;3118;135656;6891;7920;285834;29113;6890;100507463;5698;5696;8449;221545;170954;107987457;54535;1192;23564;6046;3108;3109;11270;6941;9656;106478956;203068;5460;3106;3107;10211;3111;3115;3113;8870;100532732;100507436;3116;1302;4277;401250;7919;100532737;106478957;534;7407;57819;3305;3303;3304;6257;7922;780;50854;7923;4758;6015;221527;629;6222;6293;1589;112268338;7148;414765;8859;717;6499…	ENSG00000066379;ENSG00000112473;ENSG00000112511;ENSG00000137310;ENSG00000137312;ENSG00000137331;ENSG00000137337;ENSG00000137343;ENSG00000137404;ENSG00000137411;ENSG00000146112;ENSG00000146112;ENSG00000166278;ENSG00000168394;ENSG00000168477;ENSG00000168631;ENSG00000196230;ENSG00000197935;ENSG00000198563;ENSG00000198563;ENSG00000200816;ENSG00000201754;ENSG00000201785;ENSG00000204209;ENSG00000204220…
ATAC_HG00741_Paternal_equal-bins	chromosomalLocation_CytogeneticBand	CHR_HSCHR6_MHC_DBB_CTG1	chrCHR_HSCHR6_MHC_DBB_CTG1	http://www.ensembl.org/Homo_sapiens/Location/View?chr=CHR_HSCHR6_MHC_DBB_CTG1;r=CHR_HSCHR6_MHC_DBB_CTG1:28859634-33307190	133	133	5.68615	23.3902	0	0	3108;3109;55937;7917;6046;80737;7407;3111;3115;3113;3116;57819;1302;3305;3303;3304;57827;50854;4758;6257;7922;1460;7918;7923;401242;282890;80736;81797;6015;6222;414765;6293;80741;10919;7920;8705;9277;10471;5863;221527;717;629;1192;23564;10537;2550;6499;7936;6992;100532732;11074;4340;135644;4795;4049;7124;7726;4050;3134;414777;414778;285830;56658;79897;202658;7940;259197;170954;107987457;340198;31…	ENSG00000066379;ENSG00000112462;ENSG00000112473;ENSG00000137310;ENSG00000137312;ENSG00000137331;ENSG00000137337;ENSG00000137343;ENSG00000137404;ENSG00000137411;ENSG00000146112;ENSG00000146112;ENSG00000166278;ENSG00000168394;ENSG00000168477;ENSG00000168631;ENSG00000196230;ENSG00000197935;ENSG00000198563;ENSG00000198563;ENSG00000200816;ENSG00000201754;ENSG00000201785;ENSG00000204209;ENSG00000204220…
ATAC_HG00741_Paternal_equal-bins	chromosomalLocation_CytogeneticBand	CHR_HSCHR6_MHC_MCF_CTG1	chrCHR_HSCHR6_MHC_MCF_CTG1	http://www.ensembl.org/Homo_sapiens/Location/View?chr=CHR_HSCHR6_MHC_MCF_CTG1;r=CHR_HSCHR6_MHC_MCF_CTG1:28859629-33562220	132	132	5.64339	23.3902	0	0	3116;1302;780;100532732;6257;7922;6048;177;57176;2968;7923;6015;6293;5089;414765;6222;63940;4855;3122;135656;80737;285834;29113;3117;54535;8705;7407;57819;3118;3112;4758;9277;10471;5863;80736;6891;6941;5460;401242;6892;10919;414760;5698;6890;5696;100507463;5987;9278;3106;1616;81797;10866;3107;4277;7919;100532737;401250;106478957;534;3833;3108;3109;6046;7726;3133;2794;80742;3111;3115;629;3113;717;…	ENSG00000066379;ENSG00000112462;ENSG00000112473;ENSG00000137310;ENSG00000137312;ENSG00000137337;ENSG00000137343;ENSG00000137404;ENSG00000137411;ENSG00000146112;ENSG00000146112;ENSG00000166278;ENSG00000168394;ENSG00000168477;ENSG00000168631;ENSG00000196230;ENSG00000198563;ENSG00000198563;ENSG00000200816;ENSG00000201785;ENSG00000204209;ENSG00000204220;ENSG00000204227;ENSG00000204228;ENSG00000204231…
ATAC_HG00741_Paternal_equal-bins	chromosomalLocation_CytogeneticBand	CHR_HSCHR6_MHC_SSTO_CTG1	chrCHR_HSCHR6_MHC_SSTO_CTG1	http://www.ensembl.org/Homo_sapiens/Location/View?chr=CHR_HSCHR6_MHC_SSTO_CTG1;r=CHR_HSCHR6_MHC_SSTO_CTG1:28860338-33597736	122	122	5.21586	23.3902	0	0	7919;100532737;534;401250;106478957;55937;7917;7936;6499;1192;23564;4795;4049;7124;57827;4050;1460;7918;8859;259197;7940;100532732;80737;199;80741;7407;7920;721;4758;1589;112268338;7148;80736;10919;9374;100532746;10554;80863;100507547;80864;7916;629;717;28973;5514;401242;414760;5987;282890;3135;81797;79969;3108;6046;3109;30834;10255;3105;221545;3111;8449;3113;3115;3116;6992;170954;107987457;1302;…	ENSG00000066379;ENSG00000112462;ENSG00000112511;ENSG00000112514;ENSG00000137310;ENSG00000137312;ENSG00000137331;ENSG00000137337;ENSG00000137343;ENSG00000146112;ENSG00000146112;ENSG00000166278;ENSG00000168394;ENSG00000168477;ENSG00000196230;ENSG00000197283;ENSG00000197935;ENSG00000198563;ENSG00000198563;ENSG00000200816;ENSG00000201785;ENSG00000204209;ENSG00000204248;ENSG00000204252;ENSG00000204256…
ATAC_HG00741_Paternal_equal-bins	chromosomalLocation_CytogeneticBand	CHR_HSCHR6_MHC_MANN_CTG1	chrCHR_HSCHR6_MHC_MANN_CTG1	http://www.ensembl.org/Homo_sapiens/Location/View?chr=CHR_HSCHR6_MHC_MANN_CTG1;r=CHR_HSCHR6_MHC_MANN_CTG1:28859590-33408857	114	114	4.87384	23.3902	0	0	6890;5696;5698;100507463;285834;29113;55937;7917;3109;6046;3108;79969;221545;8449;57827;3111;3115;7918;3113;1460;54535;170954;107987457;11270;3116;1302;106478956;9656;80741;203068;7922;6257;6941;7920;10211;7923;6015;5460;8870;3106;6293;414765;3107;23564;1192;780;100507436;4277;106478957;401250;7919;100532737;10255;3105;534;30834;2968;57176;4795;6992;4049;7124;4050;11074;135644;7940;259197;7916;77…	ENSG00000066379;ENSG00000112462;ENSG00000112473;ENSG00000137310;ENSG00000137312;ENSG00000137331;ENSG00000137337;ENSG00000137343;ENSG00000137404;ENSG00000137411;ENSG00000146112;ENSG00000146112;ENSG00000166278;ENSG00000168394;ENSG00000168477;ENSG00000196230;ENSG00000197935;ENSG00000198563;ENSG00000198563;ENSG00000200816;ENSG00000201785;ENSG00000204227;ENSG00000204228;ENSG00000204231;ENSG00000204248…
ATAC_HG00741_Paternal_equal-bins	chromosomalLocation_CytogeneticBand	17q12	chr17q12	http://www.ensembl.org/Homo_sapiens/Location/View?chr=17;r=17:33013087-39747291	86	42	3.67676	11.4231	0	0	6871;11072;11276;8148;79148;11056;6928;729873;84311;30837;57636;80725;100170841;4302;6352;201299;57151;6360;6359;6348;100287808;7703;284106;5691;9560;388372;8396;54883;388381;101060321;80179;284098;9326;79893;79154;79922;3975;26574;31;100616153;100616203;100616416	ENSG00000260287;ENSG00000270647;ENSG00000271447;ENSG00000271503;ENSG00000273559;ENSG00000273604;ENSG00000273611;ENSG00000273627;ENSG00000273706;ENSG00000274054;ENSG00000274211;ENSG00000274611;ENSG00000275023;ENSG00000275066;ENSG00000275152;ENSG00000275238;ENSG00000275410;ENSG00000275489;ENSG00000275700;ENSG00000275718;ENSG00000275722;ENSG00000275832;ENSG00000276023;ENSG00000276070;ENSG00000276070…
ATAC_HG00741_Paternal_equal-bins	chromosomalLocation_CytogeneticBand	6p21.33	chr6p21.33	http://www.ensembl.org/Homo_sapiens/Location/View?chr=6;r=6:30541377-32041670	82	82	3.50575	23.3902	0	0	7916;780;629;717;7917;221527;55937;57827;7918;1460;80741;7920;7936;6499;1192;23564;2968;57176;2794;80742;23;28973;5514;135656;100507679;285834;29113;79969;8859;221545;8449;170954;107987457;54535;11270;9656;106478956;203068;5460;6941;10211;8870;105379695;3107;3106;100507436;10866;4277;4795;534;106478957;7919;100532737;401250;721;4049;7124;4050;1589;112268338;7940;259197;100532732;199;80737;7407;57…	ENSG00000137310;ENSG00000137312;ENSG00000137331;ENSG00000137337;ENSG00000137343;ENSG00000137404;ENSG00000137411;ENSG00000146112;ENSG00000146112;ENSG00000166278;ENSG00000168631;ENSG00000196230;ENSG00000198563;ENSG00000198563;ENSG00000200816;ENSG00000201754;ENSG00000201785;ENSG00000204344;ENSG00000204351;ENSG00000204356;ENSG00000204366;ENSG00000204371;ENSG00000204385;ENSG00000204386;ENSG00000204387…
ATAC_HG00741_Paternal_equal-bins	chromosomalLocation_CytogeneticBand	CHR_HSCHR6_MHC_APD_CTG1	chrCHR_HSCHR6_MHC_APD_CTG1	http://www.ensembl.org/Homo_sapiens/Location/View?chr=CHR_HSCHR6_MHC_APD_CTG1;r=CHR_HSCHR6_MHC_APD_CTG1:28859616-33168112	77	77	3.29198	23.3902	0	0	170954;107987457;3112;401242;414760;5987;6891;11270;282890;100507463;5698;6890;5696;81797;9656;106478956;203068;10211;780;3109;3108;285834;2550;3113;3115;10537;4277;3116;7919;100532737;401250;4340;7124;3105;4050;3135;30834;7940;259197;100532732;6992;11074;135644;7726;414777;56658;414778;79897;202658;80737;2794;8449;7407;57819;3305;3303;3304;50854;4758;80736;10919;7148;80864;10554;80863;100507547;…	ENSG00000066379;ENSG00000112462;ENSG00000137312;ENSG00000137337;ENSG00000137404;ENSG00000146112;ENSG00000146112;ENSG00000168394;ENSG00000168477;ENSG00000196230;ENSG00000197935;ENSG00000198563;ENSG00000198563;ENSG00000201754;ENSG00000201785;ENSG00000204257;ENSG00000204261;ENSG00000204264;ENSG00000204267;ENSG00000204301;ENSG00000204304;ENSG00000204305;ENSG00000204308;ENSG00000204310;ENSG00000204314…
ATAC_HG00741_Paternal_equal-bins	chromosomalLocation_CytogeneticBand	19q13.42	chr19q13.42	http://www.ensembl.org/Homo_sapiens/Location/View?chr=19;r=19:53066606-55773179	73	29	3.12097	9.29199	0	0	59284;126014;29844;4696;26121;79165;147798;79143;79042;6203;11025;102725035;107987425;107987462;10288;23547;114823;94059;104355426;148170;11027;11024;10859;107987461;11006;9437;54869;112724;55655	ENSG00000022556;ENSG00000104972;ENSG00000104972;ENSG00000104974;ENSG00000105605;ENSG00000105617;ENSG00000105618;ENSG00000105619;ENSG00000125505;ENSG00000131037;ENSG00000131042;ENSG00000160439;ENSG00000167608;ENSG00000167615;ENSG00000167617;ENSG00000170889;ENSG00000170892;ENSG00000170906;ENSG00000170909;ENSG00000186818;ENSG00000189430;ENSG00000204577;ENSG00000204577;ENSG00000204577;ENSG00000204577…
ATAC_HG00741_Paternal_equal-bins	chromosomalLocation_CytogeneticBand	6p22.1	chr6p22.1	http://www.ensembl.org/Homo_sapiens/Location/View?chr=6;r=6:27125897-30494205	66	27	2.8217	9.56871	0	0	4340;3134;285830;340198;30834;3135;10255;3105;6992;11074;135644;7726;202658;56658;414778;79897;414777;3133;2880;114821;401242;414760;5987;282890;81797;2550;10537	ENSG00000066379;ENSG00000112462;ENSG00000197935;ENSG00000204592;ENSG00000204599;ENSG00000204614;ENSG00000204616;ENSG00000204619;ENSG00000204625;ENSG00000204632;ENSG00000204642;ENSG00000204655;ENSG00000204681;ENSG00000204713;ENSG00000206503;ENSG00000213886;ENSG00000214922;ENSG00000224157;ENSG00000224586;ENSG00000225595;ENSG00000231074;ENSG00000232040;ENSG00000234127;ENSG00000235821;ENSG00000241370…
ATAC_HG00741_Paternal_equal-bins	chromosomalLocation_CytogeneticBand	6p21.32	chr6p21.32	http://www.ensembl.org/Homo_sapiens/Location/View?chr=6;r=6:32041153-33457548	55	55	2.35141	23.3902	0	0	63943;10554;100507547;80864;9374;100532746;80863;6892;9278;1616;3833;5252;51596;6048;177;5089;63940;8831;4855;221504;3122;3117;3118;6891;3112;100507463;5698;5696;6890;6046;3109;3108;3111;3115;3113;3116;1388;7148;1302;7922;6257;7923;6015;6222;6293;414765;8705;9277;10471;5863;100847012;102466190;407002;102465500;102466754	ENSG00000112473;ENSG00000112511;ENSG00000112514;ENSG00000168394;ENSG00000168477;ENSG00000197283;ENSG00000199036;ENSG00000204209;ENSG00000204220;ENSG00000204227;ENSG00000204228;ENSG00000204231;ENSG00000204248;ENSG00000204252;ENSG00000204256;ENSG00000204257;ENSG00000204261;ENSG00000204264;ENSG00000204267;ENSG00000204287;ENSG00000204301;ENSG00000204304;ENSG00000204305;ENSG00000204308;ENSG00000204310…
ATAC_HG00741_Paternal_equal-bins	chromosomalLocation_CytogeneticBand	CHR_HSCHR17_7_CTG4	chrCHR_HSCHR17_7_CTG4	http://www.ensembl.org/Homo_sapiens/Location/View?chr=CHR_HSCHR17_7_CTG4;r=CHR_HSCHR17_7_CTG4:35765873-38642242	39	38	1.66737	22.7904	0	0	11056;79154;79922;6928;3975;26574;729873;84311;30837;57636;80725;100170841;4302;7703;284106;100287808;5691;8396;31;54883;388381;79148;6871;11072;11276;8148;6352;201299;57151;6360;6359;6348;9560;101060321;9326;284098;80179;79893	ENSG00000260287;ENSG00000270647;ENSG00000271447;ENSG00000271503;ENSG00000273559;ENSG00000273604;ENSG00000273611;ENSG00000273706;ENSG00000274211;ENSG00000274611;ENSG00000275023;ENSG00000275066;ENSG00000275152;ENSG00000275410;ENSG00000275489;ENSG00000275700;ENSG00000275718;ENSG00000275722;ENSG00000275832;ENSG00000276023;ENSG00000276070;ENSG00000276234;ENSG00000276293;ENSG00000277161;ENSG00000277182…
ATAC_HG00741_Paternal_equal-bins	chromosomalLocation_CytogeneticBand	14q32.12	chr14q32.12	http://www.ensembl.org/Homo_sapiens/Location/View?chr=14;r=14:91271323-94279735	28	17	1.19708	14.2012	0	0	57578;283592;51676;256369;57062;78990;122509;83982;57718;123036;3705;319085;64112;26175;55148;55727;100616140	ENSG00000011114;ENSG00000012963;ENSG00000089723;ENSG00000089737;ENSG00000100605;ENSG00000100628;ENSG00000119632;ENSG00000119698;ENSG00000133958;ENSG00000153485;ENSG00000165929;ENSG00000165943;ENSG00000165948;ENSG00000175699;ENSG00000258584;ENSG00000258730;ENSG00000265768
ATAC_HG00741_Paternal_equal-bins	chromosomalLocation_CytogeneticBand	CHR_HSCHR19_4_CTG3_1	chrCHR_HSCHR19_4_CTG3_1	http://www.ensembl.org/Homo_sapiens/Location/View?chr=CHR_HSCHR19_4_CTG3_1;r=CHR_HSCHR19_4_CTG3_1:54040829-55079406	27	27	1.15433	23.3902	0	0	11027;11024;79042;10859;107987461;11025;102725035;107987425;107987462;6203;11006;10288;23547;9437;55655;112724;94059;104355426;114823;148170;126014;4696;29844;26121;79165;147798;79143	ENSG00000022556;ENSG00000104972;ENSG00000104972;ENSG00000104974;ENSG00000105617;ENSG00000105618;ENSG00000105619;ENSG00000125505;ENSG00000131042;ENSG00000160439;ENSG00000167608;ENSG00000167615;ENSG00000167617;ENSG00000170889;ENSG00000170892;ENSG00000170906;ENSG00000170909;ENSG00000186818;ENSG00000189430;ENSG00000204577;ENSG00000204577;ENSG00000204577;ENSG00000204577;ENSG00000226696;ENSG00000239961…
ATAC_HG00741_Paternal_equal-bins	chromosomalLocation_CytogeneticBand	CHR_HSCHR19LRC_COX1_CTG3_1	chrCHR_HSCHR19LRC_COX1_CTG3_1	http://www.ensembl.org/Homo_sapiens/Location/View?chr=CHR_HSCHR19LRC_COX1_CTG3_1;r=CHR_HSCHR19LRC_COX1_CTG3_1:54040833-54992248	25	25	1.06882	23.3902	0	0	79165;147798;79143;79042;6203;11025;102725035;107987425;107987462;10288;114823;94059;148170;11027;11024;10859;107987461;11006;29844;26121;112724;4696;126014;9437;55655	ENSG00000022556;ENSG00000104972;ENSG00000104972;ENSG00000104974;ENSG00000105617;ENSG00000105618;ENSG00000105619;ENSG00000125505;ENSG00000131042;ENSG00000160439;ENSG00000167608;ENSG00000167615;ENSG00000167617;ENSG00000170889;ENSG00000170892;ENSG00000170906;ENSG00000170909;ENSG00000186818;ENSG00000189430;ENSG00000204577;ENSG00000204577;ENSG00000204577;ENSG00000204577;ENSG00000239998;ENSG00000275183
ATAC_HG00741_Paternal_equal-bins	chromosomalLocation_CytogeneticBand	CHR_HSCHR19LRC_PGF1_CTG3_1	chrCHR_HSCHR19LRC_PGF1_CTG3_1	http://www.ensembl.org/Homo_sapiens/Location/View?chr=CHR_HSCHR19LRC_PGF1_CTG3_1;r=CHR_HSCHR19LRC_PGF1_CTG3_1:54040833-54991632	25	25	1.06882	23.3902	0	0	79165;147798;79143;79042;11025;102725035;107987425;107987462;6203;10288;94059;114823;148170;11027;11024;10859;107987461;11006;9437;55655;112724;126014;4696;26121;29844	ENSG00000022556;ENSG00000104972;ENSG00000104972;ENSG00000104974;ENSG00000105617;ENSG00000105618;ENSG00000105619;ENSG00000125505;ENSG00000131042;ENSG00000160439;ENSG00000167608;ENSG00000167615;ENSG00000167617;ENSG00000170889;ENSG00000170892;ENSG00000170906;ENSG00000170909;ENSG00000186818;ENSG00000189430;ENSG00000204577;ENSG00000204577;ENSG00000204577;ENSG00000204577;ENSG00000239998;ENSG00000275183
ATAC_HG00741_Paternal_equal-bins	chromosomalLocation_CytogeneticBand	16p13.11	chr16p13.11	http://www.ensembl.org/Homo_sapiens/Location/View?chr=16;r=16:14708944-16393954	22	20	0.940566	21.2638	0	0	4629;54820;642799;123811;9284;102724993;4363;105369154;23042;102724985;54700;123803;408050;9665;89927;100422956;102466268;100422870;102466812;102465461	ENSG00000072864;ENSG00000085721;ENSG00000103222;ENSG00000103226;ENSG00000133392;ENSG00000133393;ENSG00000157045;ENSG00000166780;ENSG00000166783;ENSG00000179889;ENSG00000179889;ENSG00000183426;ENSG00000183426;ENSG00000254852;ENSG00000265373;ENSG00000265537;ENSG00000270580;ENSG00000275259;ENSG00000278221;ENSG00000278265
ATAC_HG00741_Paternal_equal-bins	chromosomalLocation_CytogeneticBand	CHR_HSCHR16_1_CTG1	chrCHR_HSCHR16_1_CTG1	http://www.ensembl.org/Homo_sapiens/Location/View?chr=CHR_HSCHR16_1_CTG1;r=CHR_HSCHR16_1_CTG1:14435701-16482129	17	17	0.726801	23.3902	0	0	408050;5073;51283;642799;105369154;54700;123803;23042;102724985;9284;102724993;89927;9665;4629;54820;123811;4363	ENSG00000072864;ENSG00000085721;ENSG00000103222;ENSG00000103226;ENSG00000103429;ENSG00000133392;ENSG00000133393;ENSG00000140694;ENSG00000157045;ENSG00000166780;ENSG00000166783;ENSG00000179889;ENSG00000179889;ENSG00000183426;ENSG00000183426;ENSG00000254852;ENSG00000270580
ATAC_HG00741_Paternal_equal-bins	chromosomalLocation_CytogeneticBand	CHR_HSCHR19LRC_PGF2_CTG3_1	chrCHR_HSCHR19LRC_PGF2_CTG3_1	http://www.ensembl.org/Homo_sapiens/Location/View?chr=CHR_HSCHR19LRC_PGF2_CTG3_1;r=CHR_HSCHR19LRC_PGF2_CTG3_1:54040833-54801011	17	17	0.726801	23.3902	0	0	11006;10288;23547;10859;107987461;112724;29844;79143;79042;126014;55655;4696;26121;9437;147798;6203;79165	ENSG00000022556;ENSG00000104972;ENSG00000104972;ENSG00000105617;ENSG00000105618;ENSG00000105619;ENSG00000125505;ENSG00000131042;ENSG00000160439;ENSG00000167608;ENSG00000170889;ENSG00000170892;ENSG00000170906;ENSG00000170909;ENSG00000186818;ENSG00000189430;ENSG00000239961
ATAC_HG00741_Paternal_equal-bins	chromosomalLocation_CytogeneticBand	CHR_HSCHR8_3_CTG7	chrCHR_HSCHR8_3_CTG7	http://www.ensembl.org/Homo_sapiens/Location/View?chr=CHR_HSCHR8_3_CTG7;r=CHR_HSCHR8_3_CTG7:143536257-143816310	16	15	0.684048	21.9283	0	0	23144;79792;642475;1936;93100;84948;65263;7264;9831;286075;101928160;225689;286077;100128338;23513	ENSG00000014164;ENSG00000104518;ENSG00000104522;ENSG00000104524;ENSG00000104529;ENSG00000147813;ENSG00000179886;ENSG00000180900;ENSG00000180921;ENSG00000181085;ENSG00000181135;ENSG00000181135;ENSG00000183309;ENSG00000203499;ENSG00000204839
ATAC_HG00741_Paternal_equal-bins	chromosomalLocation_CytogeneticBand	CHR_HSCHR14_7_CTG1	chrCHR_HSCHR14_7_CTG1	http://www.ensembl.org/Homo_sapiens/Location/View?chr=CHR_HSCHR14_7_CTG1;r=CHR_HSCHR14_7_CTG1:92886352-94392703	16	16	0.684048	23.3902	0	0	319085;3705;64112;55148;26175;55727;57578;283592;51676;256369;78990;57062;122509;83982;57718;5265	ENSG00000011114;ENSG00000012963;ENSG00000089723;ENSG00000089737;ENSG00000100605;ENSG00000100628;ENSG00000119632;ENSG00000119698;ENSG00000133958;ENSG00000153485;ENSG00000165943;ENSG00000165948;ENSG00000175699;ENSG00000197249;ENSG00000258584;ENSG00000258730
ATAC_HG00741_Paternal_equal-bins	chromosomalLocation_CytogeneticBand	CHR_HSCHR5_2_CTG1_1	chrCHR_HSCHR5_2_CTG1_1	http://www.ensembl.org/Homo_sapiens/Location/View?chr=CHR_HSCHR5_2_CTG1_1;r=CHR_HSCHR5_2_CTG1_1:69217760-70819771	16	16	0.684048	23.3902	0	0	92259;1022;202243;5884;102157402;153562;100506658;101928924;2966;728340;4671;6606;8293;730394;55814;64087	ENSG00000085231;ENSG00000131844;ENSG00000134056;ENSG00000134058;ENSG00000145734;ENSG00000145736;ENSG00000145736;ENSG00000152939;ENSG00000152942;ENSG00000172058;ENSG00000172062;ENSG00000183323;ENSG00000183474;ENSG00000183474;ENSG00000197822;ENSG00000249295;ENSG00000249437
ATAC_HG00741_Paternal_equal-bins	chromosomalLocation_CytogeneticBand	CHR_HSCHR19LRC_COX2_CTG3_1	chrCHR_HSCHR19LRC_COX2_CTG3_1	http://www.ensembl.org/Homo_sapiens/Location/View?chr=CHR_HSCHR19LRC_COX2_CTG3_1;r=CHR_HSCHR19LRC_COX2_CTG3_1:54040833-54734052	13	13	0.555789	23.3902	0	0	23547;9437;4696;79165;147798;126014;6203;29844;55655;79143;112724;79042;26121	ENSG00000022556;ENSG00000105617;ENSG00000105618;ENSG00000105619;ENSG00000125505;ENSG00000160439;ENSG00000167608;ENSG00000170889;ENSG00000170892;ENSG00000170906;ENSG00000170909;ENSG00000189430;ENSG00000239961
ATAC_HG00741_Paternal_equal-bins	chromosomalLocation_CytogeneticBand	CHR_HSCHR15_4_CTG8	chrCHR_HSCHR15_4_CTG8	http://www.ensembl.org/Homo_sapiens/Location/View?chr=CHR_HSCHR15_4_CTG8;r=CHR_HSCHR15_4_CTG8:27871154-32814964	12	12	0.513036	23.3902	0	0	4948;8924;56160;89839;1139;54893;22909;26585;7082;9824;51621;89832	ENSG00000104044;ENSG00000104067;ENSG00000128731;ENSG00000166664;ENSG00000166912;ENSG00000166923;ENSG00000169926;ENSG00000175344;ENSG00000185115;ENSG00000198690;ENSG00000198826;ENSG00000285077
ATAC_HG00741_Paternal_equal-bins	chromosomalLocation_CytogeneticBand	CHR_HSCHR19LRC_LRC_I_CTG3_1	chrCHR_HSCHR19LRC_LRC_I_CTG3_1	http://www.ensembl.org/Homo_sapiens/Location/View?chr=CHR_HSCHR19LRC_LRC_I_CTG3_1;r=CHR_HSCHR19LRC_LRC_I_CTG3_1:54040833-55068836	12	12	0.513036	23.3902	0	0	6203;55655;26121;79042;29844;147798;79143;4696;126014;112724;9437;79165	ENSG00000022556;ENSG00000105617;ENSG00000105618;ENSG00000105619;ENSG00000125505;ENSG00000160439;ENSG00000167608;ENSG00000170889;ENSG00000170892;ENSG00000170906;ENSG00000170909;ENSG00000189430
ATAC_HG00741_Paternal_equal-bins	chromosomalLocation_CytogeneticBand	CHR_HSCHR19LRC_LRC_J_CTG3_1	chrCHR_HSCHR19LRC_LRC_J_CTG3_1	http://www.ensembl.org/Homo_sapiens/Location/View?chr=CHR_HSCHR19LRC_LRC_J_CTG3_1;r=CHR_HSCHR19LRC_LRC_J_CTG3_1:54040833-55096373	12	12	0.513036	23.3902	0	0	6203;4696;79165;55655;9437;147798;112724;29844;79042;126014;79143;26121	ENSG00000022556;ENSG00000105617;ENSG00000105618;ENSG00000105619;ENSG00000125505;ENSG00000160439;ENSG00000167608;ENSG00000170889;ENSG00000170892;ENSG00000170906;ENSG00000170909;ENSG00000189430
ATAC_HG00741_Paternal_equal-bins	chromosomalLocation_CytogeneticBand	CHR_HSCHR19LRC_LRC_S_CTG3_1	chrCHR_HSCHR19LRC_LRC_S_CTG3_1	http://www.ensembl.org/Homo_sapiens/Location/View?chr=CHR_HSCHR19LRC_LRC_S_CTG3_1;r=CHR_HSCHR19LRC_LRC_S_CTG3_1:54040833-55070922	12	12	0.513036	23.3902	0	0	26121;126014;79042;9437;112724;147798;6203;29844;4696;55655;79165;79143	ENSG00000022556;ENSG00000105617;ENSG00000105618;ENSG00000105619;ENSG00000125505;ENSG00000160439;ENSG00000167608;ENSG00000170889;ENSG00000170892;ENSG00000170906;ENSG00000170909;ENSG00000189430
ATAC_HG00741_Paternal_equal-bins	chromosomalLocation_CytogeneticBand	CHR_HSCHR19LRC_LRC_T_CTG3_1	chrCHR_HSCHR19LRC_LRC_T_CTG3_1	http://www.ensembl.org/Homo_sapiens/Location/View?chr=CHR_HSCHR19LRC_LRC_T_CTG3_1;r=CHR_HSCHR19LRC_LRC_T_CTG3_1:54040833-55007215	12	12	0.513036	23.3902	0	0	6203;79165;126014;4696;9437;26121;79042;112724;79143;147798;55655;29844	ENSG00000022556;ENSG00000105617;ENSG00000105618;ENSG00000105619;ENSG00000125505;ENSG00000160439;ENSG00000167608;ENSG00000170889;ENSG00000170892;ENSG00000170906;ENSG00000170909;ENSG00000189430
ATAC_HG00741_Paternal_equal-bins	chromosomalLocation_CytogeneticBand	5q13.2	chr5q13.2	http://www.ensembl.org/Homo_sapiens/Location/View?chr=5;r=5:69160806-73941993	29	16	1.23984	12.9049	4.21885e-15	7.74862e-14	8293;6606;4671;2966;728340;92259;1022;202243;5884;102157402;55814;64087;153562;101928924;100506658;730394	ENSG00000085231;ENSG00000131844;ENSG00000134056;ENSG00000134058;ENSG00000145734;ENSG00000145736;ENSG00000145736;ENSG00000152939;ENSG00000152942;ENSG00000172058;ENSG00000172062;ENSG00000183323;ENSG00000183474;ENSG00000183474;ENSG00000197822;ENSG00000249295;ENSG00000249437
ATAC_HG00741_Paternal_equal-bins	chromosomalLocation_CytogeneticBand	CHR_HSCHR11_1_CTG8	chrCHR_HSCHR11_1_CTG8	http://www.ensembl.org/Homo_sapiens/Location/View?chr=CHR_HSCHR11_1_CTG8;r=CHR_HSCHR11_1_CTG8:473895-677067	13	11	0.555789	19.7917	5.85088e-14	1.00745e-12	6050;8045;256329;115399;3265;100506211;57661;3665;53841;6343;1815	ENSG00000023191;ENSG00000069696;ENSG00000070031;ENSG00000070047;ENSG00000099834;ENSG00000099849;ENSG00000161328;ENSG00000174775;ENSG00000185507;ENSG00000185522;ENSG00000247095
ATAC_HG00741_Paternal_equal-bins	chromosomalLocation_CytogeneticBand	CHR_HSCHR22_1_CTG7	chrCHR_HSCHR22_1_CTG7	http://www.ensembl.org/Homo_sapiens/Location/View?chr=CHR_HSCHR22_1_CTG7;r=CHR_HSCHR22_1_CTG7:23764087-24065991	13	11	0.555789	19.7917	5.85088e-14	1.00745e-12	4320;400916;6598;91319;4282;66035;1652;100037417;2953;25774;23523	ENSG00000099953;ENSG00000099956;ENSG00000099958;ENSG00000099974;ENSG00000099977;ENSG00000099977;ENSG00000099984;ENSG00000099991;ENSG00000133460;ENSG00000240972;ENSG00000250479;ENSG00000276950
ATAC_HG00741_Paternal_equal-bins	chromosomalLocation_CytogeneticBand	CHR_HSCHR16_3_CTG1	chrCHR_HSCHR16_3_CTG1	http://www.ensembl.org/Homo_sapiens/Location/View?chr=CHR_HSCHR16_3_CTG1;r=CHR_HSCHR16_3_CTG1:4314761-4526261	10	9	0.42753	21.0512	4.37894e-12	7.31151e-11	3163;57407;100529144;79585;114990;51025;101926896;84662;9093	ENSG00000103415;ENSG00000103423;ENSG00000103426;ENSG00000126603;ENSG00000153406;ENSG00000168140;ENSG00000217930;ENSG00000262246;ENSG00000262686
ATAC_HG00741_Paternal_equal-bins	chromosomalLocation_CytogeneticBand	15q13.3	chr15q13.3	http://www.ensembl.org/Homo_sapiens/Location/View?chr=15;r=15:30903852-33866121	13	10	0.555789	17.9924	4.89153e-12	7.92716e-11	54893;22909;283710;51621;105370939;161725;1139;9824;26585;100131315	ENSG00000166912;ENSG00000166923;ENSG00000169918;ENSG00000169926;ENSG00000169926;ENSG00000175344;ENSG00000198690;ENSG00000198826;ENSG00000259721;ENSG00000259772
ATAC_HG00741_Paternal_equal-bins	chromosomalLocation_CytogeneticBand	17p13.3	chr17p13.3	http://www.ensembl.org/Homo_sapiens/Location/View?chr=17;r=17:88641-3398410	45	16	1.92388	8.31651	2.14786e-11	3.38134e-10	7531;124935;8578;83547;10594;727910;124997;84981;5345;5176;653486;64359;29928;29;407004;100422835	ENSG00000074660;ENSG00000108953;ENSG00000132386;ENSG00000159842;ENSG00000167693;ENSG00000167703;ENSG00000167705;ENSG00000167711;ENSG00000167716;ENSG00000174231;ENSG00000177370;ENSG00000185561;ENSG00000186594;ENSG00000264429;ENSG00000268320;ENSG00000283824
ATAC_HG00741_Paternal_equal-bins	chromosomalLocation_CytogeneticBand	8q24.3	chr8q24.3	http://www.ensembl.org/Homo_sapiens/Location/View?chr=8;r=8:138588235-145066685	110	24	4.70283	5.10331	3.12441e-11	4.78209e-10	2843;11156;80728;4061;90987;286122;79792;642475;1936;23144;93100;84948;65263;7264;9831;286075;101928160;225689;286077;100128338;23513;100126338;100616318;100302147	ENSG00000014164;ENSG00000104518;ENSG00000104522;ENSG00000104524;ENSG00000104529;ENSG00000147799;ENSG00000147813;ENSG00000160932;ENSG00000177335;ENSG00000179886;ENSG00000180900;ENSG00000180921;ENSG00000181085;ENSG00000181135;ENSG00000181135;ENSG00000183309;ENSG00000184489;ENSG00000198169;ENSG00000203499;ENSG00000204839;ENSG00000204882;ENSG00000221768;ENSG00000265660;ENSG00000284224
ATAC_HG00741_Paternal_equal-bins	chromosomalLocation_CytogeneticBand	11p15.5	chr11p15.5	http://www.ensembl.org/Homo_sapiens/Location/View?chr=11;r=11:167784-2849110	77	20	3.29198	6.07537	4.76778e-11	7.10012e-10	147199;6050;6150;107987373;100133545;3265;8045;115399;256329;283120;100506211;57661;3665;53841;6343;1815;4588;1850;338651;439915	ENSG00000023191;ENSG00000069696;ENSG00000070031;ENSG00000070047;ENSG00000099834;ENSG00000099849;ENSG00000130600;ENSG00000161328;ENSG00000174775;ENSG00000184545;ENSG00000184956;ENSG00000185507;ENSG00000185522;ENSG00000185940;ENSG00000188076;ENSG00000214026;ENSG00000214026;ENSG00000226416;ENSG00000233930;ENSG00000247095
ATAC_HG00741_Paternal_equal-bins	chromosomalLocation_CytogeneticBand	22q11.23	chr22q11.23	http://www.ensembl.org/Homo_sapiens/Location/View?chr=22;r=22:23059415-25520854	29	12	1.23984	9.67869	9.05813e-10	1.31343e-08	101929374;4320;400916;91319;6598;66035;4282;2953;1652;100037417;25774;23523	ENSG00000099953;ENSG00000099956;ENSG00000099958;ENSG00000099974;ENSG00000099977;ENSG00000099977;ENSG00000099984;ENSG00000099991;ENSG00000133460;ENSG00000234928;ENSG00000240972;ENSG00000250479;ENSG00000276950
ATAC_HG00741_Paternal_equal-bins	chromosomalLocation_CytogeneticBand	1q42.13	chr1q42.13	http://www.ensembl.org/Homo_sapiens/Location/View?chr=1;r=1:226870184-230426371	42	12	1.79563	6.68291	1.15599e-07	1.63321e-06	58480;100169766;100169760;100169758;100169765;100169762;100169768;100169751;100169754;100169763;100169761;100169755	ENSG00000116574;ENSG00000199334;ENSG00000199337;ENSG00000199337;ENSG00000199352;ENSG00000199910;ENSG00000200370;ENSG00000200381;ENSG00000201321;ENSG00000201355;ENSG00000201925;ENSG00000202521
ATAC_HG00741_Paternal_equal-bins	chromosomalLocation_CytogeneticBand	1p36.32	chr1p36.32	http://www.ensembl.org/Homo_sapiens/Location/View?chr=1;r=1:2321253-4981568	21	7	0.897813	7.79673	1.744e-05	0.000240236	100996583;79258;127281;9651;55229;388585;8764	ENSG00000142606;ENSG00000149527;ENSG00000157870;ENSG00000157873;ENSG00000157881;ENSG00000197921;ENSG00000228037
ATAC_HG00741_Paternal_equal-bins	chromosomalLocation_CytogeneticBand	15q11.2	chr15q11.2	http://www.ensembl.org/Homo_sapiens/Location/View?chr=15;r=15:20379495-25439056	15	5	0.641295	7.79673	0.000295755	0.00397465	114791;440243;23191;103504741;100847005	ENSG00000264902;ENSG00000273749;ENSG00000275835;ENSG00000277841;ENSG00000277865
ATAC_HG00741_Paternal_equal-bins	chromosomalLocation_CytogeneticBand	6q27	chr6q27	http://www.ensembl.org/Homo_sapiens/Location/View?chr=6;r=6:165279664-170584692	23	6	0.983319	6.10179	0.000323319	0.00424164	55274;6991;55780;80069;84498;28514	ENSG00000112584;ENSG00000130023;ENSG00000130024;ENSG00000184786;ENSG00000198719;ENSG00000231690
ATAC_HG00741_Paternal_equal-bins	chromosomalLocation_CytogeneticBand	15q25.2	chr15q25.2	http://www.ensembl.org/Homo_sapiens/Location/View?chr=15;r=15:82041778-84658563	24	6	1.02607	5.84754	0.000415627	0.00532582	643707;103171574;390660;440295;64506;6218	ENSG00000182774;ENSG00000184206;ENSG00000197978;ENSG00000214575;ENSG00000259774;ENSG00000274376
ATAC_HG00741_Paternal_equal-bins	chromosomalLocation_CytogeneticBand	5p15.33	chr5p15.33	http://www.ensembl.org/Homo_sapiens/Location/View?chr=5;r=5:92151-3601403	25	6	1.06882	5.61364	0.000527275	0.00660292	6550;11076;85409;81037;100506791;100616381	ENSG00000049656;ENSG00000066230;ENSG00000145506;ENSG00000171368;ENSG00000250584;ENSG00000264233
ATAC_HG00741_Paternal_equal-bins	chromosomalLocation_CytogeneticBand	21q22.3	chr21q22.3	http://www.ensembl.org/Homo_sapiens/Location/View?chr=21;r=21:41304212-46665124	71	10	3.03546	3.29439	0.000836372	0.0102409	102724023;875;102724560;105372833;7307;102724594;1409;150094;284836;84221	ENSG00000142178;ENSG00000160200;ENSG00000160200;ENSG00000160202;ENSG00000160284;ENSG00000188660;ENSG00000232010;ENSG00000274276;ENSG00000275895;ENSG00000275895;ENSG00000276076;ENSG00000280071
ATAC_HG00741_Paternal_equal-bins	chromosomalLocation_CytogeneticBand	8p23.1	chr8p23.1	http://www.ensembl.org/Homo_sapiens/Location/View?chr=8;r=8:6403551-12818291	38	7	1.62461	4.30872	0.00100472	0.0120348	728358;100128890;100131980;1673;100289462;653333;100132103	ENSG00000145002;ENSG00000177257;ENSG00000177257;ENSG00000215372;ENSG00000215374;ENSG00000225725;ENSG00000240247
ATAC_HG00741_Paternal_equal-bins	chromosomalLocation_CytogeneticBand	2q13	chr2q13	http://www.ensembl.org/Homo_sapiens/Location/View?chr=2;r=2:108719481-112188216	22	5	0.940566	5.31595	0.00202237	0.023709	84220;727851;100271835;100288695;729540	ENSG00000015568;ENSG00000015568;ENSG00000183054;ENSG00000183054;ENSG00000256671;ENSG00000284337
ATAC_HG00741_Paternal_equal-bins	geneontology_Biological_Process	GO:0002483	antigen processing and presentation of endogenous peptide antigen	http://amigo.geneontology.org/amigo/term/GO:0002483	10	7	0.346056	20.228	6.22267e-09	3.60044e-05	567;3133;3134;3135;6890;6891;6892	ENSG00000166710;ENSG00000168394;ENSG00000204267;ENSG00000204592;ENSG00000204632;ENSG00000204642;ENSG00000231925
ATAC_HG00741_Paternal_equal-bins	geneontology_Biological_Process	GO:0001909	leukocyte mediated cytotoxicity	http://amigo.geneontology.org/amigo/term/GO:0001909	85	15	2.94147	5.09949	1.88421e-07	0.000545102	177;567;1991;3133;3134;3135;4277;5788;6845;7264;9437;10859;203068;259197;100507436	ENSG00000081237;ENSG00000104522;ENSG00000104972;ENSG00000124333;ENSG00000166710;ENSG00000189430;ENSG00000196230;ENSG00000197561;ENSG00000204305;ENSG00000204475;ENSG00000204516;ENSG00000204520;ENSG00000204592;ENSG00000204632;ENSG00000204642
ATAC_HG00741_Paternal_equal-bins	geneontology_Biological_Process	GO:0019883	antigen processing and presentation of endogenous antigen	http://amigo.geneontology.org/amigo/term/GO:0019883	16	7	0.553689	12.6425	4.94901e-07	0.0009545	567;3133;3134;3135;6890;6891;6892	ENSG00000166710;ENSG00000168394;ENSG00000204267;ENSG00000204592;ENSG00000204632;ENSG00000204642;ENSG00000231925
ATAC_HG00741_Paternal_equal-bins	geneontology_Biological_Process	GO:0002478	antigen processing and presentation of exogenous peptide antigen	http://amigo.geneontology.org/amigo/term/GO:0002478	106	16	3.66819	4.36183	6.81362e-07	0.000985591	567;3109;3111;3112;3113;3115;3117;3118;3122;3133;3134;3135;6890;6891;6892;83547	ENSG00000166710;ENSG00000167705;ENSG00000168394;ENSG00000204252;ENSG00000204267;ENSG00000204287;ENSG00000204592;ENSG00000204632;ENSG00000204642;ENSG00000223865;ENSG00000231389;ENSG00000231925;ENSG00000237541;ENSG00000237541;ENSG00000241106;ENSG00000242574
ATAC_HG00741_Paternal_equal-bins	geneontology_Biological_Process	GO:0001906	cell killing	http://amigo.geneontology.org/amigo/term/GO:0001906	110	16	3.80661	4.20321	1.136e-06	0.00131458	177;567;1991;3133;3134;3135;4277;5788;6845;7264;9437;10859;203068;259197;100289462;100507436	ENSG00000081237;ENSG00000104522;ENSG00000104972;ENSG00000124333;ENSG00000166710;ENSG00000177257;ENSG00000189430;ENSG00000196230;ENSG00000197561;ENSG00000204305;ENSG00000204475;ENSG00000204516;ENSG00000204520;ENSG00000204592;ENSG00000204632;ENSG00000204642
ATAC_HG00741_Paternal_equal-bins	geneontology_Biological_Process	GO:0019884	antigen processing and presentation of exogenous antigen	http://amigo.geneontology.org/amigo/term/GO:0019884	113	16	3.91043	4.09162	1.64003e-06	0.00143548	567;3109;3111;3112;3113;3115;3117;3118;3122;3133;3134;3135;6890;6891;6892;83547	ENSG00000166710;ENSG00000167705;ENSG00000168394;ENSG00000204252;ENSG00000204267;ENSG00000204287;ENSG00000204592;ENSG00000204632;ENSG00000204642;ENSG00000223865;ENSG00000231389;ENSG00000231925;ENSG00000237541;ENSG00000237541;ENSG00000241106;ENSG00000242574
ATAC_HG00741_Paternal_equal-bins	geneontology_Biological_Process	GO:0071346	cellular response to interferon-gamma	http://amigo.geneontology.org/amigo/term/GO:0071346	141	18	4.87938	3.68899	1.73667e-06	0.00143548	199;567;3113;3115;3117;3118;3122;3133;3134;3135;3665;6348;6352;6359;6360;7726;11074;388372	ENSG00000166710;ENSG00000185507;ENSG00000204287;ENSG00000204472;ENSG00000204592;ENSG00000204616;ENSG00000204632;ENSG00000204642;ENSG00000223865;ENSG00000231389;ENSG00000234127;ENSG00000237541;ENSG00000237541;ENSG00000271503;ENSG00000275152;ENSG00000275718;ENSG00000276070;ENSG00000277632
ATAC_HG00741_Paternal_equal-bins	geneontology_Biological_Process	GO:0034341	response to interferon-gamma	http://amigo.geneontology.org/amigo/term/GO:0034341	158	19	5.46768	3.47497	2.23937e-06	0.00156365	199;567;3113;3115;3117;3118;3122;3133;3134;3135;3665;6348;6352;6359;6360;7726;10537;11074;388372	ENSG00000166710;ENSG00000185507;ENSG00000204287;ENSG00000204472;ENSG00000204592;ENSG00000204616;ENSG00000204632;ENSG00000204642;ENSG00000213886;ENSG00000223865;ENSG00000231389;ENSG00000234127;ENSG00000237541;ENSG00000237541;ENSG00000271503;ENSG00000275152;ENSG00000275718;ENSG00000276070;ENSG00000277632
ATAC_HG00741_Paternal_equal-bins	geneontology_Biological_Process	GO:0048002	antigen processing and presentation of peptide antigen	http://amigo.geneontology.org/amigo/term/GO:0048002	117	16	4.04885	3.95174	2.62278e-06	0.00156365	567;3109;3111;3112;3113;3115;3117;3118;3122;3133;3134;3135;6890;6891;6892;83547	ENSG00000166710;ENSG00000167705;ENSG00000168394;ENSG00000204252;ENSG00000204267;ENSG00000204287;ENSG00000204592;ENSG00000204632;ENSG00000204642;ENSG00000223865;ENSG00000231389;ENSG00000231925;ENSG00000237541;ENSG00000237541;ENSG00000241106;ENSG00000242574
ATAC_HG00741_Paternal_equal-bins	geneontology_Biological_Process	GO:0001913	T cell mediated cytotoxicity	http://amigo.geneontology.org/amigo/term/GO:0001913	46	10	1.59186	6.28198	2.96643e-06	0.00156365	177;567;3133;3134;3135;4277;5788;7264;10859;100507436	ENSG00000081237;ENSG00000104522;ENSG00000104972;ENSG00000166710;ENSG00000204305;ENSG00000204516;ENSG00000204520;ENSG00000204592;ENSG00000204632;ENSG00000204642
ATAC_HG00741_Paternal_equal-bins	geneontology_Biological_Process	GO:0002479	antigen processing and presentation of exogenous peptide antigen via MHC class I, TAP-dependent	http://amigo.geneontology.org/amigo/term/GO:0002479	20	7	0.692111	10.114	2.97273e-06	0.00156365	567;3133;3134;3135;6890;6891;6892	ENSG00000166710;ENSG00000168394;ENSG00000204267;ENSG00000204592;ENSG00000204632;ENSG00000204642;ENSG00000231925
ATAC_HG00741_Paternal_equal-bins	geneontology_Biological_Process	GO:0001910	regulation of leukocyte mediated cytotoxicity	http://amigo.geneontology.org/amigo/term/GO:0001910	60	11	2.07633	5.2978	5.58269e-06	0.00269179	177;567;3133;3134;3135;4277;5788;9437;10859;259197;100507436	ENSG00000081237;ENSG00000104972;ENSG00000166710;ENSG00000189430;ENSG00000204305;ENSG00000204475;ENSG00000204516;ENSG00000204520;ENSG00000204592;ENSG00000204632;ENSG00000204642
ATAC_HG00741_Paternal_equal-bins	geneontology_Biological_Process	GO:0001819	positive regulation of cytokine production	http://amigo.geneontology.org/amigo/term/GO:0001819	341	29	11.8005	2.45752	7.60755e-06	0.00338595	177;567;1652;1991;3113;3115;3133;3135;3265;3303;3665;4049;4050;4282;5004;5345;5788;6348;7124;8764;8809;10211;10554;10859;11027;26065;55655;63940;79792	ENSG00000022556;ENSG00000081237;ENSG00000099977;ENSG00000104518;ENSG00000104972;ENSG00000115604;ENSG00000137312;ENSG00000157873;ENSG00000166710;ENSG00000167711;ENSG00000174775;ENSG00000185507;ENSG00000197561;ENSG00000204305;ENSG00000204310;ENSG00000204389;ENSG00000204592;ENSG00000204632;ENSG00000213654;ENSG00000223865;ENSG00000226979;ENSG00000227507;ENSG00000229314;ENSG00000231389;ENSG00000232810…
ATAC_HG00741_Paternal_equal-bins	geneontology_Biological_Process	GO:0042590	antigen processing and presentation of exogenous peptide antigen via MHC class I	http://amigo.geneontology.org/amigo/term/GO:0042590	23	7	0.795928	8.79477	8.58984e-06	0.00355006	567;3133;3134;3135;6890;6891;6892	ENSG00000166710;ENSG00000168394;ENSG00000204267;ENSG00000204592;ENSG00000204632;ENSG00000204642;ENSG00000231925
ATAC_HG00741_Paternal_equal-bins	geneontology_Biological_Process	GO:0002683	negative regulation of immune system process	http://amigo.geneontology.org/amigo/term/GO:0002683	345	29	11.9389	2.42903	9.5226e-06	0.00367319	29;1652;3111;3112;3133;3135;4277;4282;4795;5133;5788;5987;6348;7124;7940;8764;9231;10859;11006;11027;23513;23547;26585;28514;51621;79148;388585;100507436;102725035	ENSG00000081237;ENSG00000099977;ENSG00000104972;ENSG00000151208;ENSG00000157873;ENSG00000159842;ENSG00000166923;ENSG00000169926;ENSG00000180900;ENSG00000186818;ENSG00000188389;ENSG00000197921;ENSG00000198719;ENSG00000204252;ENSG00000204482;ENSG00000204498;ENSG00000204516;ENSG00000204520;ENSG00000204577;ENSG00000204592;ENSG00000204632;ENSG00000204713;ENSG00000232810;ENSG00000239961;ENSG00000239998…
ATAC_HG00741_Paternal_equal-bins	geneontology_Biological_Process	GO:0060333	interferon-gamma-mediated signaling pathway	http://amigo.geneontology.org/amigo/term/GO:0060333	76	12	2.63002	4.5627	1.05744e-05	0.00382397	567;3113;3115;3117;3118;3122;3133;3134;3135;3665;7726;11074	ENSG00000166710;ENSG00000185507;ENSG00000204287;ENSG00000204592;ENSG00000204616;ENSG00000204632;ENSG00000204642;ENSG00000223865;ENSG00000231389;ENSG00000234127;ENSG00000237541;ENSG00000237541
ATAC_HG00741_Paternal_equal-bins	geneontology_Biological_Process	GO:0002449	lymphocyte mediated immunity	http://amigo.geneontology.org/amigo/term/GO:0002449	196	20	6.78269	2.94868	1.51237e-05	0.00496862	177;567;717;2794;3133;3134;3135;3665;4049;4277;5788;6845;7124;7264;8809;9437;10859;203068;259197;100507436	ENSG00000081237;ENSG00000104522;ENSG00000104972;ENSG00000115604;ENSG00000124333;ENSG00000166278;ENSG00000166710;ENSG00000185507;ENSG00000189430;ENSG00000196230;ENSG00000204305;ENSG00000204475;ENSG00000204516;ENSG00000204520;ENSG00000204590;ENSG00000204592;ENSG00000204632;ENSG00000204642;ENSG00000226979;ENSG00000232810
ATAC_HG00741_Paternal_equal-bins	geneontology_Biological_Process	GO:0019882	antigen processing and presentation	http://amigo.geneontology.org/amigo/term/GO:0019882	149	17	5.15623	3.29698	1.54572e-05	0.00496862	567;3109;3111;3112;3113;3115;3117;3118;3122;3133;3134;3135;5696;6890;6891;6892;83547	ENSG00000166710;ENSG00000167705;ENSG00000168394;ENSG00000204252;ENSG00000204264;ENSG00000204267;ENSG00000204287;ENSG00000204592;ENSG00000204632;ENSG00000204642;ENSG00000223865;ENSG00000231389;ENSG00000231925;ENSG00000237541;ENSG00000237541;ENSG00000241106;ENSG00000242574
ATAC_HG00741_Paternal_equal-bins	geneontology_Biological_Process	GO:0002475	antigen processing and presentation via MHC class Ib	http://amigo.geneontology.org/amigo/term/GO:0002475	11	5	0.380661	13.135	1.88666e-05	0.00574538	567;3133;3134;3135;6891	ENSG00000166710;ENSG00000204267;ENSG00000204592;ENSG00000204632;ENSG00000204642
ATAC_HG00741_Paternal_equal-bins	geneontology_Biological_Process	GO:0050918	positive chemotaxis	http://amigo.geneontology.org/amigo/term/GO:0050918	48	9	1.66107	5.4182	3.3135e-05	0.00958596	177;4282;4916;6348;6352;6359;6360;23513;100289462	ENSG00000140538;ENSG00000177257;ENSG00000180900;ENSG00000204305;ENSG00000240972;ENSG00000271503;ENSG00000275152;ENSG00000275718;ENSG00000277632
ATAC_HG00741_Paternal_equal-bins	geneontology_Biological_Process	GO:0001914	regulation of T cell mediated cytotoxicity	http://amigo.geneontology.org/amigo/term/GO:0001914	28	7	0.968956	7.22427	3.57024e-05	0.00983686	177;567;3133;3134;3135;5788;10859	ENSG00000081237;ENSG00000104972;ENSG00000166710;ENSG00000204305;ENSG00000204592;ENSG00000204632;ENSG00000204642
ATAC_HG00741_Paternal_equal-bins	geneontology_Biological_Process	GO:0031341	regulation of cell killing	http://amigo.geneontology.org/amigo/term/GO:0031341	73	11	2.52621	4.35436	3.86725e-05	0.0099027	177;567;3133;3134;3135;4277;5788;9437;10859;259197;100507436	ENSG00000081237;ENSG00000104972;ENSG00000166710;ENSG00000189430;ENSG00000204305;ENSG00000204475;ENSG00000204516;ENSG00000204520;ENSG00000204592;ENSG00000204632;ENSG00000204642
ATAC_HG00741_Paternal_equal-bins	geneontology_Biological_Process	GO:0042267	natural killer cell mediated cytotoxicity	http://amigo.geneontology.org/amigo/term/GO:0042267	49	9	1.69567	5.30763	3.93644e-05	0.0099027	3133;3135;4277;6845;9437;10859;203068;259197;100507436	ENSG00000104972;ENSG00000124333;ENSG00000189430;ENSG00000196230;ENSG00000204475;ENSG00000204516;ENSG00000204520;ENSG00000204592;ENSG00000204632
ATAC_HG00741_Paternal_equal-bins	geneontology_Biological_Process	GO:0002228	natural killer cell mediated immunity	http://amigo.geneontology.org/amigo/term/GO:0002228	51	9	1.76488	5.09949	5.48256e-05	0.0132175	3133;3135;4277;6845;9437;10859;203068;259197;100507436	ENSG00000104972;ENSG00000124333;ENSG00000189430;ENSG00000196230;ENSG00000204475;ENSG00000204516;ENSG00000204520;ENSG00000204592;ENSG00000204632
ATAC_HG00741_Paternal_equal-bins	geneontology_Biological_Process	GO:0022409	positive regulation of cell-cell adhesion	http://amigo.geneontology.org/amigo/term/GO:0022409	219	20	7.57862	2.639	7.45132e-05	0.0154985	177;199;1991;3109;3113;3115;3133;3135;3170;5133;5345;5788;6352;7124;8764;9093;10211;10859;11006;102723996	ENSG00000081237;ENSG00000103423;ENSG00000104972;ENSG00000125798;ENSG00000137312;ENSG00000157873;ENSG00000167711;ENSG00000186818;ENSG00000188389;ENSG00000197561;ENSG00000204305;ENSG00000204472;ENSG00000204592;ENSG00000204632;ENSG00000223865;ENSG00000231389;ENSG00000232810;ENSG00000242574;ENSG00000271503;ENSG00000277117
ATAC_HG00741_Paternal_equal-bins	geneontology_Biological_Process	GO:0001911	negative regulation of leukocyte mediated cytotoxicity	http://amigo.geneontology.org/amigo/term/GO:0001911	14	5	0.484478	10.3204	7.4993e-05	0.0154985	3133;3135;5788;10859;100507436	ENSG00000081237;ENSG00000104972;ENSG00000204520;ENSG00000204592;ENSG00000204632
ATAC_HG00741_Paternal_equal-bins	geneontology_Biological_Process	GO:0048245	eosinophil chemotaxis	http://amigo.geneontology.org/amigo/term/GO:0048245	14	5	0.484478	10.3204	7.4993e-05	0.0154985	6348;6352;6359;6360;388372	ENSG00000271503;ENSG00000275152;ENSG00000275718;ENSG00000276070;ENSG00000277632
ATAC_HG00741_Paternal_equal-bins	geneontology_Biological_Process	GO:0002456	T cell mediated immunity	http://amigo.geneontology.org/amigo/term/GO:0002456	92	12	3.18371	3.76919	7.50012e-05	0.0154985	177;567;2794;3133;3134;3135;4277;5788;7264;8809;10859;100507436	ENSG00000081237;ENSG00000104522;ENSG00000104972;ENSG00000115604;ENSG00000166710;ENSG00000204305;ENSG00000204516;ENSG00000204520;ENSG00000204590;ENSG00000204592;ENSG00000204632;ENSG00000204642
ATAC_HG00741_Paternal_equal-bins	geneontology_Biological_Process	GO:0001912	positive regulation of leukocyte mediated cytotoxicity	http://amigo.geneontology.org/amigo/term/GO:0001912	44	8	1.52264	5.25402	0.000114375	0.0222229	567;3133;3134;3135;4277;5788;259197;100507436	ENSG00000081237;ENSG00000166710;ENSG00000204475;ENSG00000204516;ENSG00000204520;ENSG00000204592;ENSG00000204632;ENSG00000204642
ATAC_HG00741_Paternal_equal-bins	geneontology_Biological_Process	GO:0002706	regulation of lymphocyte mediated immunity	http://amigo.geneontology.org/amigo/term/GO:0002706	126	14	4.3603	3.21079	0.000115224	0.0222229	177;567;3133;3134;3135;4049;4277;5788;7124;8809;9437;10859;259197;100507436	ENSG00000081237;ENSG00000104972;ENSG00000115604;ENSG00000166710;ENSG00000189430;ENSG00000204305;ENSG00000204475;ENSG00000204516;ENSG00000204520;ENSG00000204592;ENSG00000204632;ENSG00000204642;ENSG00000226979;ENSG00000232810
ATAC_HG00741_Paternal_equal-bins	geneontology_Biological_Process	GO:0002768	immune response-regulating cell surface receptor signaling pathway	http://amigo.geneontology.org/amigo/term/GO:0002768	281	23	9.72416	2.36524	0.000119208	0.0222497	3113;3115;3117;3118;3122;3135;3265;4277;4340;4584;4588;5788;7917;10071;10859;11006;11027;23191;23547;199920;259197;387357;102723996	ENSG00000081237;ENSG00000104972;ENSG00000169894;ENSG00000172673;ENSG00000174775;ENSG00000184956;ENSG00000186818;ENSG00000187889;ENSG00000204287;ENSG00000204463;ENSG00000204475;ENSG00000204516;ENSG00000204632;ENSG00000204655;ENSG00000205277;ENSG00000223865;ENSG00000231389;ENSG00000237541;ENSG00000237541;ENSG00000239961;ENSG00000239998;ENSG00000273749;ENSG00000277117
ATAC_HG00741_Paternal_equal-bins	geneontology_Biological_Process	GO:0002250	adaptive immune response	http://amigo.geneontology.org/amigo/term/GO:0002250	321	25	11.1084	2.25055	0.000134668	0.0243497	177;567;717;2794;3133;3134;3135;3265;3665;4049;4277;5788;5987;6890;6891;7124;7264;8809;10859;11006;11024;387357;100507436;102723996;102725035	ENSG00000081237;ENSG00000104522;ENSG00000104972;ENSG00000104974;ENSG00000115604;ENSG00000166278;ENSG00000166710;ENSG00000168394;ENSG00000172673;ENSG00000174775;ENSG00000185507;ENSG00000186818;ENSG00000204267;ENSG00000204305;ENSG00000204516;ENSG00000204520;ENSG00000204577;ENSG00000204590;ENSG00000204592;ENSG00000204632;ENSG00000204642;ENSG00000204713;ENSG00000226979;ENSG00000232810;ENSG00000277117
ATAC_HG00741_Paternal_equal-bins	geneontology_Biological_Process	GO:0042269	regulation of natural killer cell mediated cytotoxicity	http://amigo.geneontology.org/amigo/term/GO:0042269	35	7	1.21119	5.77942	0.000164425	0.0288291	3133;3135;4277;9437;10859;259197;100507436	ENSG00000104972;ENSG00000189430;ENSG00000204475;ENSG00000204516;ENSG00000204520;ENSG00000204592;ENSG00000204632
ATAC_HG00741_Paternal_equal-bins	geneontology_Biological_Process	GO:0070374	positive regulation of ERK1 and ERK2 cascade	http://amigo.geneontology.org/amigo/term/GO:0070374	180	17	6.229	2.72917	0.000170206	0.0289651	177;780;1139;1652;2051;3265;4282;4916;5345;5788;6348;6352;6359;6360;7124;7936;388372	ENSG00000081237;ENSG00000099977;ENSG00000106123;ENSG00000140538;ENSG00000167711;ENSG00000174775;ENSG00000175344;ENSG00000204305;ENSG00000204356;ENSG00000204580;ENSG00000232810;ENSG00000240972;ENSG00000271503;ENSG00000275152;ENSG00000275718;ENSG00000276070;ENSG00000277632
ATAC_HG00741_Paternal_equal-bins	geneontology_Biological_Process	GO:0002699	positive regulation of immune effector process	http://amigo.geneontology.org/amigo/term/GO:0002699	181	17	6.26361	2.71409	0.000181996	0.0297833	567;2821;3109;3133;3134;3135;4049;4277;4282;5788;6845;7124;8764;8809;10859;259197;100507436	ENSG00000081237;ENSG00000104972;ENSG00000105220;ENSG00000115604;ENSG00000124333;ENSG00000157873;ENSG00000166710;ENSG00000204475;ENSG00000204516;ENSG00000204520;ENSG00000204592;ENSG00000204632;ENSG00000204642;ENSG00000226979;ENSG00000232810;ENSG00000240972;ENSG00000242574
ATAC_HG00741_Paternal_equal-bins	geneontology_Biological_Process	GO:0050830	defense response to Gram-positive bacterium	http://amigo.geneontology.org/amigo/term/GO:0050830	47	8	1.62646	4.91865	0.000185309	0.0297833	3133;4049;6992;7124;8764;57151;79792;100289462	ENSG00000104518;ENSG00000157873;ENSG00000177257;ENSG00000204592;ENSG00000204619;ENSG00000226979;ENSG00000232810;ENSG00000275722
ATAC_HG00741_Paternal_equal-bins	geneontology_Biological_Process	GO:0002715	regulation of natural killer cell mediated immunity	http://amigo.geneontology.org/amigo/term/GO:0002715	36	7	1.2458	5.61888	0.000198105	0.0307626	3133;3135;4277;9437;10859;259197;100507436	ENSG00000104972;ENSG00000189430;ENSG00000204475;ENSG00000204516;ENSG00000204520;ENSG00000204592;ENSG00000204632
ATAC_HG00741_Paternal_equal-bins	geneontology_Biological_Process	GO:0042129	regulation of T cell proliferation	http://amigo.geneontology.org/amigo/term/GO:0042129	133	14	4.60254	3.0418	0.000205372	0.0307626	177;199;3109;3113;3115;3133;3135;5788;6352;8764;9093;9231;10859;102723996	ENSG00000081237;ENSG00000103423;ENSG00000104972;ENSG00000151208;ENSG00000157873;ENSG00000204305;ENSG00000204472;ENSG00000204592;ENSG00000204632;ENSG00000223865;ENSG00000231389;ENSG00000242574;ENSG00000271503;ENSG00000277117
ATAC_HG00741_Paternal_equal-bins	geneontology_Biological_Process	GO:0052312	modulation of transcription in other organism involved in symbiotic interaction	http://amigo.geneontology.org/amigo/term/GO:0052312	26	6	0.899745	6.66856	0.000211965	0.0307626	4916;6348;6352;6598;9150;388372	ENSG00000060069;ENSG00000099956;ENSG00000140538;ENSG00000271503;ENSG00000276070;ENSG00000277632
ATAC_HG00741_Paternal_equal-bins	geneontology_Biological_Process	GO:0031342	negative regulation of cell killing	http://amigo.geneontology.org/amigo/term/GO:0031342	17	5	0.588294	8.49914	0.000212669	0.0307626	3133;3135;5788;10859;100507436	ENSG00000081237;ENSG00000104972;ENSG00000204520;ENSG00000204592;ENSG00000204632
ATAC_HG00741_Paternal_equal-bins	geneontology_Biological_Process	GO:0045953	negative regulation of natural killer cell mediated cytotoxicity	http://amigo.geneontology.org/amigo/term/GO:0045953	10	4	0.346056	11.5588	0.000251681	0.0355177	3133;3135;10859;100507436	ENSG00000104972;ENSG00000204520;ENSG00000204592;ENSG00000204632
ATAC_HG00741_Paternal_equal-bins	geneontology_Biological_Process	GO:0002708	positive regulation of lymphocyte mediated immunity	http://amigo.geneontology.org/amigo/term/GO:0002708	90	11	3.1145	3.53187	0.000266806	0.0361772	567;3133;3134;3135;4049;4277;5788;7124;8809;259197;100507436	ENSG00000081237;ENSG00000115604;ENSG00000166710;ENSG00000204475;ENSG00000204516;ENSG00000204520;ENSG00000204592;ENSG00000204632;ENSG00000204642;ENSG00000226979;ENSG00000232810
ATAC_HG00741_Paternal_equal-bins	geneontology_Biological_Process	GO:0070663	regulation of leukocyte proliferation	http://amigo.geneontology.org/amigo/term/GO:0070663	187	17	6.47124	2.62701	0.000268859	0.0361772	177;199;3109;3113;3115;3133;3135;4282;5788;6352;7940;8764;9093;9231;10859;26585;102723996	ENSG00000081237;ENSG00000103423;ENSG00000104972;ENSG00000151208;ENSG00000157873;ENSG00000166923;ENSG00000204305;ENSG00000204472;ENSG00000204482;ENSG00000204592;ENSG00000204632;ENSG00000223865;ENSG00000231389;ENSG00000240972;ENSG00000242574;ENSG00000271503;ENSG00000277117
ATAC_HG00741_Paternal_equal-bins	geneontology_Biological_Process	GO:0072677	eosinophil migration	http://amigo.geneontology.org/amigo/term/GO:0072677	18	5	0.6229	8.02697	0.000286146	0.0376282	6348;6352;6359;6360;388372	ENSG00000271503;ENSG00000275152;ENSG00000275718;ENSG00000276070;ENSG00000277632
ATAC_HG00741_Paternal_equal-bins	geneontology_Biological_Process	GO:1903039	positive regulation of leukocyte cell-cell adhesion	http://amigo.geneontology.org/amigo/term/GO:1903039	190	17	6.57506	2.58553	0.000324432	0.0409326	177;199;1991;3109;3113;3115;3133;3135;5133;5788;6352;7124;8764;9093;10859;11006;102723996	ENSG00000081237;ENSG00000103423;ENSG00000104972;ENSG00000157873;ENSG00000186818;ENSG00000188389;ENSG00000197561;ENSG00000204305;ENSG00000204472;ENSG00000204592;ENSG00000204632;ENSG00000223865;ENSG00000231389;ENSG00000232810;ENSG00000242574;ENSG00000271503;ENSG00000277117
ATAC_HG00741_Paternal_equal-bins	geneontology_Biological_Process	GO:0031349	positive regulation of defense response	http://amigo.geneontology.org/amigo/term/GO:0031349	340	25	11.7659	2.12479	0.000326323	0.0409326	177;1652;3133;3135;3265;3303;3665;4049;4277;4584;4588;4795;6348;6352;6845;7124;10071;10211;11027;23547;26065;63940;222236;259197;100507436	ENSG00000099977;ENSG00000124333;ENSG00000137312;ENSG00000161048;ENSG00000169894;ENSG00000174775;ENSG00000184956;ENSG00000185507;ENSG00000204305;ENSG00000204389;ENSG00000204475;ENSG00000204498;ENSG00000204516;ENSG00000204520;ENSG00000204592;ENSG00000204632;ENSG00000205277;ENSG00000213654;ENSG00000226979;ENSG00000232810;ENSG00000239961;ENSG00000239998;ENSG00000257103;ENSG00000271503;ENSG00000277632
ATAC_HG00741_Paternal_equal-bins	geneontology_Biological_Process	GO:0031343	positive regulation of cell killing	http://amigo.geneontology.org/amigo/term/GO:0031343	51	8	1.76488	4.53288	0.000332498	0.0409326	567;3133;3134;3135;4277;5788;259197;100507436	ENSG00000081237;ENSG00000166710;ENSG00000204475;ENSG00000204516;ENSG00000204520;ENSG00000204592;ENSG00000204632;ENSG00000204642
ATAC_HG00741_Paternal_equal-bins	geneontology_Biological_Process	GO:0032680	regulation of tumor necrosis factor production	http://amigo.geneontology.org/amigo/term/GO:0032680	108	12	3.7374	3.21079	0.000350149	0.0419772	1139;1652;3133;4282;4795;5004;5788;5987;6348;10859;11027;23547	ENSG00000081237;ENSG00000099977;ENSG00000104972;ENSG00000175344;ENSG00000204498;ENSG00000204592;ENSG00000204713;ENSG00000229314;ENSG00000239961;ENSG00000239998;ENSG00000240972;ENSG00000277632
ATAC_HG00741_Paternal_equal-bins	geneontology_Biological_Process	GO:0002703	regulation of leukocyte mediated immunity	http://amigo.geneontology.org/amigo/term/GO:0002703	174	16	6.02137	2.6572	0.000355493	0.0419772	29;177;567;3133;3134;3135;4049;4277;5788;6845;7124;8809;9437;10859;259197;100507436	ENSG00000081237;ENSG00000104972;ENSG00000115604;ENSG00000124333;ENSG00000159842;ENSG00000166710;ENSG00000189430;ENSG00000204305;ENSG00000204475;ENSG00000204516;ENSG00000204520;ENSG00000204592;ENSG00000204632;ENSG00000204642;ENSG00000226979;ENSG00000232810
ATAC_HG00741_Paternal_equal-bins	geneontology_Biological_Process	GO:0002716	negative regulation of natural killer cell mediated immunity	http://amigo.geneontology.org/amigo/term/GO:0002716	11	4	0.380661	10.508	0.000384718	0.0435601	3133;3135;10859;100507436	ENSG00000104972;ENSG00000204520;ENSG00000204592;ENSG00000204632
ATAC_HG00741_Paternal_equal-bins	geneontology_Biological_Process	GO:0002474	antigen processing and presentation of peptide antigen via MHC class I	http://amigo.geneontology.org/amigo/term/GO:0002474	40	7	1.38422	5.05699	0.000392659	0.0435601	567;3133;3134;3135;6890;6891;6892	ENSG00000166710;ENSG00000168394;ENSG00000204267;ENSG00000204592;ENSG00000204632;ENSG00000204642;ENSG00000231925
ATAC_HG00741_Paternal_equal-bins	geneontology_Biological_Process	GO:0046782	regulation of viral transcription	http://amigo.geneontology.org/amigo/term/GO:0046782	40	7	1.38422	5.05699	0.000392659	0.0435601	5987;6348;6352;6598;9150;11074;388372	ENSG00000060069;ENSG00000099956;ENSG00000204616;ENSG00000204713;ENSG00000271503;ENSG00000276070;ENSG00000277632
ATAC_HG00741_Paternal_equal-bins	geneontology_Biological_Process	GO:0002764	immune response-regulating signaling pathway	http://amigo.geneontology.org/amigo/term/GO:0002764	405	28	14.0153	1.99782	0.000399012	0.0435601	3113;3115;3117;3118;3122;3135;3265;3303;3665;4277;4340;4584;4588;4795;5788;7917;10071;10211;10859;11006;11027;23191;23547;26065;199920;259197;387357;102723996	ENSG00000081237;ENSG00000104972;ENSG00000137312;ENSG00000169894;ENSG00000172673;ENSG00000174775;ENSG00000184956;ENSG00000185507;ENSG00000186818;ENSG00000187889;ENSG00000204287;ENSG00000204389;ENSG00000204463;ENSG00000204475;ENSG00000204498;ENSG00000204516;ENSG00000204632;ENSG00000204655;ENSG00000205277;ENSG00000223865;ENSG00000231389;ENSG00000237541;ENSG00000237541;ENSG00000239961;ENSG00000239998…
ATAC_HG00741_Paternal_equal-bins	geneontology_Biological_Process	GO:0032640	tumor necrosis factor production	http://amigo.geneontology.org/amigo/term/GO:0032640	110	12	3.80661	3.15241	0.000415015	0.0444681	1139;1652;3133;4282;4795;5004;5788;5987;6348;10859;11027;23547	ENSG00000081237;ENSG00000099977;ENSG00000104972;ENSG00000175344;ENSG00000204498;ENSG00000204592;ENSG00000204713;ENSG00000229314;ENSG00000239961;ENSG00000239998;ENSG00000240972;ENSG00000277632
ATAC_HG00741_Paternal_equal-bins	geneontology_Biological_Process	GO:0042102	positive regulation of T cell proliferation	http://amigo.geneontology.org/amigo/term/GO:0042102	81	10	2.80305	3.56754	0.000463934	0.0488059	177;199;3109;3113;3115;3133;5788;6352;9093;102723996	ENSG00000081237;ENSG00000103423;ENSG00000204305;ENSG00000204472;ENSG00000204592;ENSG00000223865;ENSG00000231389;ENSG00000242574;ENSG00000271503;ENSG00000277117
ATAC_HG00741_Paternal_equal-bins	geneontology_Cellular_Component	GO:0042611	MHC protein complex	http://amigo.geneontology.org/amigo/term/GO:0042611	15	12	0.527616	22.7438	1.33227e-15	9.83214e-13	567;3109;3111;3112;3113;3115;3117;3118;3122;3133;3134;3135	ENSG00000166710;ENSG00000204252;ENSG00000204287;ENSG00000204592;ENSG00000204632;ENSG00000204642;ENSG00000223865;ENSG00000231389;ENSG00000237541;ENSG00000237541;ENSG00000241106;ENSG00000242574
ATAC_HG00741_Paternal_equal-bins	geneontology_Cellular_Component	GO:0071556	integral component of lumenal side of endoplasmic reticulum membrane	http://amigo.geneontology.org/amigo/term/GO:0071556	18	9	0.633139	14.2149	2.80386e-09	6.89749e-07	3113;3115;3117;3118;3122;3133;3134;3135;6892	ENSG00000204287;ENSG00000204592;ENSG00000204632;ENSG00000204642;ENSG00000223865;ENSG00000231389;ENSG00000231925;ENSG00000237541;ENSG00000237541
ATAC_HG00741_Paternal_equal-bins	geneontology_Cellular_Component	GO:0098553	lumenal side of endoplasmic reticulum membrane	http://amigo.geneontology.org/amigo/term/GO:0098553	18	9	0.633139	14.2149	2.80386e-09	6.89749e-07	3113;3115;3117;3118;3122;3133;3134;3135;6892	ENSG00000204287;ENSG00000204592;ENSG00000204632;ENSG00000204642;ENSG00000223865;ENSG00000231389;ENSG00000231925;ENSG00000237541;ENSG00000237541
ATAC_HG00741_Paternal_equal-bins	geneontology_Cellular_Component	GO:0030666	endocytic vesicle membrane	http://amigo.geneontology.org/amigo/term/GO:0030666	131	17	4.60785	3.68936	3.36271e-06	0.000620419	567;3113;3115;3117;3118;3122;3133;3134;3135;6845;6890;6891;6892;7473;8578;22905;83547	ENSG00000072134;ENSG00000074660;ENSG00000108379;ENSG00000124333;ENSG00000166710;ENSG00000167705;ENSG00000168394;ENSG00000204267;ENSG00000204287;ENSG00000204592;ENSG00000204632;ENSG00000204642;ENSG00000223865;ENSG00000231389;ENSG00000231925;ENSG00000237541;ENSG00000237541
ATAC_HG00741_Paternal_equal-bins	geneontology_Cellular_Component	GO:0012507	ER to Golgi transport vesicle membrane	http://amigo.geneontology.org/amigo/term/GO:0012507	49	10	1.72355	5.80199	6.31488e-06	0.000932076	567;3113;3115;3117;3118;3122;3133;3134;3135;149111	ENSG00000143786;ENSG00000166710;ENSG00000204287;ENSG00000204592;ENSG00000204632;ENSG00000204642;ENSG00000223865;ENSG00000231389;ENSG00000237541;ENSG00000237541
ATAC_HG00741_Paternal_equal-bins	geneontology_Cellular_Component	GO:0030139	endocytic vesicle	http://amigo.geneontology.org/amigo/term/GO:0030139	245	22	8.61773	2.55288	5.47558e-05	0.00613302	567;3039;3113;3115;3117;3118;3122;3133;3134;3135;4689;6845;6890;6891;6892;7473;8578;9727;22905;83547;653361;100506658	ENSG00000072134;ENSG00000074660;ENSG00000090565;ENSG00000100365;ENSG00000108379;ENSG00000124333;ENSG00000158517;ENSG00000166710;ENSG00000167705;ENSG00000168394;ENSG00000197822;ENSG00000204267;ENSG00000204287;ENSG00000204592;ENSG00000204632;ENSG00000204642;ENSG00000206172;ENSG00000223865;ENSG00000231389;ENSG00000231925;ENSG00000237541;ENSG00000237541
ATAC_HG00741_Paternal_equal-bins	geneontology_Cellular_Component	GO:0030134	COPII-coated ER to Golgi transport vesicle	http://amigo.geneontology.org/amigo/term/GO:0030134	75	11	2.63808	4.1697	5.81722e-05	0.00613302	567;3113;3115;3117;3118;3122;3133;3134;3135;5265;149111	ENSG00000143786;ENSG00000166710;ENSG00000197249;ENSG00000204287;ENSG00000204592;ENSG00000204632;ENSG00000204642;ENSG00000223865;ENSG00000231389;ENSG00000237541;ENSG00000237541
ATAC_HG00741_Paternal_equal-bins	geneontology_Cellular_Component	GO:0000137	Golgi cis cisterna	http://amigo.geneontology.org/amigo/term/GO:0000137	16	5	0.56279	8.8843	0.000166922	0.0153986	23015;55889;342096;653641;728498	ENSG00000159289;ENSG00000167195;ENSG00000175265;ENSG00000215186;ENSG00000261794
ATAC_HG00741_Paternal_equal-bins	geneontology_Cellular_Component	GO:0030660	Golgi-associated vesicle membrane	http://amigo.geneontology.org/amigo/term/GO:0030660	88	11	3.09535	3.55372	0.000252136	0.0176996	567;3113;3115;3117;3118;3122;3133;3134;3135;11276;149111	ENSG00000143786;ENSG00000166710;ENSG00000204287;ENSG00000204592;ENSG00000204632;ENSG00000204642;ENSG00000223865;ENSG00000231389;ENSG00000237541;ENSG00000237541;ENSG00000275066
ATAC_HG00741_Paternal_equal-bins	geneontology_Cellular_Component	GO:0030670	phagocytic vesicle membrane	http://amigo.geneontology.org/amigo/term/GO:0030670	61	9	2.14564	4.19456	0.000260359	0.0176996	567;3133;3134;3135;6845;6890;6891;6892;83547	ENSG00000124333;ENSG00000166710;ENSG00000167705;ENSG00000168394;ENSG00000204267;ENSG00000204592;ENSG00000204632;ENSG00000204642;ENSG00000231925
ATAC_HG00741_Paternal_equal-bins	geneontology_Cellular_Component	GO:0030176	integral component of endoplasmic reticulum membrane	http://amigo.geneontology.org/amigo/term/GO:0030176	134	14	4.71337	2.97027	0.000263815	0.0176996	1388;3113;3115;3117;3118;3122;3133;3134;3135;6890;6891;6892;51283;91319	ENSG00000099958;ENSG00000103429;ENSG00000168394;ENSG00000204267;ENSG00000204287;ENSG00000204592;ENSG00000204632;ENSG00000204642;ENSG00000213676;ENSG00000223865;ENSG00000231389;ENSG00000231925;ENSG00000237541;ENSG00000237541
ATAC_HG00741_Paternal_equal-bins	geneontology_Cellular_Component	GO:0005675	transcription factor TFIIH holo complex	http://amigo.geneontology.org/amigo/term/GO:0005675	11	4	0.386918	10.3381	0.000409616	0.0251914	1022;2966;2968;728340	ENSG00000134058;ENSG00000145736;ENSG00000145736;ENSG00000183474;ENSG00000213780
ATAC_HG00741_Paternal_equal-bins	geneontology_Cellular_Component	GO:0031227	intrinsic component of endoplasmic reticulum membrane	http://amigo.geneontology.org/amigo/term/GO:0031227	141	14	4.95959	2.82281	0.000446191	0.0253299	1388;3113;3115;3117;3118;3122;3133;3134;3135;6890;6891;6892;51283;91319	ENSG00000099958;ENSG00000103429;ENSG00000168394;ENSG00000204267;ENSG00000204287;ENSG00000204592;ENSG00000204632;ENSG00000204642;ENSG00000213676;ENSG00000223865;ENSG00000231389;ENSG00000231925;ENSG00000237541;ENSG00000237541
ATAC_HG00741_Paternal_equal-bins	geneontology_Cellular_Component	GO:0030669	clathrin-coated endocytic vesicle membrane	http://amigo.geneontology.org/amigo/term/GO:0030669	33	6	1.16076	5.16905	0.000905319	0.0477233	3113;3115;3117;3118;3122;22905	ENSG00000072134;ENSG00000204287;ENSG00000223865;ENSG00000231389;ENSG00000237541;ENSG00000237541
ATAC_HG00741_Paternal_equal-bins	geneontology_Molecular_Function	GO:0042605	peptide antigen binding	http://amigo.geneontology.org/amigo/term/GO:0042605	16	9	0.547071	16.4512	5.45246e-10	5.65966e-07	3113;3115;3117;3122;3133;3134;3135;6890;6892	ENSG00000168394;ENSG00000204287;ENSG00000204592;ENSG00000204632;ENSG00000204642;ENSG00000223865;ENSG00000231389;ENSG00000231925;ENSG00000237541
ATAC_HG00741_Paternal_equal-bins	geneontology_Molecular_Function	GO:0003823	antigen binding	http://amigo.geneontology.org/amigo/term/GO:0003823	40	12	1.36768	8.77399	5.15933e-09	2.67769e-06	3113;3115;3117;3122;3133;3134;3135;6890;6892;11006;11024;11027	ENSG00000104974;ENSG00000168394;ENSG00000186818;ENSG00000204287;ENSG00000204592;ENSG00000204632;ENSG00000204642;ENSG00000223865;ENSG00000231389;ENSG00000231925;ENSG00000237541;ENSG00000239998
ATAC_HG00741_Paternal_equal-bins	geneontology_Molecular_Function	GO:0048020	CCR chemokine receptor binding	http://amigo.geneontology.org/amigo/term/GO:0048020	20	6	0.683839	8.77399	3.98071e-05	0.0137732	6348;6352;6359;6360;388372;100289462	ENSG00000177257;ENSG00000271503;ENSG00000275152;ENSG00000275718;ENSG00000276070;ENSG00000277632
ATAC_HG00741_Paternal_equal-bins	geneontology_Molecular_Function	GO:0023026	MHC class II protein complex binding	http://amigo.geneontology.org/amigo/term/GO:0023026	14	5	0.478688	10.4452	7.08357e-05	0.0183819	3109;3111;3112;3122;7531	ENSG00000108953;ENSG00000204252;ENSG00000204287;ENSG00000241106;ENSG00000242574
ATAC_HG00741_Paternal_equal-bins	geneontology_Molecular_Function	GO:0042288	MHC class I protein binding	http://amigo.geneontology.org/amigo/term/GO:0042288	15	5	0.512879	9.74888	0.00010328	0.0214409	3133;6890;6892;10859;203068	ENSG00000104972;ENSG00000168394;ENSG00000196230;ENSG00000204592;ENSG00000231925
ATAC_HG00741_Paternal_equal-bins	geneontology_Molecular_Function	GO:0023023	MHC protein complex binding	http://amigo.geneontology.org/amigo/term/GO:0023023	16	5	0.547071	9.13957	0.000146025	0.0252623	3109;3111;3112;3122;7531	ENSG00000108953;ENSG00000204252;ENSG00000204287;ENSG00000241106;ENSG00000242574
ATAC_HG00741_Paternal_equal-bins	geneontology_Molecular_Function	GO:0042287	MHC protein binding	http://amigo.geneontology.org/amigo/term/GO:0042287	26	6	0.888991	6.74922	0.000198608	0.0294508	3133;6890;6891;6892;10859;203068	ENSG00000104972;ENSG00000168394;ENSG00000196230;ENSG00000204267;ENSG00000204592;ENSG00000231925
ATAC_HG00741_Paternal_equal-bins	geneontology_Molecular_Function	GO:0042056	chemoattractant activity	http://amigo.geneontology.org/amigo/term/GO:0042056	27	6	0.923183	6.49925	0.000248054	0.032185	4282;6348;6352;6359;6360;100289462	ENSG00000177257;ENSG00000240972;ENSG00000271503;ENSG00000275152;ENSG00000275718;ENSG00000277632
ATAC_HG00741_Paternal_equal-bins	pathway_KEGG	hsa04612	Antigen processing and presentation	http://www.kegg.jp/kegg-bin/show_pathway?hsa04612+3105+3106+3107+3108+3109+3111+3112+3113+3115+3117+3118+3122+3133+3134+3135+3303+3304+3305+567+6890+6891+6892+7124	54	23	2.28399	10.0701	0	0	3105;3106;3107;3108;3109;3111;3112;3113;3115;3117;3118;3122;3133;3134;3135;3303;3304;3305;567;6890;6891;6892;7124	ENSG00000166710;ENSG00000168394;ENSG00000204252;ENSG00000204257;ENSG00000204267;ENSG00000204287;ENSG00000204388;ENSG00000204389;ENSG00000204390;ENSG00000204525;ENSG00000204592;ENSG00000204632;ENSG00000204642;ENSG00000206503;ENSG00000223865;ENSG00000231389;ENSG00000231925;ENSG00000232810;ENSG00000234745;ENSG00000237541;ENSG00000237541;ENSG00000241106;ENSG00000242574
ATAC_HG00741_Paternal_equal-bins	pathway_KEGG	hsa05332	Graft-versus-host disease	http://www.kegg.jp/kegg-bin/show_pathway?hsa05332+3105+3106+3107+3108+3109+3111+3112+3113+3115+3117+3118+3122+3133+3134+3135+7124	28	16	1.18429	13.5102	1.22125e-15	1.90514e-13	3105;3106;3107;3108;3109;3111;3112;3113;3115;3117;3118;3122;3133;3134;3135;7124	ENSG00000204252;ENSG00000204257;ENSG00000204287;ENSG00000204525;ENSG00000204592;ENSG00000204632;ENSG00000204642;ENSG00000206503;ENSG00000223865;ENSG00000231389;ENSG00000232810;ENSG00000234745;ENSG00000237541;ENSG00000237541;ENSG00000241106;ENSG00000242574
ATAC_HG00741_Paternal_equal-bins	pathway_KEGG	hsa05330	Allograft rejection	http://www.kegg.jp/kegg-bin/show_pathway?hsa05330+3105+3106+3107+3108+3109+3111+3112+3113+3115+3117+3118+3122+3133+3134+3135+7124	30	16	1.26888	12.6095	5.55112e-15	4.50306e-13	3105;3106;3107;3108;3109;3111;3112;3113;3115;3117;3118;3122;3133;3134;3135;7124	ENSG00000204252;ENSG00000204257;ENSG00000204287;ENSG00000204525;ENSG00000204592;ENSG00000204632;ENSG00000204642;ENSG00000206503;ENSG00000223865;ENSG00000231389;ENSG00000232810;ENSG00000234745;ENSG00000237541;ENSG00000237541;ENSG00000241106;ENSG00000242574
ATAC_HG00741_Paternal_equal-bins	pathway_KEGG	hsa04940	Type I diabetes mellitus	http://www.kegg.jp/kegg-bin/show_pathway?hsa04940+3105+3106+3107+3108+3109+3111+3112+3113+3115+3117+3118+3122+3133+3134+3135+4049+7124	35	17	1.48036	11.4837	5.77316e-15	4.50306e-13	3105;3106;3107;3108;3109;3111;3112;3113;3115;3117;3118;3122;3133;3134;3135;4049;7124	ENSG00000204252;ENSG00000204257;ENSG00000204287;ENSG00000204525;ENSG00000204592;ENSG00000204632;ENSG00000204642;ENSG00000206503;ENSG00000223865;ENSG00000226979;ENSG00000231389;ENSG00000232810;ENSG00000234745;ENSG00000237541;ENSG00000237541;ENSG00000241106;ENSG00000242574
ATAC_HG00741_Paternal_equal-bins	pathway_KEGG	hsa05320	Autoimmune thyroid disease	http://www.kegg.jp/kegg-bin/show_pathway?hsa05320+3105+3106+3107+3108+3109+3111+3112+3113+3115+3117+3118+3122+3133+3134+3135	37	15	1.56495	9.58494	6.54177e-12	4.08206e-10	3105;3106;3107;3108;3109;3111;3112;3113;3115;3117;3118;3122;3133;3134;3135	ENSG00000204252;ENSG00000204257;ENSG00000204287;ENSG00000204525;ENSG00000204592;ENSG00000204632;ENSG00000204642;ENSG00000206503;ENSG00000223865;ENSG00000231389;ENSG00000234745;ENSG00000237541;ENSG00000237541;ENSG00000241106;ENSG00000242574
ATAC_HG00741_Paternal_equal-bins	pathway_KEGG	hsa05310	Asthma	http://www.kegg.jp/kegg-bin/show_pathway?hsa05310+3108+3109+3111+3112+3113+3115+3117+3118+3122+7124	16	10	0.676737	14.7768	9.7462e-11	5.06803e-09	3108;3109;3111;3112;3113;3115;3117;3118;3122;7124	ENSG00000204252;ENSG00000204257;ENSG00000204287;ENSG00000223865;ENSG00000231389;ENSG00000232810;ENSG00000237541;ENSG00000237541;ENSG00000241106;ENSG00000242574
ATAC_HG00741_Paternal_equal-bins	pathway_KEGG	hsa05150	Staphylococcus aureus infection	http://www.kegg.jp/kegg-bin/show_pathway?hsa05150+1675+3108+3109+3111+3112+3113+3115+3117+3118+3122+629+717+721	33	13	1.39577	9.31385	2.70407e-10	1.20524e-08	1675;3108;3109;3111;3112;3113;3115;3117;3118;3122;629;717;721	ENSG00000166278;ENSG00000197766;ENSG00000204252;ENSG00000204257;ENSG00000204287;ENSG00000223865;ENSG00000224389;ENSG00000231389;ENSG00000237541;ENSG00000237541;ENSG00000241106;ENSG00000242574;ENSG00000243649
ATAC_HG00741_Paternal_equal-bins	pathway_KEGG	hsa05416	Viral myocarditis	http://www.kegg.jp/kegg-bin/show_pathway?hsa05416+3105+3106+3107+3108+3109+3111+3112+3113+3115+3117+3118+3122+3133+3134+3135	50	15	2.1148	7.09286	9.59831e-10	3.74334e-08	3105;3106;3107;3108;3109;3111;3112;3113;3115;3117;3118;3122;3133;3134;3135	ENSG00000204252;ENSG00000204257;ENSG00000204287;ENSG00000204525;ENSG00000204592;ENSG00000204632;ENSG00000204642;ENSG00000206503;ENSG00000223865;ENSG00000231389;ENSG00000234745;ENSG00000237541;ENSG00000237541;ENSG00000241106;ENSG00000242574
ATAC_HG00741_Paternal_equal-bins	pathway_KEGG	hsa04145	Phagosome	http://www.kegg.jp/kegg-bin/show_pathway?hsa04145+203068+3105+3106+3107+3108+3109+3111+3112+3113+3115+3117+3118+3122+3133+3134+3135+4689+534+653361+6890+6891+83547	119	22	5.03323	4.37095	3.05337e-09	1.0585e-07	203068;3105;3106;3107;3108;3109;3111;3112;3113;3115;3117;3118;3122;3133;3134;3135;4689;534;653361;6890;6891;83547	ENSG00000100365;ENSG00000158517;ENSG00000167705;ENSG00000168394;ENSG00000196230;ENSG00000204252;ENSG00000204257;ENSG00000204267;ENSG00000204287;ENSG00000204525;ENSG00000204592;ENSG00000204632;ENSG00000204642;ENSG00000206503;ENSG00000213760;ENSG00000223865;ENSG00000231389;ENSG00000234745;ENSG00000237541;ENSG00000237541;ENSG00000241106;ENSG00000242574
ATAC_HG00741_Paternal_equal-bins	pathway_KEGG	hsa05168	Herpes simplex infection	http://www.kegg.jp/kegg-bin/show_pathway?hsa05168+1460+1616+1936+3105+3106+3107+3108+3109+3111+3112+3113+3115+3117+3118+3122+3133+3134+3135+3665+4049+6352+6890+6891+7124+8764	164	25	6.93656	3.60409	1.55354e-08	4.54856e-07	1460;1616;1936;3105;3106;3107;3108;3109;3111;3112;3113;3115;3117;3118;3122;3133;3134;3135;3665;4049;6352;6890;6891;7124;8764	ENSG00000104529;ENSG00000157873;ENSG00000168394;ENSG00000185507;ENSG00000204209;ENSG00000204252;ENSG00000204257;ENSG00000204267;ENSG00000204287;ENSG00000204435;ENSG00000204525;ENSG00000204592;ENSG00000204632;ENSG00000204642;ENSG00000206503;ENSG00000223865;ENSG00000226979;ENSG00000231389;ENSG00000232810;ENSG00000234745;ENSG00000237541;ENSG00000237541;ENSG00000241106;ENSG00000242574;ENSG00000271503
ATAC_HG00741_Paternal_equal-bins	pathway_KEGG	hsa04514	Cell adhesion molecules (CAMs)	http://www.kegg.jp/kegg-bin/show_pathway?hsa04514+100506658+102723996+3105+3106+3107+3108+3109+3111+3112+3113+3115+3117+3118+3122+3133+3134+3135+4267+5133+5788	108	20	4.56798	4.37831	1.60366e-08	4.54856e-07	100506658;102723996;3105;3106;3107;3108;3109;3111;3112;3113;3115;3117;3118;3122;3133;3134;3135;4267;5133;5788	ENSG00000002586;ENSG00000081237;ENSG00000188389;ENSG00000197822;ENSG00000204252;ENSG00000204257;ENSG00000204287;ENSG00000204525;ENSG00000204592;ENSG00000204632;ENSG00000204642;ENSG00000206503;ENSG00000223865;ENSG00000231389;ENSG00000234745;ENSG00000237541;ENSG00000237541;ENSG00000241106;ENSG00000242574;ENSG00000277117
ATAC_HG00741_Paternal_equal-bins	pathway_KEGG	hsa04672	Intestinal immune network for IgA production	http://www.kegg.jp/kegg-bin/show_pathway?hsa04672+102723996+3108+3109+3111+3112+3113+3115+3117+3118+3122+9020	37	11	1.56495	7.02896	1.98589e-07	5.16331e-06	102723996;3108;3109;3111;3112;3113;3115;3117;3118;3122;9020	ENSG00000006062;ENSG00000204252;ENSG00000204257;ENSG00000204287;ENSG00000223865;ENSG00000231389;ENSG00000237541;ENSG00000237541;ENSG00000241106;ENSG00000242574;ENSG00000277117
ATAC_HG00741_Paternal_equal-bins	pathway_KEGG	hsa05323	Rheumatoid arthritis	http://www.kegg.jp/kegg-bin/show_pathway?hsa05323+3108+3109+3111+3112+3113+3115+3117+3118+3122+4050+534+6348+6352+7124	69	14	2.91843	4.7971	7.74532e-07	1.85888e-05	3108;3109;3111;3112;3113;3115;3117;3118;3122;4050;534;6348;6352;7124	ENSG00000204252;ENSG00000204257;ENSG00000204287;ENSG00000213760;ENSG00000223865;ENSG00000227507;ENSG00000231389;ENSG00000232810;ENSG00000237541;ENSG00000237541;ENSG00000241106;ENSG00000242574;ENSG00000271503;ENSG00000277632
ATAC_HG00741_Paternal_equal-bins	pathway_KEGG	hsa05169	Epstein-Barr virus infection	http://www.kegg.jp/kegg-bin/show_pathway?hsa05169+10000+3105+3106+3107+3108+3109+3111+3112+3113+3115+3117+3118+3122+3133+3134+3135+3665+567+6890+6891+6892+7124+9020	183	23	7.74018	2.97151	2.10103e-06	4.68229e-05	10000;3105;3106;3107;3108;3109;3111;3112;3113;3115;3117;3118;3122;3133;3134;3135;3665;567;6890;6891;6892;7124;9020	ENSG00000006062;ENSG00000117020;ENSG00000166710;ENSG00000168394;ENSG00000185507;ENSG00000204252;ENSG00000204257;ENSG00000204267;ENSG00000204287;ENSG00000204525;ENSG00000204592;ENSG00000204632;ENSG00000204642;ENSG00000206503;ENSG00000223865;ENSG00000231389;ENSG00000231925;ENSG00000232810;ENSG00000234745;ENSG00000237541;ENSG00000237541;ENSG00000241106;ENSG00000242574
ATAC_HG00741_Paternal_equal-bins	pathway_KEGG	hsa05140	Leishmaniasis	http://www.kegg.jp/kegg-bin/show_pathway?hsa05140+3108+3109+3111+3112+3113+3115+3117+3118+3122+4689+653361+7124	63	12	2.66465	4.5034	9.72305e-06	0.000202239	3108;3109;3111;3112;3113;3115;3117;3118;3122;4689;653361;7124	ENSG00000100365;ENSG00000158517;ENSG00000204252;ENSG00000204257;ENSG00000204287;ENSG00000223865;ENSG00000231389;ENSG00000232810;ENSG00000237541;ENSG00000237541;ENSG00000241106;ENSG00000242574
ATAC_HG00741_Paternal_equal-bins	pathway_KEGG	hsa05321	Inflammatory bowel disease (IBD)	http://www.kegg.jp/kegg-bin/show_pathway?hsa05321+3108+3109+3111+3112+3113+3115+3117+3118+3122+7124+8809	54	11	2.28399	4.81614	1.17367e-05	0.000228865	3108;3109;3111;3112;3113;3115;3117;3118;3122;7124;8809	ENSG00000115604;ENSG00000204252;ENSG00000204257;ENSG00000204287;ENSG00000223865;ENSG00000231389;ENSG00000232810;ENSG00000237541;ENSG00000237541;ENSG00000241106;ENSG00000242574
ATAC_HG00741_Paternal_equal-bins	pathway_KEGG	hsa05145	Toxoplasmosis	http://www.kegg.jp/kegg-bin/show_pathway?hsa05145+10000+240+3108+3109+3111+3112+3113+3115+3117+3118+3122+3303+3304+3305+7124	100	15	4.22961	3.54643	1.62045e-05	0.0002974	10000;240;3108;3109;3111;3112;3113;3115;3117;3118;3122;3303;3304;3305;7124	ENSG00000012779;ENSG00000117020;ENSG00000204252;ENSG00000204257;ENSG00000204287;ENSG00000204388;ENSG00000204389;ENSG00000204390;ENSG00000223865;ENSG00000231389;ENSG00000232810;ENSG00000237541;ENSG00000237541;ENSG00000241106;ENSG00000242574
ATAC_HG00741_Paternal_equal-bins	pathway_KEGG	hsa03008	Ribosome biogenesis in eukaryotes	http://www.kegg.jp/kegg-bin/show_pathway?hsa03008+100169751+100169754+100169755+100169758+100169760+100169761+100169762+100169763+100169765+100169766+100169768+102157402+1460	80	13	3.38369	3.84196	2.51242e-05	0.000435487	100169751;100169754;100169755;100169758;100169760;100169761;100169762;100169763;100169765;100169766;100169768;102157402;1460	ENSG00000085231;ENSG00000199334;ENSG00000199337;ENSG00000199337;ENSG00000199352;ENSG00000199910;ENSG00000200370;ENSG00000200381;ENSG00000201321;ENSG00000201355;ENSG00000201925;ENSG00000202521;ENSG00000204435
ATAC_HG00741_Paternal_equal-bins	pathway_KEGG	hsa05164	Influenza A	http://www.kegg.jp/kegg-bin/show_pathway?hsa05164+10000+3108+3109+3111+3112+3113+3115+3117+3118+3122+3303+3304+3305+3665+5645+6352+7124+7919	147	18	6.21752	2.89504	4.03847e-05	0.00066316	10000;3108;3109;3111;3112;3113;3115;3117;3118;3122;3303;3304;3305;3665;5645;6352;7124;7919	ENSG00000117020;ENSG00000185507;ENSG00000198563;ENSG00000204252;ENSG00000204257;ENSG00000204287;ENSG00000204388;ENSG00000204389;ENSG00000204390;ENSG00000223865;ENSG00000231389;ENSG00000232810;ENSG00000237541;ENSG00000237541;ENSG00000241106;ENSG00000242574;ENSG00000271503;ENSG00000275896
ATAC_HG00741_Paternal_equal-bins	pathway_KEGG	hsa05322	Systemic lupus erythematosus	http://www.kegg.jp/kegg-bin/show_pathway?hsa05322+1991+3108+3109+3111+3112+3113+3115+3117+3118+3122+7124+717+721+83740	103	14	4.3565	3.21359	9.52111e-05	0.00148529	1991;3108;3109;3111;3112;3113;3115;3117;3118;3122;7124;717;721;83740	ENSG00000166278;ENSG00000197561;ENSG00000204252;ENSG00000204257;ENSG00000204287;ENSG00000223865;ENSG00000224389;ENSG00000231389;ENSG00000232810;ENSG00000237541;ENSG00000237541;ENSG00000241106;ENSG00000242574;ENSG00000277745
ATAC_HG00741_Paternal_equal-bins	pathway_KEGG	hsa04640	Hematopoietic cell lineage	http://www.kegg.jp/kegg-bin/show_pathway?hsa04640+3108+3109+3111+3112+3113+3115+3117+3118+3122+3581+7124	76	11	3.2145	3.42199	0.000308117	0.00457774	3108;3109;3111;3112;3113;3115;3117;3118;3122;3581;7124	ENSG00000124334;ENSG00000204252;ENSG00000204257;ENSG00000204287;ENSG00000223865;ENSG00000231389;ENSG00000232810;ENSG00000237541;ENSG00000237541;ENSG00000241106;ENSG00000242574
ATAC_HG00741_Paternal_equal-bins	pathway_KEGG	hsa03010	Ribosome	http://www.kegg.jp/kegg-bin/show_pathway?hsa03010+100169751+100169754+100169755+100169758+100169760+100169761+100169762+100169763+100169765+100169766+100169768+6150+6203+6218+6222	132	15	5.58308	2.68669	0.000410308	0.00581891	100169751;100169754;100169755;100169758;100169760;100169761;100169762;100169763;100169765;100169766;100169768;6150;6203;6218;6222	ENSG00000170889;ENSG00000182774;ENSG00000199334;ENSG00000199337;ENSG00000199337;ENSG00000199352;ENSG00000199910;ENSG00000200370;ENSG00000200381;ENSG00000201321;ENSG00000201355;ENSG00000201925;ENSG00000202521;ENSG00000214026;ENSG00000231500
ATAC_HG00741_Paternal_equal-bins	pathway_KEGG	hsa04380	Osteoclast differentiation	http://www.kegg.jp/kegg-bin/show_pathway?hsa04380+10000+102725035+10288+10859+11006+11024+11025+11027+126014+23547+4689+653361+7124+9020	120	14	5.07553	2.75833	0.000487567	0.00661395	10000;102725035;10288;10859;11006;11024;11025;11027;126014;23547;4689;653361;7124;9020	ENSG00000006062;ENSG00000100365;ENSG00000104972;ENSG00000104974;ENSG00000117020;ENSG00000131042;ENSG00000158517;ENSG00000170909;ENSG00000186818;ENSG00000204577;ENSG00000204577;ENSG00000232810;ENSG00000239961;ENSG00000239998
ATAC_HG00741_Paternal_equal-bins	pathway_KEGG	hsa05166	Human T-cell leukemia virus 1 infection	http://www.kegg.jp/kegg-bin/show_pathway?hsa05166+10000+3105+3106+3107+3108+3109+3111+3112+3113+3115+3117+3118+3122+3133+3134+3135+3265+4049+7124+7473+9020	230	21	9.7281	2.1587	0.000648299	0.00842789	10000;3105;3106;3107;3108;3109;3111;3112;3113;3115;3117;3118;3122;3133;3134;3135;3265;4049;7124;7473;9020	ENSG00000006062;ENSG00000108379;ENSG00000117020;ENSG00000174775;ENSG00000204252;ENSG00000204257;ENSG00000204287;ENSG00000204525;ENSG00000204592;ENSG00000204632;ENSG00000204642;ENSG00000206503;ENSG00000223865;ENSG00000226979;ENSG00000231389;ENSG00000232810;ENSG00000234745;ENSG00000237541;ENSG00000237541;ENSG00000241106;ENSG00000242574
ATAC_HG00741_Paternal_equal-bins	pathway_KEGG	hsa05203	Viral carcinogenesis	http://www.kegg.jp/kegg-bin/show_pathway?hsa05203+1388+23513+28973+2966+2968+3105+3106+3107+3133+3134+3135+3265+3665+728340+730394+7531+9093	187	17	7.90937	2.14935	0.00221768	0.0266587	1388;23513;28973;2966;2968;3105;3106;3107;3133;3134;3135;3265;3665;728340;730394;7531;9093	ENSG00000103423;ENSG00000108953;ENSG00000145736;ENSG00000145736;ENSG00000174775;ENSG00000180900;ENSG00000183474;ENSG00000183474;ENSG00000185507;ENSG00000204525;ENSG00000204568;ENSG00000204592;ENSG00000204632;ENSG00000204642;ENSG00000206503;ENSG00000213676;ENSG00000213780;ENSG00000234745
ATAC_HG00741_Paternal_equal-bins	pathway_KEGG	hsa04658	Th1 and Th2 cell differentiation	http://www.kegg.jp/kegg-bin/show_pathway?hsa04658+28514+3108+3109+3111+3112+3113+3115+3117+3118+3122	82	10	3.46828	2.88328	0.00222155	0.0266587	28514;3108;3109;3111;3112;3113;3115;3117;3118;3122	ENSG00000198719;ENSG00000204252;ENSG00000204257;ENSG00000204287;ENSG00000223865;ENSG00000231389;ENSG00000237541;ENSG00000237541;ENSG00000241106;ENSG00000242574
ATAC_HG00741_Paternal_equal-bins	pathway_KEGG	hsa05163	Human cytomegalovirus infection	http://www.kegg.jp/kegg-bin/show_pathway?hsa05163+10000+1388+3105+3106+3107+3133+3134+3135+3265+388372+567+6348+6352+6890+6891+6892+7124+9560	204	18	8.6284	2.08613	0.00231133	0.0267088	10000;1388;3105;3106;3107;3133;3134;3135;3265;388372;567;6348;6352;6890;6891;6892;7124;9560	ENSG00000117020;ENSG00000166710;ENSG00000168394;ENSG00000174775;ENSG00000204267;ENSG00000204525;ENSG00000204592;ENSG00000204632;ENSG00000204642;ENSG00000206503;ENSG00000213676;ENSG00000231925;ENSG00000232810;ENSG00000234745;ENSG00000271503;ENSG00000276070;ENSG00000276070;ENSG00000277632
ATAC_HG00741_Paternal_equal-bins	pathway_KEGG	hsa04650	Natural killer cell mediated cytotoxicity	http://www.kegg.jp/kegg-bin/show_pathway?hsa04650+100507436+259197+3105+3106+3107+3133+3135+3265+4277+7124+9437	101	11	4.2719	2.57496	0.0033709	0.0375615	100507436;259197;3105;3106;3107;3133;3135;3265;4277;7124;9437	ENSG00000174775;ENSG00000189430;ENSG00000204475;ENSG00000204516;ENSG00000204520;ENSG00000204525;ENSG00000204592;ENSG00000204632;ENSG00000206503;ENSG00000232810;ENSG00000234745
ATAC_HG00741_Paternal_unequal-bins	chromosomalLocation_CytogeneticBand	CHR_HSCHR6_MHC_COX_CTG1	chrCHR_HSCHR6_MHC_COX_CTG1	http://www.ensembl.org/Homo_sapiens/Location/View?chr=CHR_HSCHR6_MHC_COX_CTG1;r=CHR_HSCHR6_MHC_COX_CTG1:28510773-33250873	38	38	2.54441	14.9347	0	0	414764;101929163;3122;57819;259197;3105;3305;3134;285830;7916;9278;2968;89870;2550;389376;80741;110599563;5460;253018;3106;3107;1192;63943;100507436;80863;100507547;101929111;4277;401250;534;100532732;4439;4795;7407;5089;26801;677820;692199	ENSG00000196260;ENSG00000200816;ENSG00000201823;ENSG00000204287;ENSG00000204304;ENSG00000204314;ENSG00000204314;ENSG00000204315;ENSG00000204390;ENSG00000204392;ENSG00000204394;ENSG00000204410;ENSG00000204410;ENSG00000204428;ENSG00000204469;ENSG00000204475;ENSG00000204498;ENSG00000204511;ENSG00000204516;ENSG00000204520;ENSG00000204525;ENSG00000204531;ENSG00000204610;ENSG00000204642;ENSG00000204681…
ATAC_HG00741_Paternal_unequal-bins	chromosomalLocation_CytogeneticBand	CHR_HSCHR6_MHC_QBL_CTG1	chrCHR_HSCHR6_MHC_QBL_CTG1	http://www.ensembl.org/Homo_sapiens/Location/View?chr=CHR_HSCHR6_MHC_QBL_CTG1;r=CHR_HSCHR6_MHC_QBL_CTG1:28859613-33340037	37	37	2.47745	14.9347	0	0	389376;110599563;1192;5460;253018;3106;3107;4439;100532732;100507436;4277;401250;534;7407;57819;3305;2968;4795;89870;9278;5252;2550;285830;3134;3105;259197;80863;100507547;7916;5089;414764;101929163;3122;80741;677820;692199;26801	ENSG00000112511;ENSG00000196260;ENSG00000200816;ENSG00000201823;ENSG00000204287;ENSG00000204304;ENSG00000204314;ENSG00000204314;ENSG00000204390;ENSG00000204392;ENSG00000204394;ENSG00000204410;ENSG00000204410;ENSG00000204428;ENSG00000204469;ENSG00000204475;ENSG00000204498;ENSG00000204511;ENSG00000204516;ENSG00000204520;ENSG00000204525;ENSG00000204531;ENSG00000204610;ENSG00000204642;ENSG00000204681…
ATAC_HG00741_Paternal_unequal-bins	chromosomalLocation_CytogeneticBand	CHR_HSCHR6_MHC_DBB_CTG1	chrCHR_HSCHR6_MHC_DBB_CTG1	http://www.ensembl.org/Homo_sapiens/Location/View?chr=CHR_HSCHR6_MHC_DBB_CTG1;r=CHR_HSCHR6_MHC_DBB_CTG1:28859634-33307190	34	34	2.27658	14.9347	0	0	7407;57819;3305;80741;110599563;1192;2550;4439;100532732;89870;4795;3134;285830;259197;3105;7916;9278;63943;80863;100507547;2968;414764;101929163;3122;389376;5460;253018;3107;4277;401250;534;692199;677820;26801	ENSG00000196260;ENSG00000200816;ENSG00000201823;ENSG00000204287;ENSG00000204314;ENSG00000204314;ENSG00000204315;ENSG00000204390;ENSG00000204392;ENSG00000204394;ENSG00000204410;ENSG00000204410;ENSG00000204428;ENSG00000204469;ENSG00000204475;ENSG00000204498;ENSG00000204511;ENSG00000204516;ENSG00000204525;ENSG00000204531;ENSG00000204610;ENSG00000204642;ENSG00000204681;ENSG00000206344;ENSG00000206503…
ATAC_HG00741_Paternal_unequal-bins	chromosomalLocation_CytogeneticBand	CHR_HSCHR6_MHC_MCF_CTG1	chrCHR_HSCHR6_MHC_MCF_CTG1	http://www.ensembl.org/Homo_sapiens/Location/View?chr=CHR_HSCHR6_MHC_MCF_CTG1;r=CHR_HSCHR6_MHC_MCF_CTG1:28859629-33562220	33	33	2.20962	14.9347	0	0	100532732;4439;2968;5089;414764;101929163;3122;389376;7407;57819;5460;253018;9278;3106;3107;4277;401250;534;89870;4795;259197;7916;2550;3134;3105;80741;63943;110599563;80863;100507547;1192;677820;692199	ENSG00000196260;ENSG00000200816;ENSG00000204287;ENSG00000204304;ENSG00000204314;ENSG00000204314;ENSG00000204315;ENSG00000204392;ENSG00000204394;ENSG00000204410;ENSG00000204410;ENSG00000204428;ENSG00000204469;ENSG00000204475;ENSG00000204498;ENSG00000204511;ENSG00000204516;ENSG00000204525;ENSG00000204531;ENSG00000204610;ENSG00000204642;ENSG00000204681;ENSG00000206344;ENSG00000206503;ENSG00000213719…
ATAC_HG00741_Paternal_unequal-bins	chromosomalLocation_CytogeneticBand	CHR_HSCHR6_MHC_MANN_CTG1	chrCHR_HSCHR6_MHC_MANN_CTG1	http://www.ensembl.org/Homo_sapiens/Location/View?chr=CHR_HSCHR6_MHC_MANN_CTG1;r=CHR_HSCHR6_MHC_MANN_CTG1:28859590-33408857	32	32	2.14266	14.9347	0	0	389376;80741;5460;110599563;253018;3106;3107;1192;100507436;101929111;4277;401250;3105;534;2968;4795;259197;7916;89870;2550;4439;100532732;285830;3134;80863;100507547;5089;414764;101929163;3122;692199;677820	ENSG00000196260;ENSG00000200816;ENSG00000204287;ENSG00000204304;ENSG00000204314;ENSG00000204314;ENSG00000204410;ENSG00000204410;ENSG00000204428;ENSG00000204469;ENSG00000204475;ENSG00000204498;ENSG00000204511;ENSG00000204516;ENSG00000204520;ENSG00000204525;ENSG00000204531;ENSG00000204610;ENSG00000204642;ENSG00000204681;ENSG00000206344;ENSG00000206503;ENSG00000213719;ENSG00000213760;ENSG00000213780…
ATAC_HG00741_Paternal_unequal-bins	chromosomalLocation_CytogeneticBand	CHR_HSCHR6_MHC_SSTO_CTG1	chrCHR_HSCHR6_MHC_SSTO_CTG1	http://www.ensembl.org/Homo_sapiens/Location/View?chr=CHR_HSCHR6_MHC_SSTO_CTG1;r=CHR_HSCHR6_MHC_SSTO_CTG1:28860338-33597736	31	31	2.0757	14.9347	0	0	534;401250;110599563;1192;4795;259197;100532732;4439;80741;7407;80863;100507547;7916;3105;89870;285830;3134;5460;253018;3107;3106;5252;5089;100507436;101929111;4277;414764;101929163;3122;692199;677820	ENSG00000112511;ENSG00000200816;ENSG00000204287;ENSG00000204304;ENSG00000204314;ENSG00000204314;ENSG00000204394;ENSG00000204410;ENSG00000204410;ENSG00000204428;ENSG00000204469;ENSG00000204475;ENSG00000204498;ENSG00000204511;ENSG00000204516;ENSG00000204520;ENSG00000204525;ENSG00000204531;ENSG00000204610;ENSG00000204642;ENSG00000206344;ENSG00000206503;ENSG00000213719;ENSG00000213760;ENSG00000214922…
ATAC_HG00741_Paternal_unequal-bins	chromosomalLocation_CytogeneticBand	6p21.33	chr6p21.33	http://www.ensembl.org/Homo_sapiens/Location/View?chr=6;r=6:30541377-32041670	27	27	1.80787	14.9347	0	0	7916;80741;110599563;1192;2968;389376;100507679;5460;253018;3107;3106;101929111;100507436;4277;4795;534;401250;259197;100532732;4439;7407;57819;3305;102465537;692199;26801;677820	ENSG00000196260;ENSG00000200816;ENSG00000201823;ENSG00000204390;ENSG00000204392;ENSG00000204394;ENSG00000204410;ENSG00000204410;ENSG00000204428;ENSG00000204469;ENSG00000204475;ENSG00000204498;ENSG00000204511;ENSG00000204516;ENSG00000204520;ENSG00000204525;ENSG00000204531;ENSG00000206344;ENSG00000213719;ENSG00000213760;ENSG00000213780;ENSG00000230174;ENSG00000234745;ENSG00000250641;ENSG00000261272…
ATAC_HG00741_Paternal_unequal-bins	chromosomalLocation_CytogeneticBand	CHR_HSCHR6_MHC_APD_CTG1	chrCHR_HSCHR6_MHC_APD_CTG1	http://www.ensembl.org/Homo_sapiens/Location/View?chr=CHR_HSCHR6_MHC_APD_CTG1;r=CHR_HSCHR6_MHC_APD_CTG1:28859616-33168112	17	17	1.13829	14.9347	0	0	2550;4277;401250;3105;259197;4439;100532732;89870;7407;57819;3305;80863;100507547;5089;414764;101929163;26801	ENSG00000201823;ENSG00000204304;ENSG00000204314;ENSG00000204314;ENSG00000204390;ENSG00000204392;ENSG00000204394;ENSG00000204410;ENSG00000204410;ENSG00000204475;ENSG00000204511;ENSG00000204516;ENSG00000204610;ENSG00000204681;ENSG00000206503;ENSG00000225914;ENSG00000225914
ATAC_HG00741_Paternal_unequal-bins	chromosomalLocation_CytogeneticBand	22q11.23	chr22q11.23	http://www.ensembl.org/Homo_sapiens/Location/View?chr=22;r=22:23059415-25520854	11	7	0.73654	9.5039	1.45276e-06	1.80787e-05	400916;91319;6598;66035;1652;100037417;23523	ENSG00000099956;ENSG00000099958;ENSG00000099977;ENSG00000099977;ENSG00000099991;ENSG00000133460;ENSG00000250479
ATAC_HG00741_Paternal_unequal-bins	chromosomalLocation_CytogeneticBand	17q12	chr17q12	http://www.ensembl.org/Homo_sapiens/Location/View?chr=17;r=17:33013087-39747291	17	7	1.13829	6.14958	6.03016e-05	0.000675378	6871;11276;6928;84311;201299;102723471;31	ENSG00000275066;ENSG00000275410;ENSG00000276234;ENSG00000277268;ENSG00000278023;ENSG00000278540;ENSG00000278845
ATAC_HG00741_Paternal_unequal-bins	chromosomalLocation_CytogeneticBand	1q42.13	chr1q42.13	http://www.ensembl.org/Homo_sapiens/Location/View?chr=1;r=1:226870184-230426371	10	5	0.669582	7.46735	0.000246549	0.00251031	58480;100169764;100169766;100169761;100169756	ENSG00000116574;ENSG00000199396;ENSG00000199910;ENSG00000201925;ENSG00000202526
ATAC_HG00741_Paternal_unequal-bins	chromosomalLocation_CytogeneticBand	17q21.31	chr17q21.31	http://www.ensembl.org/Homo_sapiens/Location/View?chr=17;r=17:42810134-46757464	21	7	1.40612	4.97823	0.000285696	0.00266649	201176;9842;51326;100506084;100996709;8153;6066	ENSG00000108830;ENSG00000159314;ENSG00000185829;ENSG00000185829;ENSG00000185829;ENSG00000225190;ENSG00000274585
ATAC_HG00741_Paternal_unequal-bins	chromosomalLocation_CytogeneticBand	8q24.3	chr8q24.3	http://www.ensembl.org/Homo_sapiens/Location/View?chr=8;r=8:138588235-145066685	19	6	1.27221	4.71622	0.00109543	0.00943753	11156;286122;79792;23144;286075;101928160	ENSG00000014164;ENSG00000104518;ENSG00000177335;ENSG00000181135;ENSG00000181135;ENSG00000184489
ATAC_HG00741_Paternal_unequal-bins	chromosomalLocation_CytogeneticBand	2q37.3	chr2q37.3	http://www.ensembl.org/Homo_sapiens/Location/View?chr=2;r=2:236324147-242160153	14	5	0.937415	5.33382	0.00156729	0.0125383	653437;129807;5133;101927289;100616397	ENSG00000185176;ENSG00000188389;ENSG00000204099;ENSG00000233806;ENSG00000266109
ATAC_HG00741_Paternal_unequal-bins	chromosomalLocation_CytogeneticBand	6p22.1	chr6p22.1	http://www.ensembl.org/Homo_sapiens/Location/View?chr=6;r=6:27125897-30494205	15	5	1.00437	4.97823	0.00222401	0.0166059	3134;285830;3105;89870;2550	ENSG00000204610;ENSG00000204642;ENSG00000204681;ENSG00000206503;ENSG00000214922
ATAC_HG00741_Paternal_unequal-bins	pathway_KEGG	hsa04514	Cell adhesion molecules (CAMs)	http://www.kegg.jp/kegg-bin/show_pathway?hsa04514+100506658+3105+3106+3107+3122+3134+4267+5133	28	8	1.57051	5.09388	8.27496e-05	0.00855933	100506658;3105;3106;3107;3122;3134;4267;5133	ENSG00000002586;ENSG00000188389;ENSG00000197822;ENSG00000204287;ENSG00000204525;ENSG00000204642;ENSG00000206503;ENSG00000234745
ATAC_HG00741_Paternal_unequal-bins	pathway_KEGG	hsa03008	Ribosome biogenesis in eukaryotes	http://www.kegg.jp/kegg-bin/show_pathway?hsa03008+100169756+100169761+100169764+100169766+54552+5822	15	6	0.841346	7.13143	8.43283e-05	0.00855933	100169756;100169761;100169764;100169766;54552;5822	ENSG00000130119;ENSG00000199396;ENSG00000199910;ENSG00000201925;ENSG00000202526;ENSG00000241945
ATAC_HG00741_Paternal_unequal-bins	pathway_KEGG	hsa05416	Viral myocarditis	http://www.kegg.jp/kegg-bin/show_pathway?hsa05416+3105+3106+3107+3122+3134	13	5	0.729167	6.85714	0.000436137	0.029512	3105;3106;3107;3122;3134	ENSG00000204287;ENSG00000204525;ENSG00000204642;ENSG00000206503;ENSG00000234745
ATAC_HG01952_Maternal_equal-bins	chromosomalLocation_CytogeneticBand	CHR_HSCHR6_MHC_COX_CTG1	chrCHR_HSCHR6_MHC_COX_CTG1	http://www.ensembl.org/Homo_sapiens/Location/View?chr=CHR_HSCHR6_MHC_COX_CTG1;r=CHR_HSCHR6_MHC_COX_CTG1:28510773-33250873	144	144	6.21694	23.1625	0	0	203068;3122;346171;57819;7940;259197;3105;3305;3303;3304;3134;10211;285830;3135;3112;340198;30834;6891;50854;8870;199;4758;7916;5696;6890;100507463;5698;80736;6892;780;9278;10919;1616;114821;401242;414760;3108;6046;3109;6992;80352;11074;5987;7917;57176;2968;55937;629;221527;717;135644;81797;7726;3111;79897;202658;3115;56658;3113;414778;414777;10537;2550;135656;6499;285834;7936;57827;1460;58496;79…	ENSG00000066379;ENSG00000112462;ENSG00000112473;ENSG00000137310;ENSG00000137312;ENSG00000137331;ENSG00000137337;ENSG00000137343;ENSG00000137404;ENSG00000137411;ENSG00000146112;ENSG00000146112;ENSG00000166278;ENSG00000168394;ENSG00000168477;ENSG00000168631;ENSG00000196230;ENSG00000198563;ENSG00000198563;ENSG00000200816;ENSG00000201754;ENSG00000204209;ENSG00000204220;ENSG00000204227;ENSG00000204228…
ATAC_HG01952_Maternal_equal-bins	chromosomalLocation_CytogeneticBand	CHR_HSCHR6_MHC_QBL_CTG1	chrCHR_HSCHR6_MHC_QBL_CTG1	http://www.ensembl.org/Homo_sapiens/Location/View?chr=CHR_HSCHR6_MHC_QBL_CTG1;r=CHR_HSCHR6_MHC_QBL_CTG1:28859613-33340037	140	140	6.04424	23.1625	0	0	79969;135656;6891;7920;285834;6890;100507463;5698;5696;8449;221545;170954;107987457;80739;54535;1192;23564;6046;3108;3109;11270;6941;9656;203068;5460;253018;3107;10211;3111;3115;3113;8870;4439;100532732;100507436;3116;1302;4277;401250;7919;100532737;106478957;534;7407;57819;3305;3303;3304;6257;7922;780;50854;7923;4758;6015;221527;629;6222;6293;1589;112268338;7148;414765;8859;717;6499;720;11038469…	ENSG00000066379;ENSG00000112473;ENSG00000112511;ENSG00000137310;ENSG00000137312;ENSG00000137331;ENSG00000137337;ENSG00000137343;ENSG00000137404;ENSG00000137411;ENSG00000146112;ENSG00000146112;ENSG00000166278;ENSG00000168394;ENSG00000168477;ENSG00000168631;ENSG00000196230;ENSG00000198563;ENSG00000198563;ENSG00000200816;ENSG00000201754;ENSG00000204209;ENSG00000204220;ENSG00000204227;ENSG00000204228…
ATAC_HG01952_Maternal_equal-bins	chromosomalLocation_CytogeneticBand	CHR_HSCHR6_MHC_DBB_CTG1	chrCHR_HSCHR6_MHC_DBB_CTG1	http://www.ensembl.org/Homo_sapiens/Location/View?chr=CHR_HSCHR6_MHC_DBB_CTG1;r=CHR_HSCHR6_MHC_DBB_CTG1:28859634-33307190	135	135	5.82838	23.1625	0	0	3108;3109;55937;7917;6046;80737;7407;3111;3115;3113;3116;57819;1302;3305;3303;3304;57827;50854;4758;6257;7922;1460;58496;7918;7923;401242;80736;81797;6015;6222;414765;6293;80741;10919;7920;8705;9277;10471;5863;221527;717;629;80739;1192;23564;10537;2550;6499;7936;80352;6992;4439;100532732;11074;4340;135644;4795;346171;4049;7124;7726;4050;3134;414777;414778;285830;56658;79897;202658;7940;259197;170…	ENSG00000066379;ENSG00000112462;ENSG00000112473;ENSG00000137310;ENSG00000137312;ENSG00000137331;ENSG00000137337;ENSG00000137343;ENSG00000137404;ENSG00000137411;ENSG00000146112;ENSG00000146112;ENSG00000166278;ENSG00000168394;ENSG00000168477;ENSG00000168631;ENSG00000196230;ENSG00000198563;ENSG00000198563;ENSG00000200816;ENSG00000201754;ENSG00000204209;ENSG00000204220;ENSG00000204227;ENSG00000204228…
ATAC_HG01952_Maternal_equal-bins	chromosomalLocation_CytogeneticBand	CHR_HSCHR6_MHC_MCF_CTG1	chrCHR_HSCHR6_MHC_MCF_CTG1	http://www.ensembl.org/Homo_sapiens/Location/View?chr=CHR_HSCHR6_MHC_MCF_CTG1;r=CHR_HSCHR6_MHC_MCF_CTG1:28859629-33562220	133	133	5.74203	23.1625	0	0	3116;1302;780;100532732;4439;6257;7922;6048;177;57176;2968;7923;6015;6293;5089;414765;6222;63940;4855;3122;135656;80737;285834;54535;8705;7407;57819;3112;4758;9277;10471;5863;80736;6891;6941;5460;401242;6892;10919;414760;5698;6890;5696;100507463;5987;253018;9278;1616;81797;10866;3107;4277;7919;100532737;401250;106478957;534;3833;3108;3109;6046;7726;3133;2794;80742;3111;3115;629;3113;717;221527;23…	ENSG00000066379;ENSG00000112462;ENSG00000112473;ENSG00000137310;ENSG00000137312;ENSG00000137337;ENSG00000137343;ENSG00000137404;ENSG00000137411;ENSG00000146112;ENSG00000146112;ENSG00000166278;ENSG00000168394;ENSG00000168477;ENSG00000168631;ENSG00000196230;ENSG00000198563;ENSG00000198563;ENSG00000200816;ENSG00000204209;ENSG00000204220;ENSG00000204227;ENSG00000204228;ENSG00000204231;ENSG00000204248…
ATAC_HG01952_Maternal_equal-bins	chromosomalLocation_CytogeneticBand	CHR_HSCHR6_MHC_SSTO_CTG1	chrCHR_HSCHR6_MHC_SSTO_CTG1	http://www.ensembl.org/Homo_sapiens/Location/View?chr=CHR_HSCHR6_MHC_SSTO_CTG1;r=CHR_HSCHR6_MHC_SSTO_CTG1:28860338-33597736	121	121	5.22395	23.1625	0	0	7919;100532737;534;401250;106478957;55937;7917;80739;7936;6499;1192;23564;4795;4049;7124;57827;4050;1460;7918;8859;58496;259197;7940;100532732;4439;80737;199;80741;7407;7920;721;4758;1589;112268338;7148;80736;10919;9374;100532746;10554;80863;100507547;7916;629;717;28973;5514;401242;414760;5987;3135;81797;79969;3108;6046;3109;30834;3105;221545;3111;8449;3113;3115;3116;6992;80352;170954;107987457;1…	ENSG00000066379;ENSG00000112462;ENSG00000112511;ENSG00000112514;ENSG00000137310;ENSG00000137312;ENSG00000137331;ENSG00000137337;ENSG00000137343;ENSG00000146112;ENSG00000146112;ENSG00000166278;ENSG00000168394;ENSG00000168477;ENSG00000196230;ENSG00000197283;ENSG00000198563;ENSG00000198563;ENSG00000200816;ENSG00000204209;ENSG00000204248;ENSG00000204252;ENSG00000204256;ENSG00000204257;ENSG00000204261…
ATAC_HG01952_Maternal_equal-bins	chromosomalLocation_CytogeneticBand	CHR_HSCHR6_MHC_MANN_CTG1	chrCHR_HSCHR6_MHC_MANN_CTG1	http://www.ensembl.org/Homo_sapiens/Location/View?chr=CHR_HSCHR6_MHC_MANN_CTG1;r=CHR_HSCHR6_MHC_MANN_CTG1:28859590-33408857	112	112	4.83539	23.1625	0	0	6890;5696;5698;100507463;285834;55937;7917;3109;6046;3108;79969;221545;8449;57827;3111;3115;58496;7918;3113;1460;54535;170954;107987457;11270;3116;1302;9656;80741;203068;7922;6257;6941;7920;10211;7923;6015;5460;253018;8870;6293;414765;80739;3107;23564;1192;780;100507436;4277;106478957;401250;7919;100532737;3105;534;30834;2968;57176;4795;6992;80352;4049;7124;4050;11074;135644;7940;259197;7916;7726…	ENSG00000066379;ENSG00000112462;ENSG00000112473;ENSG00000137310;ENSG00000137312;ENSG00000137331;ENSG00000137337;ENSG00000137343;ENSG00000137404;ENSG00000137411;ENSG00000146112;ENSG00000146112;ENSG00000166278;ENSG00000168394;ENSG00000168477;ENSG00000196230;ENSG00000198563;ENSG00000198563;ENSG00000200816;ENSG00000204227;ENSG00000204228;ENSG00000204231;ENSG00000204248;ENSG00000204252;ENSG00000204256…
ATAC_HG01952_Maternal_equal-bins	chromosomalLocation_CytogeneticBand	6p21.33	chr6p21.33	http://www.ensembl.org/Homo_sapiens/Location/View?chr=6;r=6:30541377-32041670	83	83	3.58337	23.1625	0	0	7916;780;629;717;7917;221527;55937;57827;7918;1460;58496;80741;7920;7936;6499;80739;1192;23564;2968;57176;2794;80742;23;28973;5514;135656;100507679;285834;79969;720;110384692;8859;221545;8449;170954;107987457;54535;11270;9656;203068;5460;6941;10211;253018;8870;105379695;3107;100507436;10866;4277;4795;534;106478957;7919;100532737;401250;721;4049;7124;4050;1589;112268338;7940;259197;100532732;4439;…	ENSG00000137310;ENSG00000137312;ENSG00000137331;ENSG00000137337;ENSG00000137343;ENSG00000137404;ENSG00000137411;ENSG00000146112;ENSG00000146112;ENSG00000166278;ENSG00000168631;ENSG00000196230;ENSG00000198563;ENSG00000198563;ENSG00000200816;ENSG00000201754;ENSG00000204344;ENSG00000204351;ENSG00000204356;ENSG00000204366;ENSG00000204371;ENSG00000204385;ENSG00000204386;ENSG00000204387;ENSG00000204388…
ATAC_HG01952_Maternal_equal-bins	chromosomalLocation_CytogeneticBand	17q12	chr17q12	http://www.ensembl.org/Homo_sapiens/Location/View?chr=17;r=17:33013087-39747291	78	37	3.36751	10.9874	0	0	6871;11072;11276;8148;79148;11056;6928;84311;30837;57636;80725;100170841;4302;6352;201299;6360;6348;100287808;7703;284106;6349;414062;5691;8396;54883;102724862;80179;284098;9326;79893;79154;79922;26574;31;100616153;100616203;100616416	ENSG00000270647;ENSG00000271447;ENSG00000271503;ENSG00000273559;ENSG00000273604;ENSG00000273611;ENSG00000273627;ENSG00000274054;ENSG00000274211;ENSG00000274933;ENSG00000275023;ENSG00000275066;ENSG00000275152;ENSG00000275238;ENSG00000275410;ENSG00000275700;ENSG00000275832;ENSG00000276023;ENSG00000276085;ENSG00000276085;ENSG00000276234;ENSG00000276293;ENSG00000277161;ENSG00000277182;ENSG00000277258…
ATAC_HG01952_Maternal_equal-bins	chromosomalLocation_CytogeneticBand	19q13.42	chr19q13.42	http://www.ensembl.org/Homo_sapiens/Location/View?chr=19;r=19:53066606-55773179	75	30	3.23799	9.26501	0	0	126014;29844;4696;26121;79165;4849;147798;79143;79042;6203;11025;102725035;107987425;107987462;23547;3903;57348;114823;94059;104355426;148170;11027;11024;10859;107987461;11006;9437;54869;112724;102466251	ENSG00000088038;ENSG00000104972;ENSG00000104972;ENSG00000104974;ENSG00000105617;ENSG00000105618;ENSG00000105619;ENSG00000125505;ENSG00000131037;ENSG00000160439;ENSG00000167608;ENSG00000167613;ENSG00000167614;ENSG00000167615;ENSG00000167617;ENSG00000170889;ENSG00000170892;ENSG00000170906;ENSG00000170909;ENSG00000186818;ENSG00000189430;ENSG00000204577;ENSG00000204577;ENSG00000204577;ENSG00000204577…
ATAC_HG01952_Maternal_equal-bins	chromosomalLocation_CytogeneticBand	CHR_HSCHR6_MHC_APD_CTG1	chrCHR_HSCHR6_MHC_APD_CTG1	http://www.ensembl.org/Homo_sapiens/Location/View?chr=CHR_HSCHR6_MHC_APD_CTG1;r=CHR_HSCHR6_MHC_APD_CTG1:28859616-33168112	74	74	3.19481	23.1625	0	0	170954;107987457;3112;401242;414760;5987;6891;11270;100507463;5698;6890;5696;81797;9656;203068;10211;780;3109;3108;285834;2550;3113;3115;10537;4277;3116;7919;100532737;401250;4340;346171;7124;3105;4050;3135;30834;7940;259197;4439;100532732;80352;6992;11074;135644;7726;414777;56658;414778;79897;202658;80737;2794;8449;7407;57819;3305;3303;3304;50854;4758;80736;10919;7148;10554;80863;100507547;9374;…	ENSG00000066379;ENSG00000112462;ENSG00000137312;ENSG00000137337;ENSG00000137404;ENSG00000146112;ENSG00000146112;ENSG00000168394;ENSG00000168477;ENSG00000196230;ENSG00000198563;ENSG00000198563;ENSG00000201754;ENSG00000204257;ENSG00000204261;ENSG00000204264;ENSG00000204267;ENSG00000204301;ENSG00000204304;ENSG00000204305;ENSG00000204308;ENSG00000204310;ENSG00000204314;ENSG00000204314;ENSG00000204371…
ATAC_HG01952_Maternal_equal-bins	chromosomalLocation_CytogeneticBand	6p22.1	chr6p22.1	http://www.ensembl.org/Homo_sapiens/Location/View?chr=6;r=6:27125897-30494205	66	26	2.84943	9.12463	0	0	4340;346171;3134;285830;340198;30834;3135;3105;80352;6992;11074;135644;7726;202658;56658;414778;79897;414777;3133;114821;401242;414760;5987;81797;2550;10537	ENSG00000066379;ENSG00000112462;ENSG00000204592;ENSG00000204599;ENSG00000204614;ENSG00000204616;ENSG00000204618;ENSG00000204619;ENSG00000204632;ENSG00000204642;ENSG00000204644;ENSG00000204655;ENSG00000204681;ENSG00000204713;ENSG00000206503;ENSG00000213886;ENSG00000214922;ENSG00000224157;ENSG00000225595;ENSG00000231074;ENSG00000232040;ENSG00000234127;ENSG00000235821;ENSG00000241370;ENSG00000241370…
ATAC_HG01952_Maternal_equal-bins	chromosomalLocation_CytogeneticBand	6p21.32	chr6p21.32	http://www.ensembl.org/Homo_sapiens/Location/View?chr=6;r=6:32041153-33457548	51	51	2.20183	23.1625	0	0	63943;10554;100507547;9374;100532746;80863;6892;9278;1616;3833;5252;51596;6048;177;5089;63940;8831;4855;221504;3122;6891;3112;100507463;5698;5696;6890;6046;3109;3108;3111;3115;3113;3116;1388;7148;1302;7922;6257;7923;6015;6222;6293;414765;8705;9277;10471;5863;407002;102465500;102466754;102465501	ENSG00000112473;ENSG00000112511;ENSG00000112514;ENSG00000168394;ENSG00000168477;ENSG00000197283;ENSG00000199036;ENSG00000204209;ENSG00000204220;ENSG00000204227;ENSG00000204228;ENSG00000204231;ENSG00000204248;ENSG00000204252;ENSG00000204256;ENSG00000204257;ENSG00000204261;ENSG00000204264;ENSG00000204267;ENSG00000204287;ENSG00000204301;ENSG00000204304;ENSG00000204305;ENSG00000204308;ENSG00000204310…
ATAC_HG01952_Maternal_equal-bins	chromosomalLocation_CytogeneticBand	1p13.3	chr1p13.3	http://www.ensembl.org/Homo_sapiens/Location/View?chr=1;r=1:107056679-111185102	48	30	2.07231	14.4766	0	0	284611;113802;55119;6814;29899;23155;22911;6884;56900;127003;57535;6301;1952;84722;343263;6272;5686;284612;127002;284613;57463;271;2780;2773;2946;2948;2947;1435;406974;677766	ENSG00000031698;ENSG00000065135;ENSG00000085433;ENSG00000116266;ENSG00000116299;ENSG00000116337;ENSG00000121940;ENSG00000121957;ENSG00000134183;ENSG00000134186;ENSG00000134202;ENSG00000134222;ENSG00000134243;ENSG00000143028;ENSG00000143106;ENSG00000143126;ENSG00000162636;ENSG00000162639;ENSG00000162650;ENSG00000168765;ENSG00000174151;ENSG00000179902;ENSG00000181754;ENSG00000184371;ENSG00000197780…
ATAC_HG01952_Maternal_equal-bins	chromosomalLocation_CytogeneticBand	CHR_HSCHR17_7_CTG4	chrCHR_HSCHR17_7_CTG4	http://www.ensembl.org/Homo_sapiens/Location/View?chr=CHR_HSCHR17_7_CTG4;r=CHR_HSCHR17_7_CTG4:35765873-38642242	35	34	1.51106	22.5007	0	0	11056;79154;79922;6928;26574;84311;30837;57636;80725;100170841;4302;7703;284106;100287808;5691;8396;31;54883;79148;6871;11072;11276;8148;6352;201299;6360;6348;6349;414062;102724862;9326;284098;80179;79893	ENSG00000270647;ENSG00000271447;ENSG00000271503;ENSG00000273559;ENSG00000273604;ENSG00000273611;ENSG00000274211;ENSG00000274933;ENSG00000275023;ENSG00000275066;ENSG00000275152;ENSG00000275410;ENSG00000275700;ENSG00000275832;ENSG00000276023;ENSG00000276085;ENSG00000276085;ENSG00000276234;ENSG00000276293;ENSG00000277161;ENSG00000277182;ENSG00000277258;ENSG00000277363;ENSG00000277632;ENSG00000277791…
ATAC_HG01952_Maternal_equal-bins	chromosomalLocation_CytogeneticBand	14q32.12	chr14q32.12	http://www.ensembl.org/Homo_sapiens/Location/View?chr=14;r=14:91271323-94279735	28	17	1.20885	14.063	0	0	57578;51676;256369;57062;78990;122509;3429;83982;57718;123036;3705;319085;64112;26175;55148;55727;100616140	ENSG00000011114;ENSG00000012963;ENSG00000089723;ENSG00000089737;ENSG00000100605;ENSG00000100628;ENSG00000119632;ENSG00000119698;ENSG00000133958;ENSG00000153485;ENSG00000165929;ENSG00000165943;ENSG00000165948;ENSG00000165949;ENSG00000175699;ENSG00000258730;ENSG00000265768
ATAC_HG01952_Maternal_equal-bins	chromosomalLocation_CytogeneticBand	CHR_HSCHR19_4_CTG3_1	chrCHR_HSCHR19_4_CTG3_1	http://www.ensembl.org/Homo_sapiens/Location/View?chr=CHR_HSCHR19_4_CTG3_1;r=CHR_HSCHR19_4_CTG3_1:54040829-55079406	28	28	1.20885	23.1625	0	0	11027;11024;79042;10859;107987461;11025;102725035;107987425;107987462;6203;11006;23547;9437;3903;112724;57348;94059;104355426;114823;148170;126014;4696;29844;26121;79165;4849;147798;79143	ENSG00000088038;ENSG00000104972;ENSG00000104972;ENSG00000104974;ENSG00000105617;ENSG00000105618;ENSG00000105619;ENSG00000125505;ENSG00000160439;ENSG00000167608;ENSG00000167613;ENSG00000167614;ENSG00000167615;ENSG00000167617;ENSG00000170889;ENSG00000170892;ENSG00000170906;ENSG00000170909;ENSG00000186818;ENSG00000189430;ENSG00000204577;ENSG00000204577;ENSG00000204577;ENSG00000204577;ENSG00000226696…
ATAC_HG01952_Maternal_equal-bins	chromosomalLocation_CytogeneticBand	CHR_HSCHR19LRC_PGF1_CTG3_1	chrCHR_HSCHR19LRC_PGF1_CTG3_1	http://www.ensembl.org/Homo_sapiens/Location/View?chr=CHR_HSCHR19LRC_PGF1_CTG3_1;r=CHR_HSCHR19LRC_PGF1_CTG3_1:54040833-54991632	26	26	1.1225	23.1625	0	0	4849;79165;147798;79143;79042;11025;102725035;107987425;107987462;6203;3903;57348;94059;114823;148170;11027;11024;10859;107987461;11006;9437;112724;126014;4696;26121;29844	ENSG00000088038;ENSG00000104972;ENSG00000104972;ENSG00000104974;ENSG00000105617;ENSG00000105618;ENSG00000105619;ENSG00000125505;ENSG00000160439;ENSG00000167608;ENSG00000167613;ENSG00000167614;ENSG00000167615;ENSG00000167617;ENSG00000170889;ENSG00000170892;ENSG00000170906;ENSG00000170909;ENSG00000186818;ENSG00000189430;ENSG00000204577;ENSG00000204577;ENSG00000204577;ENSG00000204577;ENSG00000239998…
ATAC_HG01952_Maternal_equal-bins	chromosomalLocation_CytogeneticBand	CHR_HSCHR19LRC_COX1_CTG3_1	chrCHR_HSCHR19LRC_COX1_CTG3_1	http://www.ensembl.org/Homo_sapiens/Location/View?chr=CHR_HSCHR19LRC_COX1_CTG3_1;r=CHR_HSCHR19LRC_COX1_CTG3_1:54040833-54992248	25	25	1.07933	23.1625	0	0	4849;79165;147798;79143;79042;6203;11025;102725035;107987425;107987462;57348;114823;94059;148170;11027;11024;10859;107987461;11006;29844;26121;112724;4696;126014;9437	ENSG00000088038;ENSG00000104972;ENSG00000104972;ENSG00000104974;ENSG00000105617;ENSG00000105618;ENSG00000105619;ENSG00000125505;ENSG00000160439;ENSG00000167608;ENSG00000167614;ENSG00000167615;ENSG00000167617;ENSG00000170889;ENSG00000170892;ENSG00000170906;ENSG00000170909;ENSG00000186818;ENSG00000189430;ENSG00000204577;ENSG00000204577;ENSG00000204577;ENSG00000204577;ENSG00000239998;ENSG00000275183
ATAC_HG01952_Maternal_equal-bins	chromosomalLocation_CytogeneticBand	CHR_HSCHR19LRC_PGF2_CTG3_1	chrCHR_HSCHR19LRC_PGF2_CTG3_1	http://www.ensembl.org/Homo_sapiens/Location/View?chr=CHR_HSCHR19LRC_PGF2_CTG3_1;r=CHR_HSCHR19LRC_PGF2_CTG3_1:54040833-54801011	17	17	0.733944	23.1625	0	0	11006;23547;3903;10859;107987461;112724;29844;79143;79042;126014;4696;26121;4849;9437;147798;6203;79165	ENSG00000088038;ENSG00000104972;ENSG00000104972;ENSG00000105617;ENSG00000105618;ENSG00000105619;ENSG00000125505;ENSG00000160439;ENSG00000167608;ENSG00000167613;ENSG00000170889;ENSG00000170892;ENSG00000170906;ENSG00000170909;ENSG00000186818;ENSG00000189430;ENSG00000239961
ATAC_HG01952_Maternal_equal-bins	chromosomalLocation_CytogeneticBand	CHR_HSCHR8_3_CTG7	chrCHR_HSCHR8_3_CTG7	http://www.ensembl.org/Homo_sapiens/Location/View?chr=CHR_HSCHR8_3_CTG7;r=CHR_HSCHR8_3_CTG7:143536257-143816310	16	15	0.690771	21.7149	0	0	23144;79792;642475;1936;93100;84948;65263;7264;9831;286075;101928160;225689;286077;100128338;23513	ENSG00000014164;ENSG00000104518;ENSG00000104522;ENSG00000104524;ENSG00000104529;ENSG00000147813;ENSG00000179886;ENSG00000180900;ENSG00000180921;ENSG00000181085;ENSG00000181135;ENSG00000181135;ENSG00000183309;ENSG00000203499;ENSG00000204839
ATAC_HG01952_Maternal_equal-bins	chromosomalLocation_CytogeneticBand	CHR_HSCHR5_2_CTG1_1	chrCHR_HSCHR5_2_CTG1_1	http://www.ensembl.org/Homo_sapiens/Location/View?chr=CHR_HSCHR5_2_CTG1_1;r=CHR_HSCHR5_2_CTG1_1:69217760-70819771	16	16	0.690771	23.1625	0	0	92259;1022;202243;5884;6880;153562;100506658;101928924;2966;728340;4671;8293;728492;730394;55814;64087	ENSG00000131844;ENSG00000134056;ENSG00000134058;ENSG00000145734;ENSG00000145736;ENSG00000145736;ENSG00000152939;ENSG00000152942;ENSG00000183323;ENSG00000183474;ENSG00000183474;ENSG00000197822;ENSG00000205572;ENSG00000205572;ENSG00000249295;ENSG00000249437;ENSG00000273841
ATAC_HG01952_Maternal_equal-bins	chromosomalLocation_CytogeneticBand	CHR_HSCHR14_7_CTG1	chrCHR_HSCHR14_7_CTG1	http://www.ensembl.org/Homo_sapiens/Location/View?chr=CHR_HSCHR14_7_CTG1;r=CHR_HSCHR14_7_CTG1:92886352-94392703	15	15	0.647598	23.1625	0	0	319085;3705;64112;55148;26175;55727;57578;51676;256369;78990;57062;122509;3429;83982;57718	ENSG00000011114;ENSG00000012963;ENSG00000089723;ENSG00000089737;ENSG00000100605;ENSG00000100628;ENSG00000119632;ENSG00000119698;ENSG00000133958;ENSG00000153485;ENSG00000165943;ENSG00000165948;ENSG00000165949;ENSG00000175699;ENSG00000258730
ATAC_HG01952_Maternal_equal-bins	chromosomalLocation_CytogeneticBand	CHR_HSCHR17_2_CTG5	chrCHR_HSCHR17_2_CTG5	http://www.ensembl.org/Homo_sapiens/Location/View?chr=CHR_HSCHR17_2_CTG5;r=CHR_HSCHR17_2_CTG5:45316960-46715644	15	15	0.647598	23.1625	0	0	644246;284058;51326;100506084;100996709;4905;7473;101929777;7484;9020;201176;9842;1394;104909134;4137	ENSG00000006062;ENSG00000073969;ENSG00000108379;ENSG00000108379;ENSG00000120071;ENSG00000120088;ENSG00000120088;ENSG00000158955;ENSG00000159314;ENSG00000185829;ENSG00000185829;ENSG00000185829;ENSG00000186868;ENSG00000214401;ENSG00000225190;ENSG00000263715;ENSG00000263715
ATAC_HG01952_Maternal_equal-bins	chromosomalLocation_CytogeneticBand	CHR_HSCHR19LRC_COX2_CTG3_1	chrCHR_HSCHR19LRC_COX2_CTG3_1	http://www.ensembl.org/Homo_sapiens/Location/View?chr=CHR_HSCHR19LRC_COX2_CTG3_1;r=CHR_HSCHR19LRC_COX2_CTG3_1:54040833-54734052	14	14	0.604424	23.1625	0	0	23547;3903;9437;4849;4696;79165;147798;126014;6203;29844;79143;112724;79042;26121	ENSG00000088038;ENSG00000105617;ENSG00000105618;ENSG00000105619;ENSG00000125505;ENSG00000160439;ENSG00000167608;ENSG00000167613;ENSG00000170889;ENSG00000170892;ENSG00000170906;ENSG00000170909;ENSG00000189430;ENSG00000239961
ATAC_HG01952_Maternal_equal-bins	chromosomalLocation_CytogeneticBand	CHR_HSCHR17_1_CTG5	chrCHR_HSCHR17_1_CTG5	http://www.ensembl.org/Homo_sapiens/Location/View?chr=CHR_HSCHR17_1_CTG5;r=CHR_HSCHR17_1_CTG5:45393920-47113984	12	12	0.518078	23.1625	0	0	201176;9842;51326;100506084;100996709;644246;284058;4137;4905;7473;1394;104909134	ENSG00000073969;ENSG00000108379;ENSG00000120071;ENSG00000120088;ENSG00000120088;ENSG00000159314;ENSG00000185829;ENSG00000185829;ENSG00000185829;ENSG00000186868;ENSG00000214401;ENSG00000225190;ENSG00000263715;ENSG00000263715
ATAC_HG01952_Maternal_equal-bins	chromosomalLocation_CytogeneticBand	CHR_HSCHR19LRC_LRC_I_CTG3_1	chrCHR_HSCHR19LRC_LRC_I_CTG3_1	http://www.ensembl.org/Homo_sapiens/Location/View?chr=CHR_HSCHR19LRC_LRC_I_CTG3_1;r=CHR_HSCHR19LRC_LRC_I_CTG3_1:54040833-55068836	12	12	0.518078	23.1625	0	0	6203;26121;79042;29844;147798;4849;79143;4696;126014;112724;9437;79165	ENSG00000088038;ENSG00000105617;ENSG00000105618;ENSG00000105619;ENSG00000125505;ENSG00000160439;ENSG00000167608;ENSG00000170889;ENSG00000170892;ENSG00000170906;ENSG00000170909;ENSG00000189430
ATAC_HG01952_Maternal_equal-bins	chromosomalLocation_CytogeneticBand	CHR_HSCHR19LRC_LRC_J_CTG3_1	chrCHR_HSCHR19LRC_LRC_J_CTG3_1	http://www.ensembl.org/Homo_sapiens/Location/View?chr=CHR_HSCHR19LRC_LRC_J_CTG3_1;r=CHR_HSCHR19LRC_LRC_J_CTG3_1:54040833-55096373	12	12	0.518078	23.1625	0	0	6203;4696;79165;9437;4849;147798;112724;29844;79042;126014;79143;26121	ENSG00000088038;ENSG00000105617;ENSG00000105618;ENSG00000105619;ENSG00000125505;ENSG00000160439;ENSG00000167608;ENSG00000170889;ENSG00000170892;ENSG00000170906;ENSG00000170909;ENSG00000189430
ATAC_HG01952_Maternal_equal-bins	chromosomalLocation_CytogeneticBand	CHR_HSCHR19LRC_LRC_S_CTG3_1	chrCHR_HSCHR19LRC_LRC_S_CTG3_1	http://www.ensembl.org/Homo_sapiens/Location/View?chr=CHR_HSCHR19LRC_LRC_S_CTG3_1;r=CHR_HSCHR19LRC_LRC_S_CTG3_1:54040833-55070922	12	12	0.518078	23.1625	0	0	26121;126014;79042;4849;9437;112724;147798;6203;29844;4696;79165;79143	ENSG00000088038;ENSG00000105617;ENSG00000105618;ENSG00000105619;ENSG00000125505;ENSG00000160439;ENSG00000167608;ENSG00000170889;ENSG00000170892;ENSG00000170906;ENSG00000170909;ENSG00000189430
ATAC_HG01952_Maternal_equal-bins	chromosomalLocation_CytogeneticBand	CHR_HSCHR19LRC_LRC_T_CTG3_1	chrCHR_HSCHR19LRC_LRC_T_CTG3_1	http://www.ensembl.org/Homo_sapiens/Location/View?chr=CHR_HSCHR19LRC_LRC_T_CTG3_1;r=CHR_HSCHR19LRC_LRC_T_CTG3_1:54040833-55007215	12	12	0.518078	23.1625	0	0	4849;6203;79165;126014;4696;9437;26121;79042;112724;79143;147798;29844	ENSG00000088038;ENSG00000105617;ENSG00000105618;ENSG00000105619;ENSG00000125505;ENSG00000160439;ENSG00000167608;ENSG00000170889;ENSG00000170892;ENSG00000170906;ENSG00000170909;ENSG00000189430
ATAC_HG01952_Maternal_equal-bins	chromosomalLocation_CytogeneticBand	5q13.2	chr5q13.2	http://www.ensembl.org/Homo_sapiens/Location/View?chr=5;r=5:69160806-73941993	30	16	1.2952	12.3534	1.02141e-14	1.90662e-13	8293;728492;4671;2966;728340;92259;1022;202243;5884;6880;55814;64087;153562;101928924;100506658;730394	ENSG00000131844;ENSG00000134056;ENSG00000134058;ENSG00000145734;ENSG00000145736;ENSG00000145736;ENSG00000152939;ENSG00000152942;ENSG00000183323;ENSG00000183474;ENSG00000183474;ENSG00000197822;ENSG00000205572;ENSG00000205572;ENSG00000249295;ENSG00000249437;ENSG00000273841
ATAC_HG01952_Maternal_equal-bins	chromosomalLocation_CytogeneticBand	CHR_HSCHR22_1_CTG7	chrCHR_HSCHR22_1_CTG7	http://www.ensembl.org/Homo_sapiens/Location/View?chr=CHR_HSCHR22_1_CTG7;r=CHR_HSCHR22_1_CTG7:23764087-24065991	11	10	0.474905	21.0568	2.24154e-13	4.04923e-12	4320;400916;6598;91319;4282;66035;1652;100037417;2953;653689	ENSG00000099953;ENSG00000099956;ENSG00000099958;ENSG00000099977;ENSG00000099977;ENSG00000099984;ENSG00000133433;ENSG00000133460;ENSG00000240972;ENSG00000250479
ATAC_HG01952_Maternal_equal-bins	chromosomalLocation_CytogeneticBand	CHR_HSCHR15_4_CTG8	chrCHR_HSCHR15_4_CTG8	http://www.ensembl.org/Homo_sapiens/Location/View?chr=CHR_HSCHR15_4_CTG8;r=CHR_HSCHR15_4_CTG8:27871154-32814964	12	10	0.518078	19.3021	1.29274e-12	2.2623e-11	4948;8924;56160;89839;1139;54893;26585;7082;9824;51621	ENSG00000104044;ENSG00000104067;ENSG00000128731;ENSG00000166912;ENSG00000166923;ENSG00000169926;ENSG00000175344;ENSG00000185115;ENSG00000198826;ENSG00000285077
ATAC_HG01952_Maternal_equal-bins	chromosomalLocation_CytogeneticBand	CHR_HSCHR16_3_CTG1	chrCHR_HSCHR16_3_CTG1	http://www.ensembl.org/Homo_sapiens/Location/View?chr=CHR_HSCHR16_3_CTG1;r=CHR_HSCHR16_3_CTG1:4314761-4526261	10	9	0.431732	20.8463	4.77784e-12	8.10786e-11	3163;57407;100529144;79585;114990;51025;101926896;84662;9093	ENSG00000103415;ENSG00000103423;ENSG00000103426;ENSG00000126603;ENSG00000153406;ENSG00000168140;ENSG00000217930;ENSG00000262246;ENSG00000262686
ATAC_HG01952_Maternal_equal-bins	chromosomalLocation_CytogeneticBand	17p13.3	chr17p13.3	http://www.ensembl.org/Homo_sapiens/Location/View?chr=17;r=17:88641-3398410	46	16	1.98597	8.05653	3.6511e-11	6.01358e-10	7531;124935;8578;83547;10594;727910;124997;84981;5345;5176;653486;64359;29928;29;407004;100422835	ENSG00000074660;ENSG00000108953;ENSG00000132386;ENSG00000159842;ENSG00000167693;ENSG00000167703;ENSG00000167705;ENSG00000167711;ENSG00000167716;ENSG00000174231;ENSG00000177370;ENSG00000185561;ENSG00000186594;ENSG00000264429;ENSG00000268320;ENSG00000283824
ATAC_HG01952_Maternal_equal-bins	chromosomalLocation_CytogeneticBand	15q13.3	chr15q13.3	http://www.ensembl.org/Homo_sapiens/Location/View?chr=15;r=15:30903852-33866121	12	9	0.518078	17.3719	9.72001e-11	1.512e-09	54893;283710;51621;105370939;161725;1139;9824;26585;100131315	ENSG00000166912;ENSG00000166923;ENSG00000169918;ENSG00000169926;ENSG00000169926;ENSG00000175344;ENSG00000198826;ENSG00000259721;ENSG00000259772
ATAC_HG01952_Maternal_equal-bins	chromosomalLocation_CytogeneticBand	CHR_HSCHR11_1_CTG8	chrCHR_HSCHR11_1_CTG8	http://www.ensembl.org/Homo_sapiens/Location/View?chr=CHR_HSCHR11_1_CTG8;r=CHR_HSCHR11_1_CTG8:473895-677067	12	9	0.518078	17.3719	9.72001e-11	1.512e-09	6050;8045;256329;115399;3265;100506211;3665;53841;6343	ENSG00000023191;ENSG00000070031;ENSG00000099834;ENSG00000099849;ENSG00000161328;ENSG00000174775;ENSG00000185507;ENSG00000185522;ENSG00000247095
ATAC_HG01952_Maternal_equal-bins	chromosomalLocation_CytogeneticBand	11p15.5	chr11p15.5	http://www.ensembl.org/Homo_sapiens/Location/View?chr=11;r=11:167784-2849110	72	18	3.10847	5.79063	1.02091e-09	1.54516e-08	147199;10410;6050;6150;107987373;3265;8045;115399;256329;283120;100506211;3665;53841;6343;4583;338651;439915;406992	ENSG00000023191;ENSG00000070031;ENSG00000099834;ENSG00000099849;ENSG00000130600;ENSG00000142089;ENSG00000161328;ENSG00000174775;ENSG00000185507;ENSG00000185522;ENSG00000185940;ENSG00000188076;ENSG00000198788;ENSG00000199038;ENSG00000214026;ENSG00000214026;ENSG00000233930;ENSG00000247095
ATAC_HG01952_Maternal_equal-bins	chromosomalLocation_CytogeneticBand	8q24.3	chr8q24.3	http://www.ensembl.org/Homo_sapiens/Location/View?chr=8;r=8:138588235-145066685	100	21	4.31732	4.86413	1.34038e-09	1.97529e-08	2843;11156;80728;4061;90987;286122;79792;642475;1936;23144;93100;84948;65263;7264;9831;286075;101928160;225689;286077;100128338;23513	ENSG00000014164;ENSG00000104518;ENSG00000104522;ENSG00000104524;ENSG00000104529;ENSG00000147799;ENSG00000147813;ENSG00000160932;ENSG00000177335;ENSG00000179886;ENSG00000180900;ENSG00000180921;ENSG00000181085;ENSG00000181135;ENSG00000181135;ENSG00000183309;ENSG00000184489;ENSG00000198169;ENSG00000203499;ENSG00000204839;ENSG00000204882
ATAC_HG01952_Maternal_equal-bins	chromosomalLocation_CytogeneticBand	22q11.23	chr22q11.23	http://www.ensembl.org/Homo_sapiens/Location/View?chr=22;r=22:23059415-25520854	27	11	1.16568	9.43659	6.23714e-09	8.9559e-08	101929374;4320;400916;91319;6598;66035;4282;653689;2953;1652;100037417	ENSG00000099953;ENSG00000099956;ENSG00000099958;ENSG00000099977;ENSG00000099977;ENSG00000099984;ENSG00000133433;ENSG00000133460;ENSG00000234928;ENSG00000240972;ENSG00000250479
ATAC_HG01952_Maternal_equal-bins	chromosomalLocation_CytogeneticBand	7q35	chr7q35	http://www.ensembl.org/Homo_sapiens/Location/View?chr=7;r=7:143390289-148420998	11	6	0.474905	12.6341	2.43344e-06	3.40681e-05	285966;401428;401427;107987545;445328;7984	ENSG00000050327;ENSG00000170356;ENSG00000170379;ENSG00000213214;ENSG00000243896;ENSG00000243896
ATAC_HG01952_Maternal_equal-bins	chromosomalLocation_CytogeneticBand	17q21.31	chr17q21.31	http://www.ensembl.org/Homo_sapiens/Location/View?chr=17;r=17:42810134-46757464	76	12	3.28116	3.65724	9.37354e-05	0.00128029	201176;9842;1394;104909134;4137;284058;644246;51326;100506084;100996709;4905;9020	ENSG00000006062;ENSG00000073969;ENSG00000120071;ENSG00000120088;ENSG00000120088;ENSG00000159314;ENSG00000185829;ENSG00000185829;ENSG00000185829;ENSG00000186868;ENSG00000214401;ENSG00000225190;ENSG00000263715;ENSG00000263715
ATAC_HG01952_Maternal_equal-bins	chromosomalLocation_CytogeneticBand	1p36.32	chr1p36.32	http://www.ensembl.org/Homo_sapiens/Location/View?chr=1;r=1:2321253-4981568	21	6	0.906637	6.61787	0.000197178	0.00262904	100996583;127281;9651;55229;388585;8764	ENSG00000149527;ENSG00000157870;ENSG00000157873;ENSG00000157881;ENSG00000197921;ENSG00000228037
ATAC_HG01952_Maternal_equal-bins	chromosomalLocation_CytogeneticBand	1q42.13	chr1q42.13	http://www.ensembl.org/Homo_sapiens/Location/View?chr=1;r=1:226870184-230426371	41	8	1.7701	4.51952	0.000312863	0.0040745	58480;100169764;100169760;100169767;100169765;100169768;100169761;100169756	ENSG00000116574;ENSG00000199396;ENSG00000199910;ENSG00000200370;ENSG00000201321;ENSG00000201355;ENSG00000202257;ENSG00000202526
ATAC_HG01952_Maternal_equal-bins	chromosomalLocation_CytogeneticBand	5p15.33	chr5p15.33	http://www.ensembl.org/Homo_sapiens/Location/View?chr=5;r=5:92151-3601403	26	6	1.1225	5.3452	0.000695663	0.00885389	55722;85409;10723;81037;100506791;6531	ENSG00000049656;ENSG00000112877;ENSG00000113504;ENSG00000142319;ENSG00000145506;ENSG00000250584
ATAC_HG01952_Maternal_equal-bins	chromosomalLocation_CytogeneticBand	16p13.3	chr16p13.3	http://www.ensembl.org/Homo_sapiens/Location/View?chr=16;r=16:11555-7713338	184	17	7.94386	2.14002	0.00261384	0.0325278	3163;57407;26063;9727;6650;3040;100529144;51025;114990;79585;84662;101926896;3039;64711;9093;103504738;102465429	ENSG00000090565;ENSG00000103326;ENSG00000103415;ENSG00000103423;ENSG00000103426;ENSG00000126603;ENSG00000153406;ENSG00000162040;ENSG00000168140;ENSG00000188536;ENSG00000206172;ENSG00000217930;ENSG00000242612;ENSG00000262246;ENSG00000262686;ENSG00000278739;ENSG00000284008
ATAC_HG01952_Maternal_equal-bins	chromosomalLocation_CytogeneticBand	21q22.3	chr21q22.3	http://www.ensembl.org/Homo_sapiens/Location/View?chr=21;r=21:41304212-46665124	69	9	2.97895	3.0212	0.00276549	0.0336669	8209;102724023;875;102724560;105372833;7307;102724594;150094;84221	ENSG00000142178;ENSG00000160200;ENSG00000160200;ENSG00000160221;ENSG00000160221;ENSG00000160284;ENSG00000232010;ENSG00000275895;ENSG00000275895
ATAC_HG01952_Maternal_equal-bins	chromosomalLocation_CytogeneticBand	12p13.2	chr12p13.2	http://www.ensembl.org/Homo_sapiens/Location/View?chr=12;r=12:9985642-12562383	24	5	1.03616	4.82553	0.00317214	0.0377957	5554;11272;100533464;100129361;259293	ENSG00000111215;ENSG00000111215;ENSG00000111215;ENSG00000256188;ENSG00000256537;ENSG00000275778
ATAC_HG01952_Maternal_equal-bins	chromosomalLocation_CytogeneticBand	6q27	chr6q27	http://www.ensembl.org/Homo_sapiens/Location/View?chr=6;r=6:165279664-170584692	25	5	1.07933	4.63251	0.00382637	0.044641	6991;55780;84498;28514;101929297	ENSG00000112584;ENSG00000130023;ENSG00000184786;ENSG00000198719;ENSG00000233365
ATAC_HG01952_Maternal_equal-bins	geneontology_Biological_Process	GO:0002483	antigen processing and presentation of endogenous peptide antigen	http://amigo.geneontology.org/amigo/term/GO:0002483	10	7	0.366484	19.1004	9.26571e-09	5.32963e-05	567;3133;3134;3135;6890;6891;6892	ENSG00000166710;ENSG00000168394;ENSG00000204267;ENSG00000204592;ENSG00000204632;ENSG00000204642;ENSG00000231925
ATAC_HG01952_Maternal_equal-bins	geneontology_Biological_Process	GO:0019883	antigen processing and presentation of endogenous antigen	http://amigo.geneontology.org/amigo/term/GO:0019883	16	7	0.586374	11.9378	7.28873e-07	0.00209624	567;3133;3134;3135;6890;6891;6892	ENSG00000166710;ENSG00000168394;ENSG00000204267;ENSG00000204592;ENSG00000204632;ENSG00000204642;ENSG00000231925
ATAC_HG01952_Maternal_equal-bins	geneontology_Biological_Process	GO:0001909	leukocyte mediated cytotoxicity	http://amigo.geneontology.org/amigo/term/GO:0001909	82	14	3.00517	4.65864	1.45318e-06	0.00275016	177;567;3133;3134;3135;4277;5788;6845;7264;9437;10859;203068;259197;100507436	ENSG00000081237;ENSG00000104522;ENSG00000104972;ENSG00000124333;ENSG00000166710;ENSG00000189430;ENSG00000196230;ENSG00000204305;ENSG00000204475;ENSG00000204516;ENSG00000204520;ENSG00000204592;ENSG00000204632;ENSG00000204642
ATAC_HG01952_Maternal_equal-bins	geneontology_Biological_Process	GO:0050907	detection of chemical stimulus involved in sensory perception	http://amigo.geneontology.org/amigo/term/GO:0050907	25	8	0.91621	8.73162	1.91249e-06	0.00275016	2780;26683;81797;259293;285093;401427;401992;403244	ENSG00000112462;ENSG00000134183;ENSG00000177151;ENSG00000188011;ENSG00000196240;ENSG00000230178;ENSG00000243896;ENSG00000256188
ATAC_HG01952_Maternal_equal-bins	geneontology_Biological_Process	GO:0001913	T cell mediated cytotoxicity	http://amigo.geneontology.org/amigo/term/GO:0001913	43	10	1.57588	6.34566	2.56462e-06	0.00279624	177;567;3133;3134;3135;4277;5788;7264;10859;100507436	ENSG00000081237;ENSG00000104522;ENSG00000104972;ENSG00000166710;ENSG00000204305;ENSG00000204516;ENSG00000204520;ENSG00000204592;ENSG00000204632;ENSG00000204642
ATAC_HG01952_Maternal_equal-bins	geneontology_Biological_Process	GO:0002479	antigen processing and presentation of exogenous peptide antigen via MHC class I, TAP-dependent	http://amigo.geneontology.org/amigo/term/GO:0002479	19	7	0.696319	10.0529	2.91681e-06	0.00279624	567;3133;3134;3135;6890;6891;6892	ENSG00000166710;ENSG00000168394;ENSG00000204267;ENSG00000204592;ENSG00000204632;ENSG00000204642;ENSG00000231925
ATAC_HG01952_Maternal_equal-bins	geneontology_Biological_Process	GO:0001910	regulation of leukocyte mediated cytotoxicity	http://amigo.geneontology.org/amigo/term/GO:0001910	58	11	2.12561	5.17499	6.82164e-06	0.00502387	177;567;3133;3134;3135;4277;5788;9437;10859;259197;100507436	ENSG00000081237;ENSG00000104972;ENSG00000166710;ENSG00000189430;ENSG00000204305;ENSG00000204475;ENSG00000204516;ENSG00000204520;ENSG00000204592;ENSG00000204632;ENSG00000204642
ATAC_HG01952_Maternal_equal-bins	geneontology_Biological_Process	GO:0001906	cell killing	http://amigo.geneontology.org/amigo/term/GO:0001906	106	15	3.88473	3.86127	6.9873e-06	0.00502387	177;567;3133;3134;3135;4277;5788;6845;7264;9437;10859;203068;259197;100289462;100507436	ENSG00000081237;ENSG00000104522;ENSG00000104972;ENSG00000124333;ENSG00000166710;ENSG00000177257;ENSG00000189430;ENSG00000196230;ENSG00000204305;ENSG00000204475;ENSG00000204516;ENSG00000204520;ENSG00000204592;ENSG00000204632;ENSG00000204642
ATAC_HG01952_Maternal_equal-bins	geneontology_Biological_Process	GO:0042590	antigen processing and presentation of exogenous peptide antigen via MHC class I	http://amigo.geneontology.org/amigo/term/GO:0042590	22	7	0.806265	8.68201	8.97083e-06	0.00573336	567;3133;3134;3135;6890;6891;6892	ENSG00000166710;ENSG00000168394;ENSG00000204267;ENSG00000204592;ENSG00000204632;ENSG00000204642;ENSG00000231925
ATAC_HG01952_Maternal_equal-bins	geneontology_Biological_Process	GO:0034341	response to interferon-gamma	http://amigo.geneontology.org/amigo/term/GO:0034341	151	18	5.53391	3.25267	1.0294e-05	0.00592109	199;567;3113;3115;3122;3133;3134;3135;3665;6348;6352;6360;6814;7726;10410;10537;11074;414062	ENSG00000116266;ENSG00000142089;ENSG00000166710;ENSG00000185507;ENSG00000204287;ENSG00000204472;ENSG00000204592;ENSG00000204616;ENSG00000204632;ENSG00000204642;ENSG00000213886;ENSG00000223865;ENSG00000231389;ENSG00000234127;ENSG00000271503;ENSG00000275152;ENSG00000276085;ENSG00000277632
ATAC_HG01952_Maternal_equal-bins	geneontology_Biological_Process	GO:0002478	antigen processing and presentation of exogenous peptide antigen	http://amigo.geneontology.org/amigo/term/GO:0002478	102	14	3.73814	3.74518	2.0111e-05	0.0104564	567;3109;3111;3112;3113;3115;3122;3133;3134;3135;6890;6891;6892;83547	ENSG00000166710;ENSG00000167705;ENSG00000168394;ENSG00000204252;ENSG00000204267;ENSG00000204287;ENSG00000204592;ENSG00000204632;ENSG00000204642;ENSG00000223865;ENSG00000231389;ENSG00000231925;ENSG00000241106;ENSG00000242574
ATAC_HG01952_Maternal_equal-bins	geneontology_Biological_Process	GO:0002683	negative regulation of immune system process	http://amigo.geneontology.org/amigo/term/GO:0002683	342	29	12.5338	2.31375	2.36134e-05	0.0104564	29;1652;3111;3112;3133;3135;4277;4282;4795;5133;5788;5987;6348;7124;7940;8764;9231;10859;11006;11027;23513;23547;26585;28514;51621;79148;388585;100507436;102725035	ENSG00000081237;ENSG00000099977;ENSG00000104972;ENSG00000151208;ENSG00000157873;ENSG00000159842;ENSG00000166923;ENSG00000169926;ENSG00000180900;ENSG00000186818;ENSG00000188389;ENSG00000197921;ENSG00000198719;ENSG00000204252;ENSG00000204482;ENSG00000204498;ENSG00000204516;ENSG00000204520;ENSG00000204577;ENSG00000204592;ENSG00000204632;ENSG00000204713;ENSG00000232810;ENSG00000239961;ENSG00000239998…
ATAC_HG01952_Maternal_equal-bins	geneontology_Biological_Process	GO:0002475	antigen processing and presentation via MHC class Ib	http://amigo.geneontology.org/amigo/term/GO:0002475	11	5	0.403132	12.4029	2.48966e-05	0.0104564	567;3133;3134;3135;6891	ENSG00000166710;ENSG00000204267;ENSG00000204592;ENSG00000204632;ENSG00000204642
ATAC_HG01952_Maternal_equal-bins	geneontology_Biological_Process	GO:0002449	lymphocyte mediated immunity	http://amigo.geneontology.org/amigo/term/GO:0002449	192	20	7.03649	2.84233	2.54502e-05	0.0104564	177;567;717;720;2794;3133;3134;3135;3665;4049;4277;5788;6845;7124;7264;9437;10859;203068;259197;100507436	ENSG00000081237;ENSG00000104522;ENSG00000104972;ENSG00000124333;ENSG00000166278;ENSG00000166710;ENSG00000185507;ENSG00000189430;ENSG00000196230;ENSG00000204305;ENSG00000204475;ENSG00000204516;ENSG00000204520;ENSG00000204590;ENSG00000204592;ENSG00000204632;ENSG00000204642;ENSG00000226979;ENSG00000232810;ENSG00000244731
ATAC_HG01952_Maternal_equal-bins	geneontology_Biological_Process	GO:0071346	cellular response to interferon-gamma	http://amigo.geneontology.org/amigo/term/GO:0071346	134	16	4.91088	3.25807	3.11089e-05	0.0113552	199;567;3113;3115;3122;3133;3134;3135;3665;6348;6352;6360;6814;7726;11074;414062	ENSG00000116266;ENSG00000166710;ENSG00000185507;ENSG00000204287;ENSG00000204472;ENSG00000204592;ENSG00000204616;ENSG00000204632;ENSG00000204642;ENSG00000223865;ENSG00000231389;ENSG00000234127;ENSG00000271503;ENSG00000275152;ENSG00000276085;ENSG00000277632
ATAC_HG01952_Maternal_equal-bins	geneontology_Biological_Process	GO:0002250	adaptive immune response	http://amigo.geneontology.org/amigo/term/GO:0002250	312	27	11.4343	2.36132	3.15861e-05	0.0113552	177;567;717;720;2794;3133;3134;3135;3265;3452;3665;3903;4049;4277;5788;5987;6890;6891;7124;7264;10859;11006;11024;387357;100507436;102723996;102725035	ENSG00000081237;ENSG00000104522;ENSG00000104972;ENSG00000104974;ENSG00000137080;ENSG00000166278;ENSG00000166710;ENSG00000167613;ENSG00000168394;ENSG00000172673;ENSG00000174775;ENSG00000185507;ENSG00000186818;ENSG00000204267;ENSG00000204305;ENSG00000204516;ENSG00000204520;ENSG00000204577;ENSG00000204590;ENSG00000204592;ENSG00000204632;ENSG00000204642;ENSG00000204713;ENSG00000226979;ENSG00000232810…
ATAC_HG01952_Maternal_equal-bins	geneontology_Biological_Process	GO:0001914	regulation of T cell mediated cytotoxicity	http://amigo.geneontology.org/amigo/term/GO:0001914	27	7	0.989507	7.07423	3.98344e-05	0.0134781	177;567;3133;3134;3135;5788;10859	ENSG00000081237;ENSG00000104972;ENSG00000166710;ENSG00000204305;ENSG00000204592;ENSG00000204632;ENSG00000204642
ATAC_HG01952_Maternal_equal-bins	geneontology_Biological_Process	GO:0019884	antigen processing and presentation of exogenous antigen	http://amigo.geneontology.org/amigo/term/GO:0019884	109	14	3.99468	3.50467	4.29155e-05	0.0137139	567;3109;3111;3112;3113;3115;3122;3133;3134;3135;6890;6891;6892;83547	ENSG00000166710;ENSG00000167705;ENSG00000168394;ENSG00000204252;ENSG00000204267;ENSG00000204287;ENSG00000204592;ENSG00000204632;ENSG00000204642;ENSG00000223865;ENSG00000231389;ENSG00000231925;ENSG00000241106;ENSG00000242574
ATAC_HG01952_Maternal_equal-bins	geneontology_Biological_Process	GO:0031341	regulation of cell killing	http://amigo.geneontology.org/amigo/term/GO:0031341	71	11	2.60204	4.22746	4.99347e-05	0.0149008	177;567;3133;3134;3135;4277;5788;9437;10859;259197;100507436	ENSG00000081237;ENSG00000104972;ENSG00000166710;ENSG00000189430;ENSG00000204305;ENSG00000204475;ENSG00000204516;ENSG00000204520;ENSG00000204592;ENSG00000204632;ENSG00000204642
ATAC_HG01952_Maternal_equal-bins	geneontology_Biological_Process	GO:0042267	natural killer cell mediated cytotoxicity	http://amigo.geneontology.org/amigo/term/GO:0042267	48	9	1.75912	5.11619	5.18109e-05	0.0149008	3133;3135;4277;6845;9437;10859;203068;259197;100507436	ENSG00000104972;ENSG00000124333;ENSG00000189430;ENSG00000196230;ENSG00000204475;ENSG00000204516;ENSG00000204520;ENSG00000204592;ENSG00000204632
ATAC_HG01952_Maternal_equal-bins	geneontology_Biological_Process	GO:0048002	antigen processing and presentation of peptide antigen	http://amigo.geneontology.org/amigo/term/GO:0048002	112	14	4.10462	3.41079	5.81781e-05	0.0159353	567;3109;3111;3112;3113;3115;3122;3133;3134;3135;6890;6891;6892;83547	ENSG00000166710;ENSG00000167705;ENSG00000168394;ENSG00000204252;ENSG00000204267;ENSG00000204287;ENSG00000204592;ENSG00000204632;ENSG00000204642;ENSG00000223865;ENSG00000231389;ENSG00000231925;ENSG00000241106;ENSG00000242574
ATAC_HG01952_Maternal_equal-bins	geneontology_Biological_Process	GO:0050911	detection of chemical stimulus involved in sensory perception of smell	http://amigo.geneontology.org/amigo/term/GO:0050911	13	5	0.476429	10.4947	6.52477e-05	0.0170593	26683;81797;401427;401992;403244	ENSG00000112462;ENSG00000177151;ENSG00000196240;ENSG00000230178;ENSG00000243896
ATAC_HG01952_Maternal_equal-bins	geneontology_Biological_Process	GO:0002228	natural killer cell mediated immunity	http://amigo.geneontology.org/amigo/term/GO:0002228	50	9	1.83242	4.91154	7.25286e-05	0.0181384	3133;3135;4277;6845;9437;10859;203068;259197;100507436	ENSG00000104972;ENSG00000124333;ENSG00000189430;ENSG00000196230;ENSG00000204475;ENSG00000204516;ENSG00000204520;ENSG00000204592;ENSG00000204632
ATAC_HG01952_Maternal_equal-bins	geneontology_Biological_Process	GO:0010758	regulation of macrophage chemotaxis	http://amigo.geneontology.org/amigo/term/GO:0010758	21	6	0.769616	7.79609	7.96102e-05	0.0190799	1435;1652;4282;6352;11223;79148	ENSG00000099977;ENSG00000184371;ENSG00000186715;ENSG00000240972;ENSG00000271447;ENSG00000271503
ATAC_HG01952_Maternal_equal-bins	geneontology_Biological_Process	GO:0048246	macrophage chemotaxis	http://amigo.geneontology.org/amigo/term/GO:0048246	30	7	1.09945	6.36681	8.30141e-05	0.0190999	1435;1652;4282;6348;6352;11223;79148	ENSG00000099977;ENSG00000184371;ENSG00000186715;ENSG00000240972;ENSG00000271447;ENSG00000271503;ENSG00000277632
ATAC_HG01952_Maternal_equal-bins	geneontology_Biological_Process	GO:0070663	regulation of leukocyte proliferation	http://amigo.geneontology.org/amigo/term/GO:0070663	178	18	6.52341	2.75929	9.43751e-05	0.0208787	177;199;1435;3109;3113;3115;3133;3135;4282;5788;6352;7940;8764;9093;9231;10859;26585;102723996	ENSG00000081237;ENSG00000103423;ENSG00000104972;ENSG00000151208;ENSG00000157873;ENSG00000166923;ENSG00000184371;ENSG00000204305;ENSG00000204472;ENSG00000204482;ENSG00000204592;ENSG00000204632;ENSG00000223865;ENSG00000231389;ENSG00000240972;ENSG00000242574;ENSG00000271503;ENSG00000277117
ATAC_HG01952_Maternal_equal-bins	geneontology_Biological_Process	GO:0001912	positive regulation of leukocyte mediated cytotoxicity	http://amigo.geneontology.org/amigo/term/GO:0001912	41	8	1.50258	5.32416	0.00010083	0.0208992	567;3133;3134;3135;4277;5788;259197;100507436	ENSG00000081237;ENSG00000166710;ENSG00000204475;ENSG00000204516;ENSG00000204520;ENSG00000204592;ENSG00000204632;ENSG00000204642
ATAC_HG01952_Maternal_equal-bins	geneontology_Biological_Process	GO:0001819	positive regulation of cytokine production	http://amigo.geneontology.org/amigo/term/GO:0001819	334	27	12.2406	2.20578	0.000101735	0.0208992	177;567;1652;3113;3115;3133;3135;3265;3303;3665;4049;4050;4282;5345;5788;6348;7124;8764;10211;10554;10859;11027;22900;26065;63940;79792;114899	ENSG00000081237;ENSG00000082196;ENSG00000099977;ENSG00000104518;ENSG00000104972;ENSG00000105483;ENSG00000137312;ENSG00000157873;ENSG00000166710;ENSG00000167711;ENSG00000174775;ENSG00000185507;ENSG00000204305;ENSG00000204310;ENSG00000204389;ENSG00000204592;ENSG00000204632;ENSG00000213654;ENSG00000223865;ENSG00000226979;ENSG00000227507;ENSG00000231389;ENSG00000232810;ENSG00000239998;ENSG00000240972…
ATAC_HG01952_Maternal_equal-bins	geneontology_Biological_Process	GO:0001911	negative regulation of leukocyte mediated cytotoxicity	http://amigo.geneontology.org/amigo/term/GO:0001911	15	5	0.549726	9.09544	0.000143244	0.0284118	3133;3135;5788;10859;100507436	ENSG00000081237;ENSG00000104972;ENSG00000204520;ENSG00000204592;ENSG00000204632
ATAC_HG01952_Maternal_equal-bins	geneontology_Biological_Process	GO:0042269	regulation of natural killer cell mediated cytotoxicity	http://amigo.geneontology.org/amigo/term/GO:0042269	34	7	1.24605	5.61777	0.000193221	0.0359483	3133;3135;4277;9437;10859;259197;100507436	ENSG00000104972;ENSG00000189430;ENSG00000204475;ENSG00000204516;ENSG00000204520;ENSG00000204592;ENSG00000204632
[truncated: 1,310 more rows]
